# Supplementary material for: Whole-Genome Sequencing of Human Clinical Klebsiella pneumoniae Isolates Reveals Misidentification and Misunderstandings of Klebsiella pneumoniae, Klebsiella variicola, and Klebsiella quasipneumoniae
Source: mSphere. 2017 Aug 2;2(4):e00290-17. doi: 10.1128/mSphereDirect.00290-17 (PMC5541162; doi:10.1128/mSphereDirect.00290-17)
Supplement: TABLE S1 [file sph004172324st1.xlsx]

## Sheet: Sheet1
KPN	Genome Identification	ESBLproducing	Amikacin	Ampicillin/Sulbactam	Ampicillin	Aztreonam	Cefazolin	Cefepime	Cefoxitin	Ceftazidime	Ceftriaxone	Cefuroxime	Ciprofloxacin	Gentamicin	Imipenem	Levofloxacin	Meropenem	Piperacillin/Tazobactam	Tetracycline	Tobramycin	Trimethoprim/Sulfamethoxazole
KPN325	K. variicola	yes	<=8	16/8	>16	>16	>16	>16	8	>16	>32	>16	<=0.5	<=2	<=1	<=1	<=1	4/4	4	<=2	<=0.5/9
KPN349	K. variicola	yes	-	-	-	-	-	-	-	-	-	-	-	-	-	-	-	-	-	-	-
KPN458	K. variicola	yes	<=8	>16/8	>16	>16	>16	8	<=4	>16	>32	>16	1	<=2	<=1	<=1	<=1	>64/4	<=2	<=2	<=0.5/9
KPN700	K. variicola	yes	<=8	16/8	>16	<=2	4	<=1	>16	1	<=2	>16	<=0.5	<=2	<=1	<=1	<=1	16/4	>8	<=2	0.5/38
KPN771	K. variicola	yes	<=8	16/8	>16	<=2	4	<=1	>16	1	<=2	>16	<=0.5	<=2	<=1	<=1	<=1	16/4	>8	<=2	<=0.5/9
KPN807	K. variicola	yes	<=8	>16/8	>16	>16	>16		<=4	>16	>32	>16	<=0.5	>8	<=1	<=1	<=1	4/4	>8	8	>2/38
KPN1264	K. variicola	yes	<=8	16/8	>16	>16	>16	2	>16	>16	8	>16	>2	8	<=1	>4	<=1	16/4	>8	8	<=0.5/9
KPN1401	K. variicola	yes	<=8	>16/8	>16	>16	>16	>16	>16	>16	>32	>16	<=0.5	<=2	8	<=1	>8	>64/4	<=2	<=2	<=0.5/9
KPN1415	K. variicola	yes	<=8	>16/8	>16	>16	>16	>16	>16	>16	>32	>16	<=0.5	<=2	8	<=1	>8	>64/4	<=2	<=2	<=0.5/9
KPN1481	K. variicola	yes	16	>16/8	>16	>16	>16	>16	>16	>16	>32	>16	>2	<=2	>8	>4	>8	>64/4	8	>8	0.5/38
KPN1556	K. variicola	yes	<=8	16/8	>16	>16	>16	>16	<=4	>16	>32	>16	2	<=2	<=1	<=1	<=1	8/4	<=2	<=2	<=0.5/9
KPN1751	K. variicola	yes	<=8	16/8	>16	>16	>16	4	8	>16	32	>16	>2	<=2	<=1	>4	<=1	4/4	4	<=2	>2/38
KPN1705	K. variicola	yes	<=8	8/4	>16	16	>16	<=1	<=4	16	<=2	8	1	8	<=1	<=1	<=1	4/4	<=2	8	<=0.5/9
KPN560	K. quasipneumoniae	yes	<=8	>16/8	>16	>16	>16	>16	<=4	>16	>32	>16	<=0.5	<=2	<=1	<=1	<=1	64/4	>8	8	>2/38
KPN712	K. quasipneumoniae	yes	<=8	16/8	>16	>16	>16	<=1	8	>16	32	>16	2	>8	<=1	2	<=1	8/4	>8	>8	>2/38
KPN1132	K. quasipneumoniae	yes	<=8	16/8	>16	>16	>16	2	<=4	>16	>32	>16	2	<=2	<=1	2	<=1	4/4	<=2	<=2	>2/38
KPN1398	K. quasipneumoniae	yes	<=8	>16/8	>16	>16	>16	>16	8	>16	>32	>16	>2	<=2	<=1	2	<=1	>64/4	>8	<=2	<=0.5/9
KPN1470	K. quasipneumoniae	yes	<=8	16/8	>16	<=2	<=2	<=1	16	1	<=2	16	<=0.5	<=2	<=1	<=1	<=1	32/4	>8	<=2	<=0.5/9
KPN1533	K. quasipneumoniae	yes	<=8	16/8	>16	>16	>16	4	8	>16	16	>16	>2	<=2	<=1	>4	<=1	32/4	4	<=2	>2/38
KPN1648	K. quasipneumoniae	yes	<=8	>16/8	>16	16	>16	>16	<=4	8	>32	>16	<=0.5	>8	<=1	<=1	<=1	>64/4	<=2	>8	>2/38
KPN1673	K. quasipneumoniae	yes	<=8	8/4	>16	>16	>16	4	<=4	>16	>32	>16	1	<=2	<=1	<=1	<=1	4/4	<=2	<=2	>2/38
KPN1688	K. quasipneumoniae	yes	<=8	>16/8	>16	>16	>16	>16	>16	>16	>32	>16	<=0.5	<=2	2	<=1	2	>64/4	4	<=2	>2/38
KPN1711	K. quasipneumoniae	yes	<=8	>16/8	>16	>16	>16	<=1	<=4	2	>32	>16	<=0.5	<=2	<=1	<=1	<=1	>64/4	<=2	<=2	<=0.5/9
KPN1715	K. quasipneumoniae	yes	<=8	16/8	>16	>16	>16	4	<=4	>16	>32	>16	2	<=2	<=1	<=1	<=1	4/4	<=2	<=2	>2/38
KPN1962	K. quasipneumoniae	yes	<=8	>16/8	>16	<=2	>16	2	>16	2	<=2	>16	<=0.5	>8	<=1	<=1	<=1	>64/4	>8	8	>2/38
KPN2096	K. quasipneumoniae	yes	<=8	4/2	>16	<=2	<=1	<=1	<=4	<=0.5	<=2	-	<=0.5	<=2	<=1	<=1	<=1	<=2/4	<=2	-	<=0.5/9.5
KPN2105	K. quasipneumoniae	yes	<=8	>16/8	>16	16	>16	>16	-	4	>32	>16	<=0.5	<=2	<=1	<=1	<=1	4/4	<=2	<=2	2/38
KPN2119	K. quasipneumoniae	yes	<=8	>16/8	>16	8	>16	>16	<=4	4	>32	>16	<=0.5	<=2	<=1	<=1	<=1	4/4	<=2	<=2	2/38
NEK11	K. variicola	no	<=4	8/4	>16	<=1	4	<=0.5	>16	<=0.5	<=0.5	>16	<=0.5	1	<=0.25	<=1	<=0.125	16/4	2	1	<=0.5/9.5
NEK12	K. variicola	no	<=4	4/2	16	<=1	<=1	<=0.5	<=4	<=0.5	<=0.5	<=4	<=0.5	1	<=0.25	<=1	<=0.125	4/4	2	1	<=0.5/9.5
NEK19	K. variicola	no	<=4	16/8	>16	<=1	2	<=0.5	<=4	<=0.5	<=0.5	<=4	<=0.5	1	<=0.25	<=1	<=0.125	4/4	2	1	>2/38
NEK36	K. variicola	no	<=4	8/4	>16	<=1	2	<=0.5	<=4	<=0.5	<=0.5	<=4	<=0.5	1	<=0.25	<=1	<=0.125	4/4	>8	1	<=0.5/9.5
NEK42	K. variicola	no	<=4	4/2	16	<=1	2	<=0.5	<=4	<=0.5	<=0.5	<=4	<=0.5	<=0.5	0.5	<=1	<=0.125	<=2/4	<=1	1	<=0.5/9.5
NEK47	K. variicola	no	<=4	>16/8	>16	<=1	8	<=0.5	8	1	<=0.5	8	<=0.5	1	<=0.25	<=1	<=0.125	>64/4	2	1	<=0.5/9.5
NEK56	K. variicola	no	<=4	8/4	>16	<=1	2	<=0.5	8	<=0.5	<=0.5	8	<=0.5	1	<=0.25	<=1	<=0.125	4/4	2	1	<=0.5/9.5
NEK59	K. variicola	no	<=4	8/4	>16	<=1	<=1	<=0.5	<=4	<=0.5	<=0.5	<=4	<=0.5	1	<=0.25	<=1	<=0.125	4/4	2	1	<=0.5/9.5
NEK66	K. variicola	no	<=4	8/4	>16	<=1	<=1	<=0.5	<=4	<=0.5	<=0.5	<=4	<=0.5	1	<=0.25	<=1	<=0.125	4/4	2	1	<=0.5/9.5
NEK67	K. variicola	no	<=4	4/2	>16	<=1	<=1	<=0.5	<=4	<=0.5	<=0.5	<=4	<=0.5	1	<=0.25	<=1	<=0.125	4/4	2	1	<=0.5/9.5
NEK118	K. variicola	no	<=4	8/4	>16	<=1	<=1	<=0.5	<=4	<=0.5	<=0.5	<=4	<=0.5	1	<=0.25	<=1	<=0.125	4/4	<=1	1	<=0.5/9.5
NEK122	K. variicola	no	<=4	8/4	>16	<=1	2	<=0.5	<=4	<=0.5	<=0.5	<=4	<=0.5	1	0.5	<=1	-	4/4	2	1	<=0.5/9.5
