# Supplementary material for: Whole-Genome Sequencing of Human Clinical Klebsiella pneumoniae Isolates Reveals Misidentification and Misunderstandings of Klebsiella pneumoniae, Klebsiella variicola, and Klebsiella quasipneumoniae
Source: mSphere. 2017 Aug 2;2(4):e00290-17. doi: 10.1128/mSphereDirect.00290-17 (PMC5541162; doi:10.1128/mSphereDirect.00290-17)
Supplement: TABLE S2 [file sph004172324sd2.xlsx]

## Sheet: Table_S2_ESBL_KvKq_gene_presenc
Gene	Non-unique Gene name	Annotation	No. isolates	No. sequences	Avg sequences per isolate	Genome Fragment	Order within Fragment	Accessory Fragment	Accessory Order with Fragment	QC	Min group size nuc	Max group size nuc	Avg group size nuc	KPN1132ec_prokka	KPN11ec-combo_prokka	KPN1264ec_prokka	KPN12ec-combo_prokka	KPN133ec_prokka	KPN1398ec-combo_prokka	KPN1401ec_prokka	KPN1415ec_prokka	KPN1470ec_prokka	KPN1481ec-combo_prokka	KPN1533ec_prokka	KPN1556ec_prokka	KPN1648ec_prokka	KPN1673ec_prokka	KPN1688ec_prokka	KPN1705ec_prokka	KPN1711ec_prokka	KPN1715ec_prokka	KPN1751ec_prokka	KPN17ec-combo_prokka	KPN18ec-combo_prokka	KPN1962ec_prokka	KPN1998ec_prokka	KPN1ec_prokka	KPN2000ec_prokka	KPN2096ec_prokka	KPN2105ec_prokka	KPN2108ec_prokka	KPN2119ec-combo_prokka	KPN2129ec_prokka	KPN2ec_prokka	KPN325ec_prokka	KPN349ec_prokka	KPN458ec_prokka	KPN560ec_prokka	KPN700ec_prokka
fieF_1		Ferrous-iron efflux pump FieF	39	39	1	3102	10492	3102	13001		164	953	920	KPN1132ec_04246	KPN11ec-combo_00646	KPN1264ec_00009	KPN12ec-combo_04870	KPN133ec_00770	KPN1398ec-combo_03446	KPN1401ec_03091	KPN1415ec_03373	KPN1470ec_02508	KPN1481ec-combo_03892	KPN1533ec_04643	KPN1556ec_00422	KPN1648ec_04570	KPN1673ec_00219	KPN1688ec_00594	KPN1705ec_00847	KPN1711ec_00406	KPN1715ec_00434	KPN1751ec_00405	KPN17ec-combo_03671	KPN18ec-combo_00266	KPN1962ec_00688	KPN1998ec_05020	KPN1ec_01877	KPN2000ec_02095	KPN2096ec_00919	KPN2105ec_00019	KPN2108ec_00985	KPN2119ec-combo_02075	KPN2129ec_04987		KPN325ec_04957	KPN349ec_02704	KPN458ec_03526	KPN560ec_01679	KPN700ec_00401
prmC		Release factor glutamine methyltransferase	39	39	1	3102	3936	3102	6661		368	857	835	KPN1132ec_00380	KPN11ec-combo_00227	KPN1264ec_00441	KPN12ec-combo_02220	KPN133ec_04450	KPN1398ec-combo_00456	KPN1401ec_00310	KPN1415ec_02549	KPN1470ec_03220	KPN1481ec-combo_00409	KPN1533ec_01130	KPN1556ec_01638	KPN1648ec_02512	KPN1673ec_02633	KPN1688ec_00183	KPN1705ec_02927	KPN1711ec_00728	KPN1715ec_03561	KPN1751ec_00528	KPN17ec-combo_02294	KPN18ec-combo_00501	KPN1962ec_00361	KPN1998ec_04406	KPN1ec_02064	KPN2000ec_00227	KPN2096ec_00518	KPN2105ec_00429	KPN2108ec_00228	KPN2119ec-combo_00088	KPN2129ec_04473		KPN325ec_04009	KPN349ec_04719	KPN458ec_02133	KPN560ec_00711	KPN700ec_04360
dmlR_17		HTH-type transcriptional regulator DmlR	39	39	1	3102	13530	3102	13626		389	962	927	KPN1132ec_00501	KPN11ec-combo_05484	KPN1264ec_01412	KPN12ec-combo_02979	KPN133ec_03271	KPN1398ec-combo_04173	KPN1401ec_03256	KPN1415ec_03675	KPN1470ec_00323	KPN1481ec-combo_02521	KPN1533ec_04205	KPN1556ec_02931	KPN1648ec_04274	KPN1673ec_03486	KPN1688ec_02583	KPN1705ec_03129	KPN1711ec_04624	KPN1715ec_01878	KPN1751ec_03824	KPN17ec-combo_01405	KPN18ec-combo_02681	KPN1962ec_02070	KPN1998ec_00633	KPN1ec_02794	KPN2000ec_02964	KPN2096ec_01189	KPN2105ec_04277	KPN2108ec_02957	KPN2119ec-combo_03958	KPN2129ec_01343		KPN325ec_01345	KPN349ec_02877	KPN458ec_00722	KPN560ec_03032	KPN700ec_04422
rhtC_2		Threonine efflux protein	39	39	1	3102	12598	3102	10064		221	662	650	KPN1132ec_02300	KPN11ec-combo_05076	KPN1264ec_03102	KPN12ec-combo_00687	KPN133ec_00306	KPN1398ec-combo_02476	KPN1401ec_00671	KPN1415ec_00709	KPN1470ec_02708	KPN1481ec-combo_03451	KPN1533ec_02940	KPN1556ec_04490	KPN1648ec_03138	KPN1673ec_01734	KPN1688ec_00878	KPN1705ec_02176	KPN1711ec_02848	KPN1715ec_00852	KPN1751ec_02890	KPN17ec-combo_01085	KPN18ec-combo_02324	KPN1962ec_01570	KPN1998ec_00530	KPN1ec_00881	KPN2000ec_03200	KPN2096ec_01875	KPN2105ec_03223	KPN2108ec_02601	KPN2119ec-combo_03493	KPN2129ec_00965		KPN325ec_02898	KPN349ec_02575	KPN458ec_03158	KPN560ec_03712	KPN700ec_02668
spy		Periplasmic chaperone Spy	39	39	1	3102	13177	3102	13974		260	482	473	KPN1132ec_03664	KPN11ec-combo_05896	KPN1264ec_01720	KPN12ec-combo_03594	KPN133ec_01695	KPN1398ec-combo_01141	KPN1401ec_02649	KPN1415ec_02934	KPN1470ec_06879	KPN1481ec-combo_01044	KPN1533ec_00158	KPN1556ec_01264	KPN1648ec_00157	KPN1673ec_02282	KPN1688ec_02065	KPN1705ec_01043	KPN1711ec_01943	KPN1715ec_04775	KPN1751ec_03586	KPN17ec-combo_03832	KPN18ec-combo_03264	KPN1962ec_02821	KPN1998ec_03512	KPN1ec_02268	KPN2000ec_03429	KPN2096ec_01401	KPN2105ec_03905	KPN2108ec_03537	KPN2119ec-combo_01459	KPN2129ec_04052		KPN325ec_03390	KPN349ec_00167	KPN458ec_00664	KPN560ec_00265	KPN700ec_01860
nicS		HTH-type transcriptional repressor NicS	39	39	1	3102	3812	3102	6539	Hypothetical protein with no hits to refseq/uniprot/clusters/cdd/tigrfams/pfam overlapping another protein with hits	128	638	619	KPN1132ec_00277	KPN11ec-combo_00332	KPN1264ec_00336	KPN12ec-combo_02115	KPN133ec_01432	KPN1398ec-combo_00560	KPN1401ec_00205	KPN1415ec_01884	KPN1470ec_03973	KPN1481ec-combo_00520	KPN1533ec_02137	KPN1556ec_00080	KPN1648ec_01263	KPN1673ec_02934	KPN1688ec_00286	KPN1705ec_00072	KPN1711ec_01786	KPN1715ec_00741	KPN1751ec_00080	KPN17ec-combo_02399	KPN18ec-combo_00606	KPN1962ec_01018	KPN1998ec_03074	KPN1ec_01962	KPN2000ec_00331	KPN2096ec_00621	KPN2105ec_00327	KPN2108ec_00332	KPN2119ec-combo_01320	KPN2129ec_03151		KPN325ec_01045	KPN349ec_00725	KPN458ec_01360	KPN560ec_01376	KPN700ec_00080
ybhA		Pyridoxal phosphate phosphatase YbhA	39	39	1	3102	13846	3102	3354		176	818	801	KPN1132ec_00743	KPN11ec-combo_08200	KPN1264ec_01166	KPN12ec-combo_02679	KPN133ec_03665	KPN1398ec-combo_04685	KPN1401ec_05172	KPN1415ec_05170	KPN1470ec_03512	KPN1481ec-combo_05271	KPN1533ec_04825	KPN1556ec_04747	KPN1648ec_04753	KPN1673ec_02676	KPN1688ec_02826	KPN1705ec_04034	KPN1711ec_04728	KPN1715ec_02120	KPN1751ec_05033	KPN17ec-combo_03258	KPN18ec-combo_04779	KPN1962ec_02447	KPN1998ec_02740	KPN1ec_04787	KPN2000ec_04799	KPN2096ec_00946	KPN2105ec_03736	KPN2108ec_04726	KPN2119ec-combo_04733	KPN2129ec_02904		KPN325ec_01589	KPN349ec_01919	KPN458ec_00968	KPN560ec_02474	KPN700ec_01976
cysA_2		Sulfate/thiosulfate import ATP-binding protein CysA	39	39	1	3102	13847	3102	3353		161	1061	1035	KPN1132ec_00744	KPN11ec-combo_08201	KPN1264ec_01165	KPN12ec-combo_02678	KPN133ec_03666	KPN1398ec-combo_04686	KPN1401ec_05171	KPN1415ec_05169	KPN1470ec_03513	KPN1481ec-combo_05270	KPN1533ec_04824	KPN1556ec_04746	KPN1648ec_04752	KPN1673ec_02675	KPN1688ec_02827	KPN1705ec_04033	KPN1711ec_04727	KPN1715ec_02121	KPN1751ec_05032	KPN17ec-combo_03257	KPN18ec-combo_04780	KPN1962ec_02448	KPN1998ec_02739	KPN1ec_04786	KPN2000ec_04800	KPN2096ec_00945	KPN2105ec_03737	KPN2108ec_04727	KPN2119ec-combo_04732	KPN2129ec_02903		KPN325ec_01590	KPN349ec_01918	KPN458ec_00969	KPN560ec_02473	KPN700ec_01975
glsA2		Glutaminase 2	39	39	1	3102	9739	3102	13380		215	947	910	KPN1132ec_03771	KPN11ec-combo_00847	KPN1264ec_04714	KPN12ec-combo_02279	KPN133ec_03167	KPN1398ec-combo_04538	KPN1401ec_01123	KPN1415ec_01245	KPN1470ec_03379	KPN1481ec-combo_04129	KPN1533ec_01875	KPN1556ec_02048	KPN1648ec_01633	KPN1673ec_00377	KPN1688ec_00750	KPN1705ec_00669	KPN1711ec_00636	KPN1715ec_02494	KPN1751ec_04736	KPN17ec-combo_02537	KPN18ec-combo_00066	KPN1962ec_00869	KPN1998ec_02220	KPN1ec_03840	KPN2000ec_03958	KPN2096ec_02885	KPN2105ec_02886	KPN2108ec_00786	KPN2119ec-combo_00684	KPN2129ec_02318		KPN325ec_00774	KPN349ec_01094	KPN458ec_03770	KPN560ec_00619	KPN700ec_01605
hycD		Formate hydrogenlyase subunit 4	39	39	1	3102	14728	3102	12318		236	923	900	KPN1132ec_00924	KPN11ec-combo_01017	KPN1264ec_03787	KPN12ec-combo_01182	KPN133ec_03551	KPN1398ec-combo_02300	KPN1401ec_02822	KPN1415ec_03106	KPN1470ec_04094	KPN1481ec-combo_03844	KPN1533ec_03836	KPN1556ec_02647	KPN1648ec_02969	KPN1673ec_03279	KPN1688ec_03290	KPN1705ec_02824	KPN1711ec_03509	KPN1715ec_03018	KPN1751ec_03356	KPN17ec-combo_01144	KPN18ec-combo_01115	KPN1962ec_03897	KPN1998ec_04108	KPN1ec_02119	KPN2000ec_00782	KPN2096ec_02146	KPN2105ec_04493	KPN2108ec_01279	KPN2119ec-combo_03264	KPN2129ec_02097		KPN325ec_03445	KPN349ec_03841	KPN458ec_03400	KPN560ec_03464	KPN700ec_00469
secG		Protein-export membrane protein SecG	39	39	1	3102	14057	3102	3274		176	329	323	KPN1132ec_01628	KPN11ec-combo_02959	KPN1264ec_02840	KPN12ec-combo_00361	KPN133ec_00416	KPN1398ec-combo_01034	KPN1401ec_03444	KPN1415ec_03863	KPN1470ec_06800	KPN1481ec-combo_05445	KPN1533ec_01520	KPN1556ec_03190	KPN1648ec_02064	KPN1673ec_01609	KPN1688ec_01784	KPN1705ec_03242	KPN1711ec_03778	KPN1715ec_01757	KPN1751ec_01502	KPN17ec-combo_00761	KPN18ec-combo_02481	KPN1962ec_02281	KPN1998ec_01356	KPN1ec_02746	KPN2000ec_01302	KPN2096ec_02659	KPN2105ec_02238	KPN2108ec_02758	KPN2119ec-combo_04279	KPN2129ec_00362	KPN2ec_00011	KPN325ec_04279	KPN349ec_04351	KPN458ec_04682	KPN560ec_01964	KPN700ec_03478
sspA		Stringent starvation protein A	39	39	1	3102	13993	3102	3322		170	638	615	KPN1132ec_01676	KPN11ec-combo_07729	KPN1264ec_02883	KPN12ec-combo_00404	KPN133ec_00373	KPN1398ec-combo_01082	KPN1401ec_03401	KPN1415ec_03820	KPN1470ec_03051	KPN1481ec-combo_05402	KPN1533ec_01477	KPN1556ec_03147	KPN1648ec_02107	KPN1673ec_01657	KPN1688ec_01832	KPN1705ec_04760	KPN1711ec_03735	KPN1715ec_01805	KPN1751ec_01545	KPN17ec-combo_00804	KPN18ec-combo_04476	KPN1962ec_03835	KPN1998ec_01399	KPN1ec_02703	KPN2000ec_04565	KPN2096ec_02707	KPN2105ec_02281	KPN2108ec_04424	KPN2119ec-combo_04236	KPN2129ec_00405		KPN325ec_04236	KPN349ec_04394	KPN458ec_04639	KPN560ec_02012	KPN700ec_03521
glnH_2		ABC transporter glutamine-binding protein GlnH	39	39	1	3102	4847	3102	10848	Hypothetical protein with no hits to refseq/uniprot/clusters/cdd/tigrfams/pfam overlapping another protein with hits	158	869	793	KPN1132ec_02380	KPN11ec-combo_01552	KPN1264ec_01070	KPN12ec-combo_01559	KPN133ec_02235	KPN1398ec-combo_01603	KPN1401ec_01587	KPN1415ec_01624	KPN1470ec_01470	KPN1481ec-combo_02390	KPN1533ec_01237	KPN1556ec_00709	KPN1648ec_00750	KPN1673ec_00938	KPN1688ec_02472	KPN1705ec_01170	KPN1711ec_01368	KPN1715ec_00349	KPN1751ec_00865	KPN17ec-combo_01562	KPN18ec-combo_00978	KPN1962ec_01341	KPN1998ec_01654	KPN1ec_00015	KPN2000ec_01667	KPN2096ec_04431	KPN2105ec_01606	KPN2108ec_00639	KPN2119ec-combo_01194	KPN2129ec_01240		KPN325ec_00472	KPN349ec_00623	KPN458ec_01276	KPN560ec_03973	KPN700ec_03373
malZ		Maltodextrin glucosidase	39	39	1	3102	4897	3102	10899		269	1817	1777	KPN1132ec_02427	KPN11ec-combo_01507	KPN1264ec_01024	KPN12ec-combo_01514	KPN133ec_02190	KPN1398ec-combo_01557	KPN1401ec_01541	KPN1415ec_01578	KPN1470ec_02939	KPN1481ec-combo_02341	KPN1533ec_01283	KPN1556ec_00663	KPN1648ec_00704	KPN1673ec_00892	KPN1688ec_02426	KPN1705ec_01215	KPN1711ec_01414	KPN1715ec_00303	KPN1751ec_00912	KPN17ec-combo_01607	KPN18ec-combo_00933	KPN1962ec_03507	KPN1998ec_01609	KPN1ec_00061	KPN2000ec_01622	KPN2096ec_04478	KPN2105ec_01561	KPN2108ec_00594	KPN2119ec-combo_01148	KPN2129ec_01195		KPN325ec_00426	KPN349ec_00577	KPN458ec_01230	KPN560ec_04019	KPN700ec_03419
ydjA		Putative NAD(P)H nitroreductase YdjA	39	39	1	3102	13206	3102	14003		203	551	542	KPN1132ec_03686	KPN11ec-combo_08511	KPN1264ec_01699	KPN12ec-combo_04572	KPN133ec_01716	KPN1398ec-combo_03771	KPN1401ec_03614	KPN1415ec_04033	KPN1470ec_06639	KPN1481ec-combo_01022	KPN1533ec_00134	KPN1556ec_01243	KPN1648ec_00133	KPN1673ec_02260	KPN1688ec_02043	KPN1705ec_01022	KPN1711ec_01965	KPN1715ec_02979	KPN1751ec_03188	KPN17ec-combo_04587	KPN18ec-combo_04913	KPN1962ec_03594	KPN1998ec_04721	KPN1ec_03121	KPN2000ec_04945	KPN2096ec_01379	KPN2105ec_03883	KPN2108ec_04830	KPN2119ec-combo_01481	KPN2129ec_05131		KPN325ec_01836	KPN349ec_00188	KPN458ec_01777	KPN560ec_00244	KPN700ec_01839
amiB		N-acetylmuramoyl-L-alanine amidase AmiB	39	39	1	3102	6283	3102	14500		194	1361	1295	KPN1132ec_00805	KPN11ec-combo_04116	KPN1264ec_03559	KPN12ec-combo_03948	KPN133ec_03468	KPN1398ec-combo_03230	KPN1401ec_03496	KPN1415ec_03915	KPN1470ec_07794	KPN1481ec-combo_04232	KPN1533ec_03881	KPN1556ec_03705	KPN1648ec_03826	KPN1673ec_00592	KPN1688ec_03813	KPN1705ec_03321	KPN1711ec_03246	KPN1715ec_00004	KPN1751ec_04635	KPN17ec-combo_03080	KPN18ec-combo_01950	KPN1962ec_03794	KPN1998ec_03827	KPN1ec_01291	KPN2000ec_02194	KPN2096ec_03494	KPN2105ec_02516	KPN2108ec_02228	KPN2119ec-combo_04995	KPN2129ec_03829		KPN325ec_03816	KPN349ec_04998	KPN458ec_05010	KPN560ec_04159	KPN700ec_02383
group_6883		Gluconate 2-dehydrogenase flavoprotein	39	39	1	3102	3711	3102	6443		149	1784	1742	KPN1132ec_00230	KPN11ec-combo_00380	KPN1264ec_00282	KPN12ec-combo_04414	KPN133ec_01480	KPN1398ec-combo_00609	KPN1401ec_00142	KPN1415ec_01821	KPN1470ec_02222	KPN1481ec-combo_00594	KPN1533ec_02184	KPN1556ec_00144	KPN1648ec_01310	KPN1673ec_02884	KPN1688ec_00335	KPN1705ec_00130	KPN1711ec_01743	KPN1715ec_00693	KPN1751ec_00134	KPN17ec-combo_03127	KPN18ec-combo_00654	KPN1962ec_00969	KPN1998ec_02609	KPN1ec_01914	KPN2000ec_00379	KPN2096ec_00665	KPN2105ec_00280	KPN2108ec_00380	KPN2119ec-combo_01368	KPN2129ec_04568		KPN325ec_01102	KPN349ec_00773	KPN458ec_01407	KPN560ec_01425	KPN700ec_00133
group_7093		hypothetical protein	39	39	1	3102	6196	3102	14412	Hypothetical protein with no hits to refseq/uniprot/clusters/cdd/tigrfams/pfam overlapping another protein with hits	197	776	761	KPN1132ec_00873	KPN11ec-combo_04047	KPN1264ec_03633	KPN12ec-combo_04347	KPN133ec_03400	KPN1398ec-combo_03163	KPN1401ec_03570	KPN1415ec_03989	KPN1470ec_05821	KPN1481ec-combo_04918	KPN1533ec_03942	KPN1556ec_03634	KPN1648ec_03887	KPN1673ec_00660	KPN1688ec_03880	KPN1705ec_04251	KPN1711ec_03307	KPN1715ec_00071	KPN1751ec_02510	KPN17ec-combo_03014	KPN18ec-combo_02019	KPN1962ec_02735	KPN1998ec_04471	KPN1ec_01360	KPN2000ec_02263	KPN2096ec_03427	KPN2105ec_02577	KPN2108ec_02297	KPN2119ec-combo_04667	KPN2129ec_04539		KPN325ec_03890	KPN349ec_04951	KPN458ec_04188	KPN560ec_04226	KPN700ec_03983
group_7126		hypothetical protein	39	39	1	3102	14861	3102	12208	Hypothetical protein with no hits to refseq/uniprot/clusters/cdd/tigrfams/pfam overlapping another protein with hits	155	329	324	KPN1132ec_01005	KPN11ec-combo_01107	KPN1264ec_03711	KPN12ec-combo_01258	KPN133ec_03477	KPN1398ec-combo_02229	KPN1401ec_02897	KPN1415ec_03181	KPN1470ec_03779	KPN1481ec-combo_03761	KPN1533ec_03764	KPN1556ec_02571	KPN1648ec_02897	KPN1673ec_03198	KPN1688ec_03371	KPN1705ec_04492	KPN1711ec_03582	KPN1715ec_03099	KPN1751ec_03431	KPN17ec-combo_01220	KPN18ec-combo_01202	KPN1962ec_05075	KPN1998ec_01984	KPN1ec_02195	KPN2000ec_00869	KPN2096ec_02219	KPN2105ec_01943	KPN2108ec_01203	KPN2119ec-combo_02490	KPN2129ec_02173		KPN325ec_03520	KPN349ec_04798	KPN458ec_03486	KPN560ec_03535	KPN700ec_00544
phnC		Phosphate-import ATP-binding protein PhnC	39	39	1	3102	4837	3102	10837		197	863	827	KPN1132ec_02370	KPN11ec-combo_01562	KPN1264ec_01080	KPN12ec-combo_01569	KPN133ec_02245	KPN1398ec-combo_01613	KPN1401ec_01597	KPN1415ec_01634	KPN1470ec_02862	KPN1481ec-combo_02400	KPN1533ec_01227	KPN1556ec_00719	KPN1648ec_00760	KPN1673ec_00948	KPN1688ec_02482	KPN1705ec_01160	KPN1711ec_01358	KPN1715ec_00359	KPN1751ec_00855	KPN17ec-combo_01552	KPN18ec-combo_00988	KPN1962ec_01331	KPN1998ec_01664	KPN1ec_00005	KPN2000ec_01677	KPN2096ec_04421	KPN2105ec_01616	KPN2108ec_00649	KPN2119ec-combo_01204	KPN2129ec_01250		KPN325ec_00482	KPN349ec_00633	KPN458ec_01286	KPN560ec_03963	KPN700ec_03363
accB		Biotin carboxyl carrier protein of acetyl-CoA carboxylase	39	39	1	3102	13961	3102	221		140	467	458	KPN1132ec_01703	KPN11ec-combo_07702	KPN1264ec_04798	KPN12ec-combo_00431	KPN133ec_00346	KPN1398ec-combo_01109	KPN1401ec_03365	KPN1415ec_03784	KPN1470ec_04302	KPN1481ec-combo_05675	KPN1533ec_04874	KPN1556ec_03111	KPN1648ec_04802	KPN1673ec_01684	KPN1688ec_01859	KPN1705ec_04537	KPN1711ec_04801	KPN1715ec_01832	KPN1751ec_04969	KPN17ec-combo_00831	KPN18ec-combo_04449	KPN1962ec_02801	KPN1998ec_01426	KPN1ec_02676	KPN2000ec_04538	KPN2096ec_02734	KPN2105ec_04806	KPN2108ec_04397	KPN2119ec-combo_01219	KPN2129ec_00432		KPN325ec_05042	KPN349ec_04969	KPN458ec_04935	KPN560ec_04867	KPN700ec_03557
group_7680		hypothetical protein	39	39	1	3102	5982	3102	14758		290	290	290	KPN1132ec_02618	KPN11ec-combo_05245	KPN1264ec_03406	KPN12ec-combo_05030	KPN133ec_04701	KPN1398ec-combo_02317	KPN1401ec_04783	KPN1415ec_04755	KPN1470ec_04706	KPN1481ec-combo_04281	KPN1533ec_03249	KPN1556ec_04678	KPN1648ec_03320	KPN1673ec_03048	KPN1688ec_03133	KPN1705ec_03366	KPN1711ec_05132	KPN1715ec_03697	KPN1751ec_03730	KPN17ec-combo_05071	KPN18ec-combo_05013	KPN1962ec_01871	KPN1998ec_05444	KPN1ec_01248	KPN2000ec_05052	KPN2096ec_02987	KPN2105ec_02472	KPN2108ec_05031	KPN2119ec-combo_02962	KPN2129ec_05085		KPN325ec_02390	KPN349ec_04779	KPN458ec_02902	KPN560ec_03304	KPN700ec_02336
pspD		Phage shock protein D	39	39	1	3102	13070	3102	13879		185	218	217	KPN1132ec_03028	KPN11ec-combo_05972	KPN1264ec_01801	KPN12ec-combo_04235	KPN133ec_04525	KPN1398ec-combo_01220	KPN1401ec_02730	KPN1415ec_03015	KPN1470ec_02689	KPN1481ec-combo_01125	KPN1533ec_00240	KPN1556ec_01345	KPN1648ec_00239	KPN1673ec_02360	KPN1688ec_02141	KPN1705ec_01120	KPN1711ec_02332	KPN1715ec_03217	KPN1751ec_03505	KPN17ec-combo_04465	KPN18ec-combo_03189	KPN1962ec_03056	KPN1998ec_04218	KPN1ec_02343	KPN2000ec_03354	KPN2096ec_01539	KPN2105ec_04920	KPN2108ec_03462	KPN2119ec-combo_04295	KPN2129ec_04261		KPN325ec_03309	KPN349ec_00085	KPN458ec_00584	KPN560ec_00347	KPN700ec_01303
livH_1		High-affinity branched-chain amino acid transport system permease protein LivH	39	39	1	3102	3567	3102	6243		188	914	895	KPN1132ec_03386	KPN11ec-combo_00184	KPN1264ec_00492	KPN12ec-combo_01127	KPN133ec_02789	KPN1398ec-combo_00428	KPN1401ec_00345	KPN1415ec_02514	KPN1470ec_04926	KPN1481ec-combo_00372	KPN1533ec_01024	KPN1556ec_01689	KPN1648ec_02406	KPN1673ec_02605	KPN1688ec_00155	KPN1705ec_02978	KPN1711ec_00770	KPN1715ec_03589	KPN1751ec_00574	KPN17ec-combo_04151	KPN18ec-combo_00459	KPN1962ec_00317	KPN1998ec_00290	KPN1ec_03406	KPN2000ec_00185	KPN2096ec_00490	KPN2105ec_00470	KPN2108ec_00186	KPN2119ec-combo_00129	KPN2129ec_01704		KPN325ec_03958	KPN349ec_02213	KPN458ec_02098	KPN560ec_00739	KPN700ec_02435
ydjM		Inner membrane protein YdjM	39	39	1	3102	13164	3102	13961		239	590	581	KPN1132ec_03651	KPN11ec-combo_05910	KPN1264ec_01733	KPN12ec-combo_03581	KPN133ec_01682	KPN1398ec-combo_01154	KPN1401ec_02662	KPN1415ec_02947	KPN1470ec_07528	KPN1481ec-combo_01057	KPN1533ec_00171	KPN1556ec_01277	KPN1648ec_00170	KPN1673ec_02295	KPN1688ec_02078	KPN1705ec_01056	KPN1711ec_01930	KPN1715ec_04762	KPN1751ec_03573	KPN17ec-combo_03819	KPN18ec-combo_03251	KPN1962ec_02834	KPN1998ec_03499	KPN1ec_02281	KPN2000ec_03416	KPN2096ec_01414	KPN2105ec_03918	KPN2108ec_03524	KPN2119ec-combo_01446	KPN2129ec_04039		KPN325ec_03377	KPN349ec_00154	KPN458ec_00651	KPN560ec_00278	KPN700ec_01873
hexR_4		HTH-type transcriptional regulator HexR	39	39	1	3102	6149	3102	14362		125	857	838	KPN1132ec_04497	KPN11ec-combo_04006	KPN1264ec_03665	KPN12ec-combo_04915	KPN133ec_03364	KPN1398ec-combo_04954	KPN1401ec_03600	KPN1415ec_04019	KPN1470ec_01229	KPN1481ec-combo_04954	KPN1533ec_03976	KPN1556ec_03240	KPN1648ec_03921	KPN1673ec_05634	KPN1688ec_03914	KPN1705ec_05161	KPN1711ec_03341	KPN1715ec_04859	KPN1751ec_02542	KPN17ec-combo_04957	KPN18ec-combo_04682	KPN1962ec_04081	KPN1998ec_05039	KPN1ec_04889	KPN2000ec_02304	KPN2096ec_03394	KPN2105ec_02612	KPN2108ec_04970	KPN2119ec-combo_04520	KPN2129ec_05012		KPN325ec_03920	KPN349ec_05355	KPN458ec_04156	KPN560ec_04260	KPN700ec_04013
hbd		3-hydroxybutyryl-CoA dehydrogenase	38	38	1	3102	10269	3102	6399		923	923	923	KPN1132ec_00191	KPN11ec-combo_00411	KPN1264ec_00255	KPN12ec-combo_03804	KPN133ec_01505	KPN1398ec-combo_00627	KPN1401ec_00110	KPN1415ec_01789	KPN1470ec_01203	KPN1481ec-combo_00628	KPN1533ec_02210	KPN1556ec_00179	KPN1648ec_01336	KPN1673ec_02863	KPN1688ec_00354	KPN1705ec_00150	KPN1711ec_01725	KPN1715ec_00674	KPN1751ec_00157	KPN17ec-combo_03155	KPN18ec-combo_00682	KPN1962ec_01979	KPN1998ec_02637	KPN1ec_01644	KPN2000ec_00406	KPN2096ec_00684	KPN2105ec_00256	KPN2108ec_02015	KPN2119ec-combo_03617	KPN2129ec_03759		KPN325ec_01129	KPN349ec_00803	KPN458ec_01439	KPN560ec_01446	KPN700ec_00160
gbpR_1		HTH-type transcriptional regulator GbpR	38	38	1	3102	10663	3102	12852		923	923	923	KPN1132ec_00065	KPN11ec-combo_00516	KPN1264ec_00131	KPN12ec-combo_02643	KPN133ec_00647	KPN1398ec-combo_03562	KPN1401ec_03212	KPN1415ec_03494	KPN1470ec_02145	KPN1481ec-combo_04021	KPN1533ec_04338	KPN1556ec_00300	KPN1648ec_01450	KPN1673ec_00094	KPN1688ec_00472	KPN1705ec_00269	KPN1711ec_04338	KPN1715ec_00556	KPN1751ec_00278	KPN17ec-combo_02826	KPN18ec-combo_00390	KPN1962ec_01203	KPN1998ec_02570	KPN1ec_01753	KPN2000ec_01970	KPN2096ec_00803	KPN2105ec_00140	KPN2108ec_01915	KPN2119ec-combo_01954	KPN2129ec_02770		KPN325ec_01252	KPN349ec_02826	KPN458ec_03648	KPN560ec_01564	KPN700ec_00280
frmA		S-(hydroxymethyl)glutathione dehydrogenase	38	38	1	3102	10665	3102	12850		1118	1118	1118	KPN1132ec_00067	KPN11ec-combo_00514	KPN1264ec_00133	KPN12ec-combo_02645	KPN133ec_00645	KPN1398ec-combo_03564	KPN1401ec_03214	KPN1415ec_03496	KPN1470ec_01273	KPN1481ec-combo_04023	KPN1533ec_04336	KPN1556ec_00298	KPN1648ec_01448	KPN1673ec_00092	KPN1688ec_00470	KPN1705ec_00267	KPN1711ec_04340	KPN1715ec_00558	KPN1751ec_00276	KPN17ec-combo_02828	KPN18ec-combo_00392	KPN1962ec_01201	KPN1998ec_02572	KPN1ec_01751	KPN2000ec_01968	KPN2096ec_00801	KPN2105ec_00142	KPN2108ec_01917	KPN2119ec-combo_01952	KPN2129ec_02768		KPN325ec_01250	KPN349ec_02828	KPN458ec_03650	KPN560ec_01562	KPN700ec_00278
frmR		Transcriptional repressor FrmR	38	38	1	3102	10666	3102	12849		275	275	275	KPN1132ec_00068	KPN11ec-combo_00513	KPN1264ec_00134	KPN12ec-combo_02646	KPN133ec_00644	KPN1398ec-combo_03565	KPN1401ec_03215	KPN1415ec_03497	KPN1470ec_01274	KPN1481ec-combo_04024	KPN1533ec_04335	KPN1556ec_00297	KPN1648ec_01447	KPN1673ec_00091	KPN1688ec_00469	KPN1705ec_00266	KPN1711ec_04341	KPN1715ec_00559	KPN1751ec_00275	KPN17ec-combo_02829	KPN18ec-combo_00393	KPN1962ec_01200	KPN1998ec_02573	KPN1ec_01750	KPN2000ec_01967	KPN2096ec_00800	KPN2105ec_00143	KPN2108ec_01918	KPN2119ec-combo_01951	KPN2129ec_02767		KPN325ec_01249	KPN349ec_02829	KPN458ec_03651	KPN560ec_01561	KPN700ec_00277
sodB		Superoxide dismutase [Fe]	38	38	1	3102	10724	3102	12799		581	581	581	KPN1132ec_00110	KPN11ec-combo_00470	KPN1264ec_00176	KPN12ec-combo_03860	KPN133ec_01570	KPN1398ec-combo_00703	KPN1401ec_00029	KPN1415ec_01705	KPN1470ec_06590	KPN1481ec-combo_00710	KPN1533ec_02281	KPN1556ec_00255	KPN1648ec_01408	KPN1673ec_00049	KPN1688ec_00428	KPN1705ec_00226	KPN1711ec_01652	KPN1715ec_00600	KPN1751ec_00233	KPN17ec-combo_03210	KPN18ec-combo_00737	KPN1962ec_01160	KPN1998ec_02693	KPN1ec_01708	KPN2000ec_00461	KPN2096ec_00759	KPN2105ec_00182	KPN2108ec_01960	KPN2119ec-combo_01912	KPN2129ec_03704		KPN325ec_01207	KPN349ec_00878	KPN458ec_01518	KPN560ec_01520	KPN700ec_00234
benM_1		HTH-type transcriptional regulator BenM	38	38	1	3102	10264	3102	6403		872	872	872	KPN1132ec_00194	KPN11ec-combo_00408	KPN1264ec_00258	KPN12ec-combo_03801	KPN133ec_01502	KPN1398ec-combo_00624	KPN1401ec_00113	KPN1415ec_01792	KPN1470ec_01200	KPN1481ec-combo_00623	KPN1533ec_02207	KPN1556ec_00174	KPN1648ec_01333	KPN1673ec_02866	KPN1688ec_00351	KPN1705ec_00146	KPN1711ec_01728	KPN1715ec_00677	KPN1751ec_00154	KPN17ec-combo_03152	KPN18ec-combo_00679	KPN1962ec_01976	KPN1998ec_02634	KPN1ec_01641	KPN2000ec_00403	KPN2096ec_00681	KPN2105ec_00259	KPN2108ec_02018	KPN2119ec-combo_03620	KPN2129ec_03762		KPN325ec_01126	KPN349ec_00800	KPN458ec_01436	KPN560ec_01443	KPN700ec_00155
alsD		Alpha-acetolactate decarboxylase	38	38	1	3102	10263	3102	6404		779	779	779	KPN1132ec_00195	KPN11ec-combo_00407	KPN1264ec_00259	KPN12ec-combo_03800	KPN133ec_01501	KPN1398ec-combo_00623	KPN1401ec_00114	KPN1415ec_01793	KPN1470ec_01199	KPN1481ec-combo_00622	KPN1533ec_02206	KPN1556ec_00173	KPN1648ec_01332	KPN1673ec_02867	KPN1688ec_00350	KPN1705ec_00145	KPN1711ec_01729	KPN1715ec_00678	KPN1751ec_00153	KPN17ec-combo_03151	KPN18ec-combo_00678	KPN1962ec_01975	KPN1998ec_02633	KPN1ec_01640	KPN2000ec_00402	KPN2096ec_00680	KPN2105ec_00260	KPN2108ec_02019	KPN2119ec-combo_03621	KPN2129ec_03763		KPN325ec_01125	KPN349ec_00799	KPN458ec_01435	KPN560ec_01442	KPN700ec_00154
budB		Acetolactate synthase, catabolic	38	38	1	3102	10262	3102	6405		1679	1679	1679	KPN1132ec_00196	KPN11ec-combo_00406	KPN1264ec_00260	KPN12ec-combo_03799	KPN133ec_01500	KPN1398ec-combo_00622	KPN1401ec_00115	KPN1415ec_01794	KPN1470ec_01198	KPN1481ec-combo_00621	KPN1533ec_02205	KPN1556ec_00172	KPN1648ec_01331	KPN1673ec_02868	KPN1688ec_00349	KPN1705ec_00144	KPN1711ec_01730	KPN1715ec_00679	KPN1751ec_00152	KPN17ec-combo_03150	KPN18ec-combo_00677	KPN1962ec_01974	KPN1998ec_02632	KPN1ec_01639	KPN2000ec_00401	KPN2096ec_00679	KPN2105ec_00261	KPN2108ec_02020	KPN2119ec-combo_03622	KPN2129ec_03764		KPN325ec_01124	KPN349ec_00798	KPN458ec_01434	KPN560ec_01441	KPN700ec_00153
yfiH_1		Laccase domain protein YfiH	38	38	1	3102	3795	3102	6521		725	827	750	KPN1132ec_00261	KPN11ec-combo_00348	KPN1264ec_00320	KPN12ec-combo_02099	KPN133ec_01448	KPN1398ec-combo_00576	KPN1401ec_00189	KPN1415ec_01868	KPN1470ec_00692	KPN1481ec-combo_00536	KPN1533ec_02153	KPN1556ec_00096	KPN1648ec_01279	KPN1673ec_02918	KPN1688ec_00302	KPN1705ec_00088	KPN1711ec_01774	KPN1715ec_00725	KPN1751ec_00096	KPN17ec-combo_02415	KPN18ec-combo_00622	KPN1962ec_01001	KPN1998ec_03058	KPN1ec_01946	KPN2000ec_00347	KPN2096ec_00633	KPN2105ec_00311	KPN2108ec_00348	KPN2119ec-combo_01336	KPN2129ec_03135		KPN325ec_01061	KPN349ec_00741	KPN458ec_01376	KPN560ec_01393	KPN700ec_00096
ccmF		Cytochrome c-type biogenesis protein CcmF	38	38	1	3102	3703	3102	6435		1952	1952	1952	KPN1132ec_00223	KPN11ec-combo_00387	KPN1264ec_00275	KPN12ec-combo_04421	KPN133ec_01487	KPN1398ec-combo_00616	KPN1401ec_00135	KPN1415ec_01814	KPN1470ec_01157	KPN1481ec-combo_00601	KPN1533ec_02191	KPN1556ec_00151	KPN1648ec_01317	KPN1673ec_02877	KPN1688ec_00342	KPN1705ec_00137	KPN1711ec_01736	KPN1715ec_00686	KPN1751ec_00141	KPN17ec-combo_03134	KPN18ec-combo_00661	KPN1962ec_00962	KPN1998ec_02616	KPN1ec_01907	KPN2000ec_00386	KPN2096ec_00672	KPN2105ec_00273	KPN2108ec_00387	KPN2119ec-combo_01375	KPN2129ec_04575		KPN325ec_01109	KPN349ec_00780	KPN458ec_01414	KPN560ec_01432	KPN700ec_00140
group_10072		Gluconate 2-dehydrogenase subunit 3	38	38	1	3102	3712	3102	6444		755	755	755	KPN1132ec_00231	KPN11ec-combo_00379	KPN1264ec_00283	KPN12ec-combo_04413	KPN133ec_01479	KPN1398ec-combo_00608	KPN1401ec_00143	KPN1415ec_01822	KPN1470ec_02223	KPN1481ec-combo_00593	KPN1533ec_02183	KPN1556ec_00143	KPN1648ec_01309	KPN1673ec_02885	KPN1688ec_00334	KPN1705ec_00129	KPN1711ec_01744	KPN1715ec_00694	KPN1751ec_00133	KPN17ec-combo_03126	KPN18ec-combo_00653	KPN1962ec_00970	KPN1998ec_02608	KPN1ec_01915	KPN2000ec_00378	KPN2096ec_00664	KPN2105ec_00281	KPN2108ec_00379	KPN2119ec-combo_01367	KPN2129ec_04567		KPN325ec_01101	KPN349ec_00772	KPN458ec_01406	KPN560ec_01424	KPN700ec_00132
cysW_1		Sulfate transport system permease protein CysW	38	38	1	3102	3723	3102	6458		1769	1769	1769	KPN1132ec_00234	KPN11ec-combo_00376	KPN1264ec_00287	KPN12ec-combo_04410	KPN133ec_01476	KPN1398ec-combo_00605	KPN1401ec_00146	KPN1415ec_01825	KPN1470ec_02980	KPN1481ec-combo_00588	KPN1533ec_02180	KPN1556ec_00140	KPN1648ec_01306	KPN1673ec_02890	KPN1688ec_00331	KPN1705ec_00116	KPN1711ec_01747	KPN1715ec_00697	KPN1751ec_00129	KPN17ec-combo_03123	KPN18ec-combo_00650	KPN1962ec_00973	KPN1998ec_02605	KPN1ec_01918	KPN2000ec_00375	KPN2096ec_00661	KPN2105ec_00284	KPN2108ec_00376	KPN2119ec-combo_01364	KPN2129ec_04564		KPN325ec_01088	KPN349ec_00769	KPN458ec_01403	KPN560ec_01421	KPN700ec_00129
group_10074		hypothetical protein	38	38	1	3102	3724	3102	6459		1088	1088	1088	KPN1132ec_00235	KPN11ec-combo_00375	KPN1264ec_00288	KPN12ec-combo_04409	KPN133ec_01475	KPN1398ec-combo_00604	KPN1401ec_00147	KPN1415ec_01826	KPN1470ec_02981	KPN1481ec-combo_00587	KPN1533ec_02179	KPN1556ec_00139	KPN1648ec_01305	KPN1673ec_02891	KPN1688ec_00330	KPN1705ec_00115	KPN1711ec_01748	KPN1715ec_00698	KPN1751ec_00128	KPN17ec-combo_03122	KPN18ec-combo_00649	KPN1962ec_00974	KPN1998ec_02604	KPN1ec_01919	KPN2000ec_00374	KPN2096ec_00660	KPN2105ec_00285	KPN2108ec_00375	KPN2119ec-combo_01363	KPN2129ec_04563		KPN325ec_01087	KPN349ec_00768	KPN458ec_01402	KPN560ec_01420	KPN700ec_00128
artQ_1		Arginine transport system permease protein ArtQ	38	38	1	3102	3772	3102	6502		764	764	764	KPN1132ec_00244	KPN11ec-combo_00365	KPN1264ec_00303	KPN12ec-combo_04399	KPN133ec_01465	KPN1398ec-combo_00593	KPN1401ec_00172	KPN1415ec_01851	KPN1470ec_01670	KPN1481ec-combo_00553	KPN1533ec_02170	KPN1556ec_00113	KPN1648ec_01296	KPN1673ec_02901	KPN1688ec_00319	KPN1705ec_00107	KPN1711ec_01757	KPN1715ec_00708	KPN1751ec_00113	KPN17ec-combo_03112	KPN18ec-combo_00639	KPN1962ec_00983	KPN1998ec_02594	KPN1ec_01929	KPN2000ec_00364	KPN2096ec_00650	KPN2105ec_00294	KPN2108ec_00365	KPN2119ec-combo_01353	KPN2129ec_04553		KPN325ec_01078	KPN349ec_00759	KPN458ec_01393	KPN560ec_01410	KPN700ec_00113
ybbH		putative HTH-type transcriptional regulator YbbH	38	38	1	3102	3775	3102	6504		902	902	902	KPN1132ec_00246	KPN11ec-combo_00363	KPN1264ec_00305	KPN12ec-combo_04397	KPN133ec_01463	KPN1398ec-combo_00591	KPN1401ec_00174	KPN1415ec_01853	KPN1470ec_01672	KPN1481ec-combo_00551	KPN1533ec_02168	KPN1556ec_00111	KPN1648ec_01294	KPN1673ec_02903	KPN1688ec_00317	KPN1705ec_00105	KPN1711ec_01759	KPN1715ec_00710	KPN1751ec_00111	KPN17ec-combo_03110	KPN18ec-combo_00637	KPN1962ec_00985	KPN1998ec_02592	KPN1ec_01931	KPN2000ec_00362	KPN2096ec_00648	KPN2105ec_00296	KPN2108ec_00363	KPN2119ec-combo_01351	KPN2129ec_04551		KPN325ec_01076	KPN349ec_00756	KPN458ec_01391	KPN560ec_01408	KPN700ec_00111
msuD_1		Methanesulfonate monooxygenase	38	38	1	3102	3790	3102	6516		1085	1085	1085	KPN1132ec_00257	KPN11ec-combo_00352	KPN1264ec_00316	KPN12ec-combo_02095	KPN133ec_01452	KPN1398ec-combo_00580	KPN1401ec_00185	KPN1415ec_01864	KPN1470ec_00688	KPN1481ec-combo_00540	KPN1533ec_02157	KPN1556ec_00100	KPN1648ec_01283	KPN1673ec_02914	KPN1688ec_00306	KPN1705ec_00092	KPN1711ec_01770	KPN1715ec_00721	KPN1751ec_00100	KPN17ec-combo_02419	KPN18ec-combo_00626	KPN1962ec_00997	KPN1998ec_03054	KPN1ec_01942	KPN2000ec_00351	KPN2096ec_00637	KPN2105ec_00307	KPN2108ec_00352	KPN2119ec-combo_01340	KPN2129ec_03131		KPN325ec_01065	KPN349ec_00745	KPN458ec_01380	KPN560ec_01397	KPN700ec_00100
lpp		Major outer membrane lipoprotein Lpp	38	38	1	3102	3815	3102	6542		236	236	236	KPN1132ec_00280	KPN11ec-combo_00329	KPN1264ec_00339	KPN12ec-combo_02118	KPN133ec_01429	KPN1398ec-combo_00557	KPN1401ec_00208	KPN1415ec_01887	KPN1470ec_03976	KPN1481ec-combo_00517	KPN1533ec_02134	KPN1556ec_00077	KPN1648ec_01260	KPN1673ec_02937	KPN1688ec_00283	KPN1705ec_00069	KPN1711ec_01789	KPN1715ec_00744	KPN1751ec_00077	KPN17ec-combo_02396	KPN18ec-combo_00603	KPN1962ec_01021	KPN1998ec_03077	KPN1ec_01965	KPN2000ec_00328	KPN2096ec_00618	KPN2105ec_00330	KPN2108ec_00329	KPN2119ec-combo_01317	KPN2129ec_03154		KPN325ec_01042	KPN349ec_00722	KPN458ec_01357	KPN560ec_01373	KPN700ec_00077
group_10080		hypothetical protein	38	38	1	3102	3848	3102	6575		1112	1112	1112	KPN1132ec_00305	KPN11ec-combo_00301	KPN1264ec_00364	KPN12ec-combo_02146	KPN133ec_01403	KPN1398ec-combo_00530	KPN1401ec_00234	KPN1415ec_01913	KPN1470ec_01168	KPN1481ec-combo_00491	KPN1533ec_02103	KPN1556ec_00052	KPN1648ec_01229	KPN1673ec_02962	KPN1688ec_00258	KPN1705ec_00048	KPN1711ec_01821	KPN1715ec_00769	KPN1751ec_00051	KPN17ec-combo_02368	KPN18ec-combo_00575	KPN1962ec_07920	KPN1998ec_03105	KPN1ec_01991	KPN2000ec_00301	KPN2096ec_00592	KPN2105ec_00355	KPN2108ec_00302	KPN2119ec-combo_01292	KPN2129ec_03182		KPN325ec_01016	KPN349ec_00697	KPN458ec_01332	KPN560ec_01346	KPN700ec_00052
ppsA		Phosphoenolpyruvate synthase	38	38	1	3102	3849	3102	6576		2378	2378	2378	KPN1132ec_00306	KPN11ec-combo_00300	KPN1264ec_00365	KPN12ec-combo_02147	KPN133ec_01402	KPN1398ec-combo_00529	KPN1401ec_00235	KPN1415ec_01914	KPN1470ec_01169	KPN1481ec-combo_00490	KPN1533ec_02102	KPN1556ec_00051	KPN1648ec_01228	KPN1673ec_02963	KPN1688ec_00257	KPN1705ec_00047	KPN1711ec_01822	KPN1715ec_00770	KPN1751ec_00050	KPN17ec-combo_02367	KPN18ec-combo_00574	KPN1962ec_04187	KPN1998ec_03106	KPN1ec_01992	KPN2000ec_00300	KPN2096ec_00591	KPN2105ec_00356	KPN2108ec_00301	KPN2119ec-combo_01291	KPN2129ec_03183		KPN325ec_01015	KPN349ec_00696	KPN458ec_01331	KPN560ec_01345	KPN700ec_00051
mepS_1		Murein DD-endopeptidase MepS/Murein LD-carboxypeptidase	38	38	1	3102	3854	3102	6581		464	464	464	KPN1132ec_00311	KPN11ec-combo_00295	KPN1264ec_00370	KPN12ec-combo_02152	KPN133ec_01397	KPN1398ec-combo_00524	KPN1401ec_00240	KPN1415ec_01919	KPN1470ec_01174	KPN1481ec-combo_00485	KPN1533ec_02097	KPN1556ec_00046	KPN1648ec_01223	KPN1673ec_02968	KPN1688ec_00252	KPN1705ec_00042	KPN1711ec_01827	KPN1715ec_00775	KPN1751ec_00045	KPN17ec-combo_02362	KPN18ec-combo_00569	KPN1962ec_04182	KPN1998ec_03111	KPN1ec_01997	KPN2000ec_00295	KPN2096ec_00586	KPN2105ec_00361	KPN2108ec_00296	KPN2119ec-combo_01286	KPN2129ec_03188		KPN325ec_01010	KPN349ec_00691	KPN458ec_01326	KPN560ec_01340	KPN700ec_00046
ihfA		Integration host factor subunit alpha	38	38	1	3102	3863	3102	6591		299	299	299	KPN1132ec_00320	KPN11ec-combo_00286	KPN1264ec_00379	KPN12ec-combo_02161	KPN133ec_01388	KPN1398ec-combo_00515	KPN1401ec_00249	KPN1415ec_01928	KPN1470ec_02168	KPN1481ec-combo_00476	KPN1533ec_02088	KPN1556ec_00037	KPN1648ec_01214	KPN1673ec_02977	KPN1688ec_00243	KPN1705ec_00033	KPN1711ec_01836	KPN1715ec_00784	KPN1751ec_00036	KPN17ec-combo_02353	KPN18ec-combo_00560	KPN1962ec_04173	KPN1998ec_03120	KPN1ec_02006	KPN2000ec_00286	KPN2096ec_00577	KPN2105ec_00370	KPN2108ec_00287	KPN2119ec-combo_01277	KPN2129ec_03197		KPN325ec_01004	KPN349ec_00682	KPN458ec_01317	KPN560ec_01330	KPN700ec_00037
thrS		Threonine--tRNA ligase	38	38	1	3102	3870	3102	6599		1928	1928	1928	KPN1132ec_00326	KPN11ec-combo_00280	KPN1264ec_00385	KPN12ec-combo_02167	KPN133ec_01382	KPN1398ec-combo_00509	KPN1401ec_00255	KPN1415ec_01934	KPN1470ec_03500	KPN1481ec-combo_00470	KPN1533ec_02082	KPN1556ec_00031	KPN1648ec_01208	KPN1673ec_02983	KPN1688ec_00237	KPN1705ec_00027	KPN1711ec_01842	KPN1715ec_00790	KPN1751ec_00030	KPN17ec-combo_02347	KPN18ec-combo_00554	KPN1962ec_05865	KPN1998ec_03126	KPN1ec_02012	KPN2000ec_00280	KPN2096ec_00571	KPN2105ec_00376	KPN2108ec_00281	KPN2119ec-combo_01271	KPN2129ec_03203		KPN325ec_00998	KPN349ec_00676	KPN458ec_01311	KPN560ec_01324	KPN700ec_00031
group_10086		hypothetical protein	38	38	1	3102	3879	3102	6608	Hypothetical protein with no hits to refseq/uniprot/clusters/cdd/tigrfams/pfam overlapping another protein with hits	296	296	296	KPN1132ec_00333	KPN11ec-combo_00273	KPN1264ec_00392	KPN12ec-combo_02174	KPN133ec_01375	KPN1398ec-combo_00502	KPN1401ec_00262	KPN1415ec_01941	KPN1470ec_05378	KPN1481ec-combo_00463	KPN1533ec_02075	KPN1556ec_00024	KPN1648ec_01201	KPN1673ec_02990	KPN1688ec_00230	KPN1705ec_00020	KPN1711ec_01849	KPN1715ec_00797	KPN1751ec_00023	KPN17ec-combo_02340	KPN18ec-combo_00547	KPN1962ec_00407	KPN1998ec_03133	KPN1ec_02019	KPN2000ec_00273	KPN2096ec_00564	KPN2105ec_00383	KPN2108ec_00274	KPN2119ec-combo_01264	KPN2129ec_03210		KPN325ec_00991	KPN349ec_00669	KPN458ec_05144	KPN560ec_01317	KPN700ec_00024
oppD_1		Oligopeptide transport ATP-binding protein OppD	38	38	1	3102	3886	3102	6617		1013	1013	1013	KPN1132ec_00340	KPN11ec-combo_00266	KPN1264ec_00400	KPN12ec-combo_02181	KPN133ec_01368	KPN1398ec-combo_00495	KPN1401ec_00270	KPN1415ec_01949	KPN1470ec_05664	KPN1481ec-combo_00453	KPN1533ec_02068	KPN1556ec_00016	KPN1648ec_01194	KPN1673ec_02997	KPN1688ec_00223	KPN1705ec_00013	KPN1711ec_01856	KPN1715ec_00804	KPN1751ec_00015	KPN17ec-combo_02333	KPN18ec-combo_00540	KPN1962ec_00400	KPN1998ec_03140	KPN1ec_02026	KPN2000ec_00266	KPN2096ec_00557	KPN2105ec_00390	KPN2108ec_00267	KPN2119ec-combo_01257	KPN2129ec_03217		KPN325ec_00983	KPN349ec_00661	KPN458ec_05136	KPN560ec_01310	KPN700ec_00016
oppB		Oligopeptide transport system permease protein OppB	38	38	1	3102	3888	3102	6619		920	920	920	KPN1132ec_00342	KPN11ec-combo_00264	KPN1264ec_00402	KPN12ec-combo_02183	KPN133ec_01366	KPN1398ec-combo_00493	KPN1401ec_00272	KPN1415ec_01951	KPN1470ec_06041	KPN1481ec-combo_00451	KPN1533ec_02066	KPN1556ec_00014	KPN1648ec_01192	KPN1673ec_02999	KPN1688ec_00221	KPN1705ec_00011	KPN1711ec_01858	KPN1715ec_00806	KPN1751ec_00013	KPN17ec-combo_02331	KPN18ec-combo_00538	KPN1962ec_00398	KPN1998ec_03142	KPN1ec_02028	KPN2000ec_00264	KPN2096ec_00555	KPN2105ec_00392	KPN2108ec_00265	KPN2119ec-combo_01255	KPN2129ec_03219		KPN325ec_00981	KPN349ec_00659	KPN458ec_05134	KPN560ec_01308	KPN700ec_00014
hns		DNA-binding protein H-NS	38	38	1	3102	3895	3102	6627		407	407	407	KPN1132ec_00347	KPN11ec-combo_00259	KPN1264ec_00408	KPN12ec-combo_02188	KPN133ec_01361	KPN1398ec-combo_00488	KPN1401ec_00278	KPN1415ec_01957	KPN1470ec_06960	KPN1481ec-combo_00443	KPN1533ec_02061	KPN1556ec_00008	KPN1648ec_01187	KPN1673ec_03004	KPN1688ec_00216	KPN1705ec_00006	KPN1711ec_01863	KPN1715ec_00811	KPN1751ec_00007	KPN17ec-combo_02326	KPN18ec-combo_00533	KPN1962ec_00393	KPN1998ec_03147	KPN1ec_02033	KPN2000ec_00259	KPN2096ec_00550	KPN2105ec_00397	KPN2108ec_00260	KPN2119ec-combo_01250	KPN2129ec_03224		KPN325ec_00975	KPN349ec_00653	KPN458ec_05128	KPN560ec_00679	KPN700ec_00008
narL		Nitrate/nitrite response regulator protein NarL	38	38	1	3102	3915	3102	6642		650	650	650	KPN1132ec_00363	KPN11ec-combo_00243	KPN1264ec_00425	KPN12ec-combo_02204	KPN133ec_04434	KPN1398ec-combo_00473	KPN1401ec_00294	KPN1415ec_02565	KPN1470ec_03850	KPN1481ec-combo_00425	KPN1533ec_01147	KPN1556ec_01622	KPN1648ec_02529	KPN1673ec_02650	KPN1688ec_00200	KPN1705ec_02911	KPN1711ec_00711	KPN1715ec_03544	KPN1751ec_00512	KPN17ec-combo_02310	KPN18ec-combo_00517	KPN1962ec_00378	KPN1998ec_04422	KPN1ec_02048	KPN2000ec_00243	KPN2096ec_00535	KPN2105ec_00412	KPN2108ec_00244	KPN2119ec-combo_00071	KPN2129ec_04489		KPN325ec_04025	KPN349ec_04703	KPN458ec_02149	KPN560ec_00694	KPN700ec_04344
cmpC_2		Bicarbonate transport ATP-binding protein CmpC	38	38	1	3102	3923	3102	6649		788	788	788	KPN1132ec_00367	KPN11ec-combo_00239	KPN1264ec_00429	KPN12ec-combo_02208	KPN133ec_04438	KPN1398ec-combo_00469	KPN1401ec_00298	KPN1415ec_02561	KPN1470ec_03832	KPN1481ec-combo_00421	KPN1533ec_01143	KPN1556ec_01626	KPN1648ec_02525	KPN1673ec_02646	KPN1688ec_00196	KPN1705ec_02915	KPN1711ec_00715	KPN1715ec_03548	KPN1751ec_00516	KPN17ec-combo_02306	KPN18ec-combo_00513	KPN1962ec_00374	KPN1998ec_04418	KPN1ec_02052	KPN2000ec_00239	KPN2096ec_00531	KPN2105ec_00416	KPN2108ec_00240	KPN2119ec-combo_00075	KPN2129ec_04485		KPN325ec_04021	KPN349ec_04707	KPN458ec_02145	KPN560ec_00698	KPN700ec_04348
cmpB		Bicarbonate transport system permease protein CmpB	38	38	1	3102	3924	3102	6650		884	884	884	KPN1132ec_00368	KPN11ec-combo_00238	KPN1264ec_00430	KPN12ec-combo_02209	KPN133ec_04439	KPN1398ec-combo_00468	KPN1401ec_00299	KPN1415ec_02560	KPN1470ec_03833	KPN1481ec-combo_00420	KPN1533ec_01142	KPN1556ec_01627	KPN1648ec_02524	KPN1673ec_02645	KPN1688ec_00195	KPN1705ec_02916	KPN1711ec_00716	KPN1715ec_03549	KPN1751ec_00517	KPN17ec-combo_02305	KPN18ec-combo_00512	KPN1962ec_00373	KPN1998ec_04417	KPN1ec_02053	KPN2000ec_00238	KPN2096ec_00530	KPN2105ec_00417	KPN2108ec_00239	KPN2119ec-combo_00076	KPN2129ec_04484		KPN325ec_04020	KPN349ec_04708	KPN458ec_02144	KPN560ec_00699	KPN700ec_04349
group_10098		hypothetical protein	38	38	1	3102	3934	3102	6659		812	812	812	KPN1132ec_00378	KPN11ec-combo_00229	KPN1264ec_00439	KPN12ec-combo_02218	KPN133ec_04448	KPN1398ec-combo_00458	KPN1401ec_00308	KPN1415ec_02551	KPN1470ec_03222	KPN1481ec-combo_00411	KPN1533ec_01132	KPN1556ec_01636	KPN1648ec_02514	KPN1673ec_02635	KPN1688ec_00185	KPN1705ec_02925	KPN1711ec_00726	KPN1715ec_03559	KPN1751ec_00526	KPN17ec-combo_02296	KPN18ec-combo_00503	KPN1962ec_00363	KPN1998ec_04408	KPN1ec_02062	KPN2000ec_00229	KPN2096ec_00520	KPN2105ec_00427	KPN2108ec_00230	KPN2119ec-combo_00086	KPN2129ec_04475		KPN325ec_04011	KPN349ec_04717	KPN458ec_02135	KPN560ec_00709	KPN700ec_04358
group_10099		hypothetical protein	38	38	1	3102	3945	3102	6670		275	275	275	KPN1132ec_00388	KPN11ec-combo_00219	KPN1264ec_00449	KPN12ec-combo_02228	KPN133ec_04458	KPN1398ec-combo_00448	KPN1401ec_00318	KPN1415ec_02541	KPN1470ec_03764	KPN1481ec-combo_00400	KPN1533ec_01122	KPN1556ec_01646	KPN1648ec_02504	KPN1673ec_02625	KPN1688ec_00175	KPN1705ec_02935	KPN1711ec_00736	KPN1715ec_03569	KPN1751ec_00536	KPN17ec-combo_02286	KPN18ec-combo_00493	KPN1962ec_00353	KPN1998ec_04398	KPN1ec_02072	KPN2000ec_00219	KPN2096ec_00510	KPN2105ec_00437	KPN2108ec_00220	KPN2119ec-combo_00096	KPN2129ec_04465		KPN325ec_04001	KPN349ec_04727	KPN458ec_02125	KPN560ec_00719	KPN700ec_04368
nagK		N-acetyl-D-glucosamine kinase	38	38	1	3102	13413	3102	14931		911	911	911	KPN1132ec_00403	KPN11ec-combo_05383	KPN1264ec_01515	KPN12ec-combo_03191	KPN133ec_04415	KPN1398ec-combo_03678	KPN1401ec_04887	KPN1415ec_04925	KPN1470ec_00941	KPN1481ec-combo_00802	KPN1533ec_03564	KPN1556ec_04219	KPN1648ec_03996	KPN1673ec_04603	KPN1688ec_04638	KPN1705ec_03860	KPN1711ec_04419	KPN1715ec_04500	KPN1751ec_04547	KPN17ec-combo_01499	KPN18ec-combo_02782	KPN1962ec_04753	KPN1998ec_00731	KPN1ec_02893	KPN2000ec_03065	KPN2096ec_01286	KPN2105ec_03308	KPN2108ec_03058	KPN2119ec-combo_03172	KPN2129ec_01442		KPN325ec_04709	KPN349ec_04548	KPN458ec_01608	KPN560ec_00062	KPN700ec_01715
lolE		Lipoprotein-releasing system transmembrane protein LolE	38	38	1	3102	13414	3102	14932		1244	1244	1244	KPN1132ec_00404	KPN11ec-combo_05384	KPN1264ec_01514	KPN12ec-combo_03190	KPN133ec_04414	KPN1398ec-combo_03677	KPN1401ec_04886	KPN1415ec_04924	KPN1470ec_00940	KPN1481ec-combo_00801	KPN1533ec_03563	KPN1556ec_04218	KPN1648ec_03995	KPN1673ec_04602	KPN1688ec_04637	KPN1705ec_03859	KPN1711ec_04418	KPN1715ec_04499	KPN1751ec_04546	KPN17ec-combo_01498	KPN18ec-combo_02781	KPN1962ec_04752	KPN1998ec_00730	KPN1ec_02892	KPN2000ec_03064	KPN2096ec_01285	KPN2105ec_03307	KPN2108ec_03057	KPN2119ec-combo_03173	KPN2129ec_01441		KPN325ec_04708	KPN349ec_04547	KPN458ec_01607	KPN560ec_00061	KPN700ec_01714
lolC		Lipoprotein-releasing system transmembrane protein LolC	38	38	1	3102	13416	3102	14935		1199	1208	1202	KPN1132ec_00406	KPN11ec-combo_05386	KPN1264ec_01512	KPN12ec-combo_03188	KPN133ec_04412	KPN1398ec-combo_03675	KPN1401ec_04884	KPN1415ec_04922	KPN1470ec_00938	KPN1481ec-combo_00799	KPN1533ec_03561	KPN1556ec_04216	KPN1648ec_03993	KPN1673ec_04600	KPN1688ec_04635	KPN1705ec_03857	KPN1711ec_04416	KPN1715ec_04497	KPN1751ec_04544	KPN17ec-combo_01496	KPN18ec-combo_02779	KPN1962ec_07092	KPN1998ec_00728	KPN1ec_02890	KPN2000ec_03062	KPN2096ec_01283	KPN2105ec_03305	KPN2108ec_03055	KPN2119ec-combo_03175	KPN2129ec_01439		KPN325ec_04706	KPN349ec_04545	KPN458ec_01605	KPN560ec_00059	KPN700ec_01712
group_10104		hypothetical protein	38	38	1	3102	13422	3102	14941		539	539	539	KPN1132ec_00412	KPN11ec-combo_05392	KPN1264ec_01506	KPN12ec-combo_03182	KPN133ec_04406	KPN1398ec-combo_03669	KPN1401ec_04878	KPN1415ec_04916	KPN1470ec_02241	KPN1481ec-combo_00793	KPN1533ec_03555	KPN1556ec_04210	KPN1648ec_03987	KPN1673ec_04594	KPN1688ec_04629	KPN1705ec_03851	KPN1711ec_04410	KPN1715ec_04491	KPN1751ec_04538	KPN17ec-combo_01490	KPN18ec-combo_02773	KPN1962ec_04865	KPN1998ec_00722	KPN1ec_02884	KPN2000ec_03056	KPN2096ec_01277	KPN2105ec_03299	KPN2108ec_03049	KPN2119ec-combo_03181	KPN2129ec_01433		KPN325ec_04700	KPN349ec_04539	KPN458ec_01599	KPN560ec_00053	KPN700ec_01706
nagZ		Beta-hexosaminidase	38	38	1	3102	13425	3102	14944		1010	1022	1021	KPN1132ec_00415	KPN11ec-combo_05395	KPN1264ec_01503	KPN12ec-combo_03179	KPN133ec_04403	KPN1398ec-combo_03666	KPN1401ec_04875	KPN1415ec_04913	KPN1470ec_02244	KPN1481ec-combo_00790	KPN1533ec_03552	KPN1556ec_04207	KPN1648ec_03984	KPN1673ec_04591	KPN1688ec_04626	KPN1705ec_03848	KPN1711ec_04407	KPN1715ec_04488	KPN1751ec_04535	KPN17ec-combo_01487	KPN18ec-combo_02770	KPN1962ec_04862	KPN1998ec_00719	KPN1ec_02881	KPN2000ec_03053	KPN2096ec_01274	KPN2105ec_03296	KPN2108ec_03046	KPN2119ec-combo_03184	KPN2129ec_01430		KPN325ec_04697	KPN349ec_04536	KPN458ec_01596	KPN560ec_00050	KPN700ec_01703
ptsG_2		PTS system glucose-specific EIICB component	38	38	1	3102	13430	3102	14949		1433	1433	1433	KPN1132ec_00420	KPN11ec-combo_05400	KPN1264ec_01498	KPN12ec-combo_03174	KPN133ec_04398	KPN1398ec-combo_03661	KPN1401ec_04870	KPN1415ec_04908	KPN1470ec_04080	KPN1481ec-combo_00785	KPN1533ec_03547	KPN1556ec_04202	KPN1648ec_03979	KPN1673ec_04586	KPN1688ec_04621	KPN1705ec_03843	KPN1711ec_04402	KPN1715ec_04483	KPN1751ec_04530	KPN17ec-combo_01482	KPN18ec-combo_02765	KPN1962ec_05209	KPN1998ec_00714	KPN1ec_02876	KPN2000ec_03048	KPN2096ec_01269	KPN2105ec_03291	KPN2108ec_03041	KPN2119ec-combo_03189	KPN2129ec_01425		KPN325ec_04692	KPN349ec_04531	KPN458ec_01591	KPN560ec_00045	KPN700ec_01698
acpP		Acyl carrier protein	38	38	1	3102	13437	3102	14956		236	236	236	KPN1132ec_00427	KPN11ec-combo_05407	KPN1264ec_01491	KPN12ec-combo_03167	KPN133ec_04391	KPN1398ec-combo_03654	KPN1401ec_04863	KPN1415ec_04901	KPN1470ec_02682	KPN1481ec-combo_00778	KPN1533ec_03540	KPN1556ec_04195	KPN1648ec_03972	KPN1673ec_04579	KPN1688ec_04614	KPN1705ec_03836	KPN1711ec_04395	KPN1715ec_04476	KPN1751ec_04523	KPN17ec-combo_01475	KPN18ec-combo_02758	KPN1962ec_05380	KPN1998ec_00707	KPN1ec_02869	KPN2000ec_03041	KPN2096ec_01262	KPN2105ec_03284	KPN2108ec_03034	KPN2119ec-combo_03196	KPN2129ec_01418		KPN325ec_04685	KPN349ec_04524	KPN458ec_01584	KPN560ec_00038	KPN700ec_01691
fabG_9		3-oxoacyl-[acyl-carrier-protein] reductase FabG	38	38	1	3102	13438	3102	14957		734	734	734	KPN1132ec_00428	KPN11ec-combo_05408	KPN1264ec_01490	KPN12ec-combo_03166	KPN133ec_04390	KPN1398ec-combo_03653	KPN1401ec_04862	KPN1415ec_04900	KPN1470ec_02681	KPN1481ec-combo_00777	KPN1533ec_03539	KPN1556ec_04194	KPN1648ec_03971	KPN1673ec_04578	KPN1688ec_04613	KPN1705ec_03835	KPN1711ec_04394	KPN1715ec_04475	KPN1751ec_04522	KPN17ec-combo_01474	KPN18ec-combo_02757	KPN1962ec_05381	KPN1998ec_00706	KPN1ec_02868	KPN2000ec_03040	KPN2096ec_01261	KPN2105ec_03283	KPN2108ec_03033	KPN2119ec-combo_03197	KPN2129ec_01417		KPN325ec_04684	KPN349ec_04523	KPN458ec_01583	KPN560ec_00037	KPN700ec_01690
plsX		Phosphate acyltransferase	38	38	1	3102	13441	3102	14960		1160	1160	1160	KPN1132ec_00431	KPN11ec-combo_05411	KPN1264ec_01487	KPN12ec-combo_03163	KPN133ec_04387	KPN1398ec-combo_03650	KPN1401ec_04859	KPN1415ec_04897	KPN1470ec_02678	KPN1481ec-combo_00774	KPN1533ec_03536	KPN1556ec_04191	KPN1648ec_03968	KPN1673ec_04575	KPN1688ec_04610	KPN1705ec_03832	KPN1711ec_04391	KPN1715ec_04472	KPN1751ec_04519	KPN17ec-combo_01471	KPN18ec-combo_02754	KPN1962ec_05384	KPN1998ec_00703	KPN1ec_02865	KPN2000ec_03037	KPN2096ec_01258	KPN2105ec_03280	KPN2108ec_03030	KPN2119ec-combo_03200	KPN2129ec_01414		KPN325ec_04681	KPN349ec_04520	KPN458ec_01580	KPN560ec_00034	KPN700ec_01687
rpmF		50S ribosomal protein L32	38	38	1	3102	13442	3102	14961		173	173	173	KPN1132ec_00432	KPN11ec-combo_05412	KPN1264ec_01486	KPN12ec-combo_03162	KPN133ec_04386	KPN1398ec-combo_03649	KPN1401ec_04858	KPN1415ec_04896	KPN1470ec_02677	KPN1481ec-combo_00773	KPN1533ec_03535	KPN1556ec_04190	KPN1648ec_03967	KPN1673ec_04574	KPN1688ec_04609	KPN1705ec_03831	KPN1711ec_04390	KPN1715ec_04471	KPN1751ec_04518	KPN17ec-combo_01470	KPN18ec-combo_02753	KPN1962ec_05385	KPN1998ec_00702	KPN1ec_02864	KPN2000ec_03036	KPN2096ec_01257	KPN2105ec_03279	KPN2108ec_03029	KPN2119ec-combo_03201	KPN2129ec_01413		KPN325ec_04680	KPN349ec_04519	KPN458ec_01579	KPN560ec_00033	KPN700ec_01686
yceD		Large ribosomal RNA subunit accumulation protein YceD	38	38	1	3102	13443	3102	14962		521	521	521	KPN1132ec_00433	KPN11ec-combo_05413	KPN1264ec_01485	KPN12ec-combo_03161	KPN133ec_04385	KPN1398ec-combo_03648	KPN1401ec_04857	KPN1415ec_04895	KPN1470ec_02676	KPN1481ec-combo_00772	KPN1533ec_03534	KPN1556ec_04189	KPN1648ec_03966	KPN1673ec_04573	KPN1688ec_04608	KPN1705ec_03830	KPN1711ec_04389	KPN1715ec_04470	KPN1751ec_04517	KPN17ec-combo_01469	KPN18ec-combo_02752	KPN1962ec_05386	KPN1998ec_00701	KPN1ec_02863	KPN2000ec_03035	KPN2096ec_01256	KPN2105ec_03278	KPN2108ec_03028	KPN2119ec-combo_03202	KPN2129ec_01412		KPN325ec_04679	KPN349ec_04518	KPN458ec_01578	KPN560ec_00032	KPN700ec_01685
group_10113		hypothetical protein	38	38	1	3102	13466	3102	14985	Hypothetical protein with no hits to refseq/uniprot/clusters/cdd/tigrfams/pfam overlapping another protein with hits	386	386	386	KPN1132ec_00453	KPN11ec-combo_05433	KPN1264ec_01464	KPN12ec-combo_03141	KPN133ec_04365	KPN1398ec-combo_03628	KPN1401ec_04837	KPN1415ec_04875	KPN1470ec_07104	KPN1481ec-combo_00751	KPN1533ec_03514	KPN1556ec_04169	KPN1648ec_03946	KPN1673ec_04553	KPN1688ec_04588	KPN1705ec_03810	KPN1711ec_04369	KPN1715ec_04450	KPN1751ec_04497	KPN17ec-combo_01449	KPN18ec-combo_02732	KPN1962ec_05574	KPN1998ec_00681	KPN1ec_02843	KPN2000ec_03015	KPN2096ec_01236	KPN2105ec_03258	KPN2108ec_03008	KPN2119ec-combo_03222	KPN2129ec_01392		KPN325ec_04659	KPN349ec_04498	KPN458ec_01558	KPN560ec_00012	KPN700ec_01665
group_10115		hypothetical protein	38	38	1	3102	13487	3102	15000		677	677	677	KPN1132ec_00467	KPN11ec-combo_05449	KPN1264ec_01448	KPN12ec-combo_03127	KPN133ec_03238	KPN1398ec-combo_03615	KPN1401ec_04821	KPN1415ec_05590	KPN1470ec_05478	KPN1481ec-combo_06021	KPN1533ec_04239	KPN1556ec_05421	KPN1648ec_04240	KPN1673ec_08452	KPN1688ec_05136	KPN1705ec_03795	KPN1711ec_04355	KPN1715ec_04436	KPN1751ec_04481	KPN17ec-combo_05272	KPN18ec-combo_02716	KPN1962ec_04648	KPN1998ec_00667	KPN1ec_02829	KPN2000ec_02999	KPN2096ec_01222	KPN2105ec_04242	KPN2108ec_02992	KPN2119ec-combo_05319	KPN2129ec_01378		KPN325ec_05348	KPN349ec_04482	KPN458ec_00689	KPN560ec_03066	KPN700ec_01649
group_10116		NAD(P)H dehydrogenase (quinone)	38	38	1	3102	13512	3102	13646		596	596	596	KPN1132ec_00488	KPN11ec-combo_05471	KPN1264ec_01426	KPN12ec-combo_02992	KPN133ec_03258	KPN1398ec-combo_04186	KPN1401ec_03242	KPN1415ec_03661	KPN1470ec_02477	KPN1481ec-combo_02507	KPN1533ec_04218	KPN1556ec_02944	KPN1648ec_04261	KPN1673ec_03471	KPN1688ec_02568	KPN1705ec_03144	KPN1711ec_04611	KPN1715ec_01863	KPN1751ec_03837	KPN17ec-combo_01418	KPN18ec-combo_02695	KPN1962ec_04680	KPN1998ec_00646	KPN1ec_02808	KPN2000ec_02978	KPN2096ec_01202	KPN2105ec_04264	KPN2108ec_02971	KPN2119ec-combo_03971	KPN2129ec_01356		KPN325ec_01332	KPN349ec_02863	KPN458ec_00709	KPN560ec_03045	KPN700ec_04409
puuR		HTH-type transcriptional regulator PuuR	38	38	1	3102	13527	3102	13629		557	557	557	KPN1132ec_00498	KPN11ec-combo_05481	KPN1264ec_01416	KPN12ec-combo_02982	KPN133ec_03268	KPN1398ec-combo_04176	KPN1401ec_03253	KPN1415ec_03672	KPN1470ec_03656	KPN1481ec-combo_02518	KPN1533ec_04208	KPN1556ec_02934	KPN1648ec_04271	KPN1673ec_03483	KPN1688ec_02580	KPN1705ec_03132	KPN1711ec_04621	KPN1715ec_01875	KPN1751ec_03827	KPN17ec-combo_01408	KPN18ec-combo_02684	KPN1962ec_02073	KPN1998ec_00636	KPN1ec_02797	KPN2000ec_02967	KPN2096ec_01192	KPN2105ec_04274	KPN2108ec_02960	KPN2119ec-combo_03961	KPN2129ec_01346		KPN325ec_01342	KPN349ec_02874	KPN458ec_00719	KPN560ec_03035	KPN700ec_04419
tusE		Sulfurtransferase TusE	38	38	1	3102	13586	3102	13570		329	329	329	KPN1132ec_00525	KPN11ec-combo_05494	KPN1264ec_01388	KPN12ec-combo_02967	KPN133ec_03283	KPN1398ec-combo_04149	KPN1401ec_03280	KPN1415ec_03699	KPN1470ec_06909	KPN1481ec-combo_02547	KPN1533ec_04181	KPN1556ec_02907	KPN1648ec_04298	KPN1673ec_03510	KPN1688ec_02607	KPN1705ec_03109	KPN1711ec_04648	KPN1715ec_01902	KPN1751ec_03799	KPN17ec-combo_01393	KPN18ec-combo_02670	KPN1962ec_02050	KPN1998ec_00621	KPN1ec_02951	KPN2000ec_02953	KPN2096ec_01165	KPN2105ec_04301	KPN2108ec_02946	KPN2119ec-combo_03934	KPN2129ec_01332		KPN325ec_01367	KPN349ec_02899	KPN458ec_00746	KPN560ec_02957	KPN700ec_02197
mdtN_1		Multidrug resistance protein MdtN	38	38	1	3102	3827	3102	6553		1109	1109	1109	KPN1132ec_00291	KPN11ec-combo_00316	KPN1264ec_00350	KPN12ec-combo_02131	KPN133ec_01418	KPN1398ec-combo_00544	KPN1401ec_00219	KPN1415ec_01898	KPN1470ec_01816	KPN1481ec-combo_00506	KPN1533ec_02117	KPN1556ec_00066	KPN1648ec_01243	KPN1673ec_02948	KPN1688ec_00272	KPN1705ec_00058	KPN1711ec_01807	KPN1715ec_00755	KPN1751ec_00066	KPN17ec-combo_02383	KPN18ec-combo_00589	KPN1962ec_01032	KPN1998ec_03090	KPN1ec_01976	KPN2000ec_00315	KPN2096ec_00607	KPN2105ec_00341	KPN2108ec_00316	KPN2119ec-combo_01306	KPN2129ec_03167		KPN325ec_01031	KPN349ec_00711	KPN458ec_01346	KPN560ec_01360	KPN700ec_00066
hspQ		Heat shock protein HspQ	38	38	1	3102	13591	3102	13565		317	317	317	KPN1132ec_00530	KPN11ec-combo_05499	KPN1264ec_01383	KPN12ec-combo_02962	KPN133ec_03288	KPN1398ec-combo_04144	KPN1401ec_03285	KPN1415ec_03704	KPN1470ec_05688	KPN1481ec-combo_02552	KPN1533ec_04176	KPN1556ec_02902	KPN1648ec_04303	KPN1673ec_03515	KPN1688ec_02612	KPN1705ec_03104	KPN1711ec_04653	KPN1715ec_01907	KPN1751ec_03794	KPN17ec-combo_01388	KPN18ec-combo_02665	KPN1962ec_02045	KPN1998ec_00616	KPN1ec_02956	KPN2000ec_02948	KPN2096ec_01160	KPN2105ec_04306	KPN2108ec_02941	KPN2119ec-combo_03929	KPN2129ec_01327		KPN325ec_01372	KPN349ec_02904	KPN458ec_00751	KPN560ec_02952	KPN700ec_02192
fabA		3-hydroxydecanoyl-[acyl-carrier-protein] dehydratase	38	38	1	3102	13602	3102	13553		518	518	518	KPN1132ec_00541	KPN11ec-combo_06805	KPN1264ec_01372	KPN12ec-combo_02951	KPN133ec_03299	KPN1398ec-combo_04133	KPN1401ec_03296	KPN1415ec_03715	KPN1470ec_01774	KPN1481ec-combo_02564	KPN1533ec_03116	KPN1556ec_02891	KPN1648ec_03447	KPN1673ec_03526	KPN1688ec_02623	KPN1705ec_03093	KPN1711ec_03232	KPN1715ec_01918	KPN1751ec_03783	KPN17ec-combo_01377	KPN18ec-combo_03978	KPN1962ec_04789	KPN1998ec_00605	KPN1ec_02967	KPN2000ec_04076	KPN2096ec_01149	KPN2105ec_04090	KPN2108ec_03986	KPN2119ec-combo_03862	KPN2129ec_01316		KPN325ec_01384	KPN349ec_02915	KPN458ec_00762	KPN560ec_02941	KPN700ec_02181
pyrD		Dihydroorotate dehydrogenase (quinone)	38	38	1	3102	13612	3102	13543		1010	1010	1010	KPN1132ec_00549	KPN11ec-combo_06814	KPN1264ec_01364	KPN12ec-combo_02943	KPN133ec_03307	KPN1398ec-combo_04125	KPN1401ec_03304	KPN1415ec_03723	KPN1470ec_05535	KPN1481ec-combo_02573	KPN1533ec_03124	KPN1556ec_02883	KPN1648ec_03455	KPN1673ec_03534	KPN1688ec_02631	KPN1705ec_03085	KPN1711ec_03224	KPN1715ec_01926	KPN1751ec_03775	KPN17ec-combo_01369	KPN18ec-combo_03970	KPN1962ec_06871	KPN1998ec_00597	KPN1ec_02975	KPN2000ec_04068	KPN2096ec_01141	KPN2105ec_04099	KPN2108ec_03978	KPN2119ec-combo_03871	KPN2129ec_01308		KPN325ec_01392	KPN349ec_02923	KPN458ec_00770	KPN560ec_02933	KPN700ec_02173
ihfB		Integration host factor subunit beta	38	38	1	3102	13646	3102	13506		287	287	287	KPN1132ec_00575	KPN11ec-combo_06847	KPN1264ec_01337	KPN12ec-combo_02911	KPN133ec_03339	KPN1398ec-combo_04099	KPN1401ec_03336	KPN1415ec_03755	KPN1470ec_04001	KPN1481ec-combo_02600	KPN1533ec_03156	KPN1556ec_02856	KPN1648ec_03487	KPN1673ec_03560	KPN1688ec_02658	KPN1705ec_04711	KPN1711ec_03192	KPN1715ec_01952	KPN1751ec_03748	KPN17ec-combo_01337	KPN18ec-combo_03937	KPN1962ec_05486	KPN1998ec_00565	KPN1ec_03007	KPN2000ec_04035	KPN2096ec_01114	KPN2105ec_04131	KPN2108ec_03945	KPN2119ec-combo_03903	KPN2129ec_01276		KPN325ec_01419	KPN349ec_02950	KPN458ec_00798	KPN560ec_02906	KPN700ec_02146
focA		putative formate transporter 1	38	38	1	3102	13657	3102	13497		857	857	857	KPN1132ec_00582	KPN11ec-combo_06855	KPN1264ec_01330	KPN12ec-combo_02904	KPN133ec_03346	KPN1398ec-combo_04092	KPN1401ec_03343	KPN1415ec_03762	KPN1470ec_02847	KPN1481ec-combo_02608	KPN1533ec_03164	KPN1556ec_02849	KPN1648ec_03495	KPN1673ec_02838	KPN1688ec_02665	KPN1705ec_04718	KPN1711ec_03184	KPN1715ec_01959	KPN1751ec_03741	KPN17ec-combo_01330	KPN18ec-combo_03930	KPN1962ec_05405	KPN1998ec_00558	KPN1ec_05093	KPN2000ec_04028	KPN2096ec_01107	KPN2105ec_04139	KPN2108ec_03938	KPN2119ec-combo_03911	KPN2129ec_01269		KPN325ec_01426	KPN349ec_02957	KPN458ec_00805	KPN560ec_02899	KPN700ec_02139
serS		Serine--tRNA ligase	38	38	1	3102	13669	3102	7328		1292	1292	1292	KPN1132ec_00589	KPN11ec-combo_04949	KPN1264ec_01323	KPN12ec-combo_04174	KPN133ec_04034	KPN1398ec-combo_04084	KPN1401ec_03350	KPN1415ec_03769	KPN1470ec_05635	KPN1481ec-combo_02615	KPN1533ec_03171	KPN1556ec_02842	KPN1648ec_03502	KPN1673ec_02831	KPN1688ec_02672	KPN1705ec_02674	KPN1711ec_03177	KPN1715ec_01966	KPN1751ec_03734	KPN17ec-combo_05125	KPN18ec-combo_02197	KPN1962ec_06759	KPN1998ec_04201	KPN1ec_02663	KPN2000ec_02940	KPN2096ec_01100	KPN2105ec_04146	KPN2108ec_02475	KPN2119ec-combo_03918	KPN2129ec_04201		KPN325ec_01433	KPN349ec_02964	KPN458ec_00812	KPN560ec_02892	KPN700ec_02132
lolA		Outer-membrane lipoprotein carrier protein	38	38	1	3102	13671	3102	7323		611	611	611	KPN1132ec_00591	KPN11ec-combo_04947	KPN1264ec_01321	KPN12ec-combo_04172	KPN133ec_04032	KPN1398ec-combo_04082	KPN1401ec_03352	KPN1415ec_03771	KPN1470ec_07405	KPN1481ec-combo_02617	KPN1533ec_03173	KPN1556ec_02840	KPN1648ec_03504	KPN1673ec_02829	KPN1688ec_02674	KPN1705ec_02676	KPN1711ec_03175	KPN1715ec_01968	KPN1751ec_03732	KPN17ec-combo_05123	KPN18ec-combo_02195	KPN1962ec_05564	KPN1998ec_04199	KPN1ec_02661	KPN2000ec_02938	KPN2096ec_01098	KPN2105ec_04148	KPN2108ec_02473	KPN2119ec-combo_03920	KPN2129ec_04199		KPN325ec_01435	KPN349ec_02966	KPN458ec_00814	KPN560ec_02890	KPN700ec_02130
clpA		ATP-dependent Clp protease ATP-binding subunit ClpA	38	38	1	3102	13681	3102	7314		2279	2279	2279	KPN1132ec_00599	KPN11ec-combo_04939	KPN1264ec_01313	KPN12ec-combo_04164	KPN133ec_04024	KPN1398ec-combo_04243	KPN1401ec_03851	KPN1415ec_04455	KPN1470ec_02700	KPN1481ec-combo_02626	KPN1533ec_03181	KPN1556ec_04284	KPN1648ec_03512	KPN1673ec_02821	KPN1688ec_02682	KPN1705ec_02684	KPN1711ec_03167	KPN1715ec_01976	KPN1751ec_04781	KPN17ec-combo_04382	KPN18ec-combo_02187	KPN1962ec_06579	KPN1998ec_04191	KPN1ec_02653	KPN2000ec_02930	KPN2096ec_01090	KPN2105ec_04156	KPN2108ec_02465	KPN2119ec-combo_04385	KPN2129ec_04191		KPN325ec_01443	KPN349ec_02068	KPN458ec_00822	KPN560ec_02882	KPN700ec_02122
clpS		ATP-dependent Clp protease adapter protein ClpS	38	38	1	3102	13682	3102	7313		317	317	317	KPN1132ec_00600	KPN11ec-combo_04938	KPN1264ec_01312	KPN12ec-combo_04163	KPN133ec_04023	KPN1398ec-combo_04244	KPN1401ec_03850	KPN1415ec_04454	KPN1470ec_02699	KPN1481ec-combo_02627	KPN1533ec_03182	KPN1556ec_04283	KPN1648ec_03513	KPN1673ec_02820	KPN1688ec_02683	KPN1705ec_02685	KPN1711ec_03166	KPN1715ec_01977	KPN1751ec_04782	KPN17ec-combo_04381	KPN18ec-combo_02186	KPN1962ec_06580	KPN1998ec_04190	KPN1ec_02652	KPN2000ec_02929	KPN2096ec_01089	KPN2105ec_04157	KPN2108ec_02464	KPN2119ec-combo_04384	KPN2129ec_04190		KPN325ec_01444	KPN349ec_02067	KPN458ec_00823	KPN560ec_02881	KPN700ec_02121
poxB		Pyruvate dehydrogenase [ubiquinone]	38	38	1	3102	13692	3102	7303		1718	1718	1718	KPN1132ec_00610	KPN11ec-combo_04928	KPN1264ec_01302	KPN12ec-combo_04153	KPN133ec_04013	KPN1398ec-combo_04254	KPN1401ec_03840	KPN1415ec_04444	KPN1470ec_02668	KPN1481ec-combo_02637	KPN1533ec_03192	KPN1556ec_04273	KPN1648ec_03523	KPN1673ec_02810	KPN1688ec_02693	KPN1705ec_02695	KPN1711ec_03156	KPN1715ec_01987	KPN1751ec_04792	KPN17ec-combo_04371	KPN18ec-combo_02176	KPN1962ec_04107	KPN1998ec_04180	KPN1ec_02642	KPN2000ec_02919	KPN2096ec_01079	KPN2105ec_04611	KPN2108ec_02454	KPN2119ec-combo_04374	KPN2129ec_04180		KPN325ec_01454	KPN349ec_02057	KPN458ec_00833	KPN560ec_02688	KPN700ec_02111
ybjO		Inner membrane protein YbjO	38	38	1	3102	13711	3102	7284		488	488	488	KPN1132ec_00626	KPN11ec-combo_04913	KPN1264ec_01286	KPN12ec-combo_04137	KPN133ec_03998	KPN1398ec-combo_04270	KPN1401ec_03824	KPN1415ec_04428	KPN1470ec_04457	KPN1481ec-combo_02653	KPN1533ec_03208	KPN1556ec_04257	KPN1648ec_03539	KPN1673ec_02794	KPN1688ec_02709	KPN1705ec_02711	KPN1711ec_03140	KPN1715ec_02003	KPN1751ec_04808	KPN17ec-combo_04355	KPN18ec-combo_02161	KPN1962ec_03664	KPN1998ec_04164	KPN1ec_02627	KPN2000ec_02904	KPN2096ec_01063	KPN2105ec_04595	KPN2108ec_02439	KPN2119ec-combo_04358	KPN2129ec_04164		KPN325ec_01470	KPN349ec_02041	KPN458ec_00849	KPN560ec_02672	KPN700ec_02095
group_10132		hypothetical protein	38	38	1	3102	13716	3102	7279		479	479	479	KPN1132ec_00631	KPN11ec-combo_04908	KPN1264ec_01281	KPN12ec-combo_04132	KPN133ec_03993	KPN1398ec-combo_04275	KPN1401ec_03819	KPN1415ec_04423	KPN1470ec_02104	KPN1481ec-combo_02658	KPN1533ec_03213	KPN1556ec_04252	KPN1648ec_03544	KPN1673ec_02789	KPN1688ec_02714	KPN1705ec_02716	KPN1711ec_03135	KPN1715ec_02008	KPN1751ec_04813	KPN17ec-combo_04350	KPN18ec-combo_02156	KPN1962ec_03669	KPN1998ec_04159	KPN1ec_02622	KPN2000ec_02899	KPN2096ec_01058	KPN2105ec_04590	KPN2108ec_02434	KPN2119ec-combo_04353	KPN2129ec_04159		KPN325ec_01475	KPN349ec_02036	KPN458ec_00854	KPN560ec_02667	KPN700ec_02090
grxA		Glutaredoxin 1	38	38	1	3102	13721	3102	7275		263	263	263	KPN1132ec_00635	KPN11ec-combo_04904	KPN1264ec_01277	KPN12ec-combo_04127	KPN133ec_03989	KPN1398ec-combo_04279	KPN1401ec_03815	KPN1415ec_04419	KPN1470ec_02100	KPN1481ec-combo_02662	KPN1533ec_03217	KPN1556ec_04248	KPN1648ec_03548	KPN1673ec_02785	KPN1688ec_02718	KPN1705ec_02720	KPN1711ec_03131	KPN1715ec_02012	KPN1751ec_04817	KPN17ec-combo_04345	KPN18ec-combo_02152	KPN1962ec_03673	KPN1998ec_04154	KPN1ec_02618	KPN2000ec_02895	KPN2096ec_01054	KPN2105ec_04586	KPN2108ec_02430	KPN2119ec-combo_04349	KPN2129ec_04154		KPN325ec_01479	KPN349ec_02032	KPN458ec_00858	KPN560ec_02663	KPN700ec_02086
ybjM		Inner membrane protein YbjM	38	38	1	3102	13722	3102	7273		383	383	383	KPN1132ec_00636	KPN11ec-combo_04903	KPN1264ec_01276	KPN12ec-combo_04126	KPN133ec_03988	KPN1398ec-combo_04280	KPN1401ec_03814	KPN1415ec_04418	KPN1470ec_02099	KPN1481ec-combo_02663	KPN1533ec_03218	KPN1556ec_04247	KPN1648ec_03549	KPN1673ec_02784	KPN1688ec_02719	KPN1705ec_02721	KPN1711ec_03130	KPN1715ec_02013	KPN1751ec_04818	KPN17ec-combo_04344	KPN18ec-combo_02151	KPN1962ec_03674	KPN1998ec_04153	KPN1ec_02617	KPN2000ec_02894	KPN2096ec_01053	KPN2105ec_04585	KPN2108ec_02429	KPN2119ec-combo_04348	KPN2129ec_04153		KPN325ec_01480	KPN349ec_02031	KPN458ec_00859	KPN560ec_02662	KPN700ec_02085
ybiT		putative ABC transporter ATP-binding protein YbiT	38	38	1	3102	13756	3102	3444		1592	1592	1592	KPN1132ec_00664	KPN11ec-combo_04874	KPN1264ec_01247	KPN12ec-combo_02754	KPN133ec_03586	KPN1398ec-combo_04606	KPN1401ec_03785	KPN1415ec_04849	KPN1470ec_01494	KPN1481ec-combo_02695	KPN1533ec_04461	KPN1556ec_04438	KPN1648ec_04446	KPN1673ec_02755	KPN1688ec_02747	KPN1705ec_04140	KPN1711ec_04572	KPN1715ec_02041	KPN1751ec_04165	KPN17ec-combo_03333	KPN18ec-combo_02123	KPN1962ec_03165	KPN1998ec_02815	KPN1ec_02589	KPN2000ec_02866	KPN2096ec_01025	KPN2105ec_03656	KPN2108ec_02401	KPN2119ec-combo_03718	KPN2129ec_02979		KPN325ec_01509	KPN349ec_02000	KPN458ec_00888	KPN560ec_02554	KPN700ec_02056
glnH_3		Glutamine-binding periplasmic protein	38	38	1	3102	13770	3102	3431		746	746	746	KPN1132ec_00676	KPN11ec-combo_04862	KPN1264ec_01234	KPN12ec-combo_02742	KPN133ec_03598	KPN1398ec-combo_04618	KPN1401ec_03772	KPN1415ec_04836	KPN1470ec_04495	KPN1481ec-combo_02708	KPN1533ec_04449	KPN1556ec_04451	KPN1648ec_04434	KPN1673ec_02743	KPN1688ec_02759	KPN1705ec_04152	KPN1711ec_04584	KPN1715ec_02053	KPN1751ec_04178	KPN17ec-combo_03321	KPN18ec-combo_02111	KPN1962ec_03177	KPN1998ec_02803	KPN1ec_02577	KPN2000ec_02854	KPN2096ec_01013	KPN2105ec_03669	KPN2108ec_02389	KPN2119ec-combo_03731	KPN2129ec_02967		KPN325ec_01522	KPN349ec_01987	KPN458ec_00901	KPN560ec_02542	KPN700ec_02043
glnP_3		Glutamine transport system permease protein GlnP	38	38	1	3102	13771	3102	3430		659	659	659	KPN1132ec_00677	KPN11ec-combo_04861	KPN1264ec_01233	KPN12ec-combo_02741	KPN133ec_03599	KPN1398ec-combo_04619	KPN1401ec_03771	KPN1415ec_04835	KPN1470ec_04496	KPN1481ec-combo_02709	KPN1533ec_04448	KPN1556ec_04452	KPN1648ec_04433	KPN1673ec_02742	KPN1688ec_02760	KPN1705ec_04153	KPN1711ec_04585	KPN1715ec_02054	KPN1751ec_04179	KPN17ec-combo_03320	KPN18ec-combo_02110	KPN1962ec_03178	KPN1998ec_02802	KPN1ec_02576	KPN2000ec_02853	KPN2096ec_01012	KPN2105ec_03670	KPN2108ec_02388	KPN2119ec-combo_03732	KPN2129ec_02966		KPN325ec_01523	KPN349ec_01986	KPN458ec_00902	KPN560ec_02541	KPN700ec_02042
glnQ_6		Glutamine transport ATP-binding protein GlnQ	38	38	1	3102	13772	3102	3429		722	722	722	KPN1132ec_00678	KPN11ec-combo_04860	KPN1264ec_01232	KPN12ec-combo_02740	KPN133ec_03600	KPN1398ec-combo_04620	KPN1401ec_03770	KPN1415ec_04834	KPN1470ec_04497	KPN1481ec-combo_02710	KPN1533ec_04447	KPN1556ec_04453	KPN1648ec_04432	KPN1673ec_02741	KPN1688ec_02761	KPN1705ec_04154	KPN1711ec_04586	KPN1715ec_02055	KPN1751ec_04180	KPN17ec-combo_03319	KPN18ec-combo_02109	KPN1962ec_03179	KPN1998ec_02801	KPN1ec_02575	KPN2000ec_02852	KPN2096ec_01011	KPN2105ec_03671	KPN2108ec_02387	KPN2119ec-combo_03733	KPN2129ec_02965		KPN325ec_01524	KPN349ec_01985	KPN458ec_00903	KPN560ec_02540	KPN700ec_02041
group_10140		hypothetical protein	38	38	1	3102	13777	3102	3424		266	266	266	KPN1132ec_00683	KPN11ec-combo_04855	KPN1264ec_01227	KPN12ec-combo_02735	KPN133ec_03605	KPN1398ec-combo_04625	KPN1401ec_03765	KPN1415ec_04829	KPN1470ec_05888	KPN1481ec-combo_02715	KPN1533ec_04442	KPN1556ec_04458	KPN1648ec_04427	KPN1673ec_02736	KPN1688ec_02766	KPN1705ec_04159	KPN1711ec_04591	KPN1715ec_02060	KPN1751ec_04185	KPN17ec-combo_03314	KPN18ec-combo_02104	KPN1962ec_03184	KPN1998ec_02796	KPN1ec_02570	KPN2000ec_02847	KPN2096ec_01006	KPN2105ec_03676	KPN2108ec_02382	KPN2119ec-combo_03738	KPN2129ec_02960		KPN325ec_01529	KPN349ec_01980	KPN458ec_00908	KPN560ec_02535	KPN700ec_02036
ycgZ		putative two-component-system connector protein YcgZ	38	38	1	3102	13842	3102	3359		245	245	245	KPN1132ec_00739	KPN11ec-combo_08196	KPN1264ec_01170	KPN12ec-combo_02683	KPN133ec_03661	KPN1398ec-combo_04681	KPN1401ec_05176	KPN1415ec_05174	KPN1470ec_06461	KPN1481ec-combo_05275	KPN1533ec_04829	KPN1556ec_04751	KPN1648ec_04757	KPN1673ec_02680	KPN1688ec_02822	KPN1705ec_04038	KPN1711ec_04732	KPN1715ec_02116	KPN1751ec_05037	KPN17ec-combo_03262	KPN18ec-combo_04775	KPN1962ec_02443	KPN1998ec_02744	KPN1ec_04791	KPN2000ec_04795	KPN2096ec_00950	KPN2105ec_03732	KPN2108ec_04722	KPN2119ec-combo_04737	KPN2129ec_02908		KPN325ec_01585	KPN349ec_01923	KPN458ec_00964	KPN560ec_02478	KPN700ec_01980
groL		60 kDa chaperonin	38	38	1	3102	6008	3102	14770		1646	1646	1646	KPN1132ec_00772	KPN11ec-combo_04151	KPN1264ec_03395	KPN12ec-combo_04724	KPN133ec_04690	KPN1398ec-combo_04981	KPN1401ec_04772	KPN1415ec_04744	KPN1470ec_00743	KPN1481ec-combo_04267	KPN1533ec_03238	KPN1556ec_04667	KPN1648ec_03309	KPN1673ec_03037	KPN1688ec_03122	KPN1705ec_03355	KPN1711ec_04779	KPN1715ec_03686	KPN1751ec_04932	KPN17ec-combo_04834	KPN18ec-combo_01916	KPN1962ec_01860	KPN1998ec_04957	KPN1ec_01259	KPN2000ec_02159	KPN2096ec_02976	KPN2105ec_02483	KPN2108ec_02193	KPN2119ec-combo_03412	KPN2129ec_04886		KPN325ec_02401	KPN349ec_04768	KPN458ec_02891	KPN560ec_03293	KPN700ec_02347
frdD		Fumarate reductase subunit D	38	38	1	3102	6298	3102	14516		359	359	359	KPN1132ec_00789	KPN11ec-combo_04133	KPN1264ec_03542	KPN12ec-combo_03965	KPN133ec_04957	KPN1398ec-combo_04807	KPN1401ec_04757	KPN1415ec_04729	KPN1470ec_03996	KPN1481ec-combo_04249	KPN1533ec_05044	KPN1556ec_04652	KPN1648ec_05084	KPN1673ec_03020	KPN1688ec_03105	KPN1705ec_03338	KPN1711ec_04762	KPN1715ec_03669	KPN1751ec_04916	KPN17ec-combo_03097	KPN18ec-combo_01934	KPN1962ec_01843	KPN1998ec_03844	KPN1ec_01275	KPN2000ec_02177	KPN2096ec_02959	KPN2105ec_02500	KPN2108ec_02211	KPN2119ec-combo_03429	KPN2129ec_03845		KPN325ec_02419	KPN349ec_04753	KPN458ec_02876	KPN560ec_03277	KPN700ec_02366
frdB		Fumarate reductase iron-sulfur subunit	38	38	1	3102	6296	3102	14514		734	734	734	KPN1132ec_00791	KPN11ec-combo_04131	KPN1264ec_03544	KPN12ec-combo_03963	KPN133ec_04955	KPN1398ec-combo_04809	KPN1401ec_04755	KPN1415ec_04727	KPN1470ec_03998	KPN1481ec-combo_04247	KPN1533ec_05046	KPN1556ec_04650	KPN1648ec_05086	KPN1673ec_03018	KPN1688ec_03103	KPN1705ec_03336	KPN1711ec_04760	KPN1715ec_03667	KPN1751ec_04914	KPN17ec-combo_03095	KPN18ec-combo_01936	KPN1962ec_07628	KPN1998ec_03842	KPN1ec_01277	KPN2000ec_02179	KPN2096ec_02957	KPN2105ec_02502	KPN2108ec_02213	KPN2119ec-combo_03431	KPN2129ec_03843		KPN325ec_02421	KPN349ec_04751	KPN458ec_02874	KPN560ec_03275	KPN700ec_02368
mscM_2		Miniconductance mechanosensitive channel MscM	38	38	1	3102	6292	3102	14510		3329	3329	3329	KPN1132ec_00795	KPN11ec-combo_04127	KPN1264ec_03548	KPN12ec-combo_03959	KPN133ec_04951	KPN1398ec-combo_04812	KPN1401ec_04751	KPN1415ec_04723	KPN1470ec_03702	KPN1481ec-combo_04243	KPN1533ec_05050	KPN1556ec_04646	KPN1648ec_05090	KPN1673ec_03014	KPN1688ec_03099	KPN1705ec_03332	KPN1711ec_04756	KPN1715ec_03663	KPN1751ec_04910	KPN17ec-combo_03091	KPN18ec-combo_01940	KPN1962ec_05058	KPN1998ec_03838	KPN1ec_01281	KPN2000ec_02183	KPN2096ec_02953	KPN2105ec_02506	KPN2108ec_02217	KPN2119ec-combo_03435	KPN2129ec_03839		KPN325ec_02425	KPN349ec_04747	KPN458ec_02870	KPN560ec_03271	KPN700ec_02372
orn		Oligoribonuclease	38	38	1	3102	6289	3102	14507		545	545	545	KPN1132ec_00798	KPN11ec-combo_04124	KPN1264ec_03551	KPN12ec-combo_03956	KPN133ec_04948	KPN1398ec-combo_04815	KPN1401ec_04748	KPN1415ec_04720	KPN1470ec_04804	KPN1481ec-combo_04240	KPN1533ec_05053	KPN1556ec_04643	KPN1648ec_05093	KPN1673ec_03011	KPN1688ec_03096	KPN1705ec_03329	KPN1711ec_04753	KPN1715ec_03660	KPN1751ec_04907	KPN17ec-combo_03088	KPN18ec-combo_01943	KPN1962ec_06749	KPN1998ec_03835	KPN1ec_01284	KPN2000ec_02186	KPN2096ec_02950	KPN2105ec_02509	KPN2108ec_02220	KPN2119ec-combo_03438	KPN2129ec_03836		KPN325ec_02428	KPN349ec_04744	KPN458ec_02867	KPN560ec_03268	KPN700ec_02375
miaA		tRNA dimethylallyltransferase	38	38	1	3102	6280	3102	14498		950	950	950	KPN1132ec_00807	KPN11ec-combo_04114	KPN1264ec_03561	KPN12ec-combo_03946	KPN133ec_03466	KPN1398ec-combo_03228	KPN1401ec_03498	KPN1415ec_03917	KPN1470ec_05330	KPN1481ec-combo_04230	KPN1533ec_03883	KPN1556ec_03703	KPN1648ec_03828	KPN1673ec_00594	KPN1688ec_03815	KPN1705ec_03319	KPN1711ec_03248	KPN1715ec_00006	KPN1751ec_04637	KPN17ec-combo_03078	KPN18ec-combo_01952	KPN1962ec_03792	KPN1998ec_03825	KPN1ec_01293	KPN2000ec_02196	KPN2096ec_03492	KPN2105ec_02518	KPN2108ec_02230	KPN2119ec-combo_04997	KPN2129ec_03827		KPN325ec_03818	KPN349ec_05000	KPN458ec_05012	KPN560ec_04161	KPN700ec_02385
hfq		RNA-binding protein Hfq	38	38	1	3102	6279	3102	14497		308	308	308	KPN1132ec_00808	KPN11ec-combo_04113	KPN1264ec_03562	KPN12ec-combo_03945	KPN133ec_03465	KPN1398ec-combo_03227	KPN1401ec_03499	KPN1415ec_03918	KPN1470ec_05329	KPN1481ec-combo_04229	KPN1533ec_03884	KPN1556ec_03702	KPN1648ec_03829	KPN1673ec_00595	KPN1688ec_03816	KPN1705ec_03318	KPN1711ec_03249	KPN1715ec_00007	KPN1751ec_04638	KPN17ec-combo_03077	KPN18ec-combo_01953	KPN1962ec_03791	KPN1998ec_03824	KPN1ec_01294	KPN2000ec_02197	KPN2096ec_03491	KPN2105ec_02519	KPN2108ec_02231	KPN2119ec-combo_04998	KPN2129ec_03826		KPN325ec_03819	KPN349ec_05001	KPN458ec_05013	KPN560ec_04162	KPN700ec_02386
hflK_2		Modulator of FtsH protease HflK	38	38	1	3102	6277	3102	14495		1262	1262	1262	KPN1132ec_00810	KPN11ec-combo_04111	KPN1264ec_03564	KPN12ec-combo_03943	KPN133ec_03463	KPN1398ec-combo_03225	KPN1401ec_03501	KPN1415ec_03920	KPN1470ec_05404	KPN1481ec-combo_04227	KPN1533ec_03886	KPN1556ec_03700	KPN1648ec_03831	KPN1673ec_00597	KPN1688ec_03818	KPN1705ec_03316	KPN1711ec_03251	KPN1715ec_00009	KPN1751ec_04640	KPN17ec-combo_03075	KPN18ec-combo_01955	KPN1962ec_03789	KPN1998ec_03822	KPN1ec_01296	KPN2000ec_02199	KPN2096ec_03489	KPN2105ec_02521	KPN2108ec_02233	KPN2119ec-combo_05000	KPN2129ec_03824		KPN325ec_03821	KPN349ec_05003	KPN458ec_05015	KPN560ec_04164	KPN700ec_02388
purA		Adenylosuccinate synthetase	38	38	1	3102	6272	3102	14491		1298	1298	1298	KPN1132ec_00814	KPN11ec-combo_04107	KPN1264ec_03568	KPN12ec-combo_03939	KPN133ec_03459	KPN1398ec-combo_03221	KPN1401ec_03505	KPN1415ec_03924	KPN1470ec_03316	KPN1481ec-combo_04223	KPN1533ec_03890	KPN1556ec_03696	KPN1648ec_03835	KPN1673ec_00601	KPN1688ec_03822	KPN1705ec_03312	KPN1711ec_03255	KPN1715ec_00013	KPN1751ec_04644	KPN17ec-combo_03071	KPN18ec-combo_01959	KPN1962ec_03785	KPN1998ec_03818	KPN1ec_01300	KPN2000ec_02203	KPN2096ec_03485	KPN2105ec_02525	KPN2108ec_02237	KPN2119ec-combo_05004	KPN2129ec_03820		KPN325ec_03825	KPN349ec_05007	KPN458ec_05019	KPN560ec_04168	KPN700ec_02392
nsrR_1		HTH-type transcriptional repressor NsrR	38	38	1	3102	6271	3102	14490		425	425	425	KPN1132ec_00815	KPN11ec-combo_04106	KPN1264ec_03569	KPN12ec-combo_03938	KPN133ec_03458	KPN1398ec-combo_03220	KPN1401ec_03506	KPN1415ec_03925	KPN1470ec_03317	KPN1481ec-combo_04221	KPN1533ec_03891	KPN1556ec_03695	KPN1648ec_03836	KPN1673ec_00602	KPN1688ec_03823	KPN1705ec_03311	KPN1711ec_03256	KPN1715ec_00014	KPN1751ec_04645	KPN17ec-combo_03070	KPN18ec-combo_01960	KPN1962ec_03784	KPN1998ec_03817	KPN1ec_01301	KPN2000ec_02204	KPN2096ec_03484	KPN2105ec_02526	KPN2108ec_02238	KPN2119ec-combo_05005	KPN2129ec_03819		KPN325ec_03826	KPN349ec_05008	KPN458ec_05020	KPN560ec_04169	KPN700ec_02393
rpsF		30S ribosomal protein S6	38	38	1	3102	6244	3102	14465		395	395	395	KPN1132ec_00832	KPN11ec-combo_04089	KPN1264ec_03586	KPN12ec-combo_03921	KPN133ec_03441	KPN1398ec-combo_03203	KPN1401ec_03523	KPN1415ec_03942	KPN1470ec_04442	KPN1481ec-combo_04203	KPN1533ec_03901	KPN1556ec_03678	KPN1648ec_03846	KPN1673ec_00619	KPN1688ec_03840	KPN1705ec_03288	KPN1711ec_03266	KPN1715ec_00031	KPN1751ec_04662	KPN17ec-combo_03053	KPN18ec-combo_01977	KPN1962ec_05033	KPN1998ec_03800	KPN1ec_01318	KPN2000ec_02221	KPN2096ec_03467	KPN2105ec_02536	KPN2108ec_02255	KPN2119ec-combo_05015	KPN2129ec_03802		KPN325ec_03843	KPN349ec_05025	KPN458ec_05037	KPN560ec_04186	KPN700ec_02410
priB		Primosomal replication protein N	38	38	1	3102	6243	3102	14464		314	314	314	KPN1132ec_00833	KPN11ec-combo_04088	KPN1264ec_03587	KPN12ec-combo_03920	KPN133ec_03440	KPN1398ec-combo_03202	KPN1401ec_03524	KPN1415ec_03943	KPN1470ec_04443	KPN1481ec-combo_04202	KPN1533ec_03902	KPN1556ec_03677	KPN1648ec_03847	KPN1673ec_00620	KPN1688ec_03841	KPN1705ec_03287	KPN1711ec_03267	KPN1715ec_00032	KPN1751ec_04663	KPN17ec-combo_03052	KPN18ec-combo_01978	KPN1962ec_05034	KPN1998ec_03799	KPN1ec_01319	KPN2000ec_02222	KPN2096ec_03466	KPN2105ec_02537	KPN2108ec_02256	KPN2119ec-combo_05016	KPN2129ec_03801		KPN325ec_03844	KPN349ec_05026	KPN458ec_05038	KPN560ec_04187	KPN700ec_02411
group_10165		hypothetical protein	38	38	1	3102	6227	3102	14449		206	206	206	KPN1132ec_00847	KPN11ec-combo_04074	KPN1264ec_03601	KPN12ec-combo_03906	KPN133ec_03426	KPN1398ec-combo_03188	KPN1401ec_03538	KPN1415ec_03957	KPN1470ec_05467	KPN1481ec-combo_04885	KPN1533ec_03916	KPN1556ec_03663	KPN1648ec_03861	KPN1673ec_00634	KPN1688ec_03855	KPN1705ec_05207	KPN1711ec_03281	KPN1715ec_00046	KPN1751ec_04677	KPN17ec-combo_03038	KPN18ec-combo_01992	KPN1962ec_04618	KPN1998ec_03785	KPN1ec_01333	KPN2000ec_02236	KPN2096ec_03452	KPN2105ec_02551	KPN2108ec_02270	KPN2119ec-combo_05030	KPN2129ec_03787		KPN325ec_03858	KPN349ec_05092	KPN458ec_04217	KPN560ec_04201	KPN700ec_03952
ytfP		Gamma-glutamylcyclotransferase family protein ytfP	38	38	1	3102	6213	3102	14429		344	344	344	KPN1132ec_00855	KPN11ec-combo_04066	KPN1264ec_03615	KPN12ec-combo_03901	KPN133ec_03418	KPN1398ec-combo_03180	KPN1401ec_03552	KPN1415ec_03971	KPN1470ec_07669	KPN1481ec-combo_04900	KPN1533ec_03924	KPN1556ec_03652	KPN1648ec_03869	KPN1673ec_00642	KPN1688ec_03863	KPN1705ec_04269	KPN1711ec_03289	KPN1715ec_00054	KPN1751ec_04691	KPN17ec-combo_03033	KPN18ec-combo_02000	KPN1962ec_07145	KPN1998ec_03780	KPN1ec_01341	KPN2000ec_02244	KPN2096ec_03444	KPN2105ec_02559	KPN2108ec_02278	KPN2119ec-combo_05038	KPN2129ec_03782		KPN325ec_03872	KPN349ec_05078	KPN458ec_04206	KPN560ec_04209	KPN700ec_03966
ytfQ_2		ABC transporter periplasmic-binding protein YtfQ	38	38	1	3102	6210	3102	14426		956	956	956	KPN1132ec_00859	KPN11ec-combo_04061	KPN1264ec_03619	KPN12ec-combo_03896	KPN133ec_03414	KPN1398ec-combo_03177	KPN1401ec_03556	KPN1415ec_03975	KPN1470ec_04419	KPN1481ec-combo_04904	KPN1533ec_03928	KPN1556ec_03648	KPN1648ec_03873	KPN1673ec_00646	KPN1688ec_03866	KPN1705ec_04265	KPN1711ec_03293	KPN1715ec_00057	KPN1751ec_04694	KPN17ec-combo_03028	KPN18ec-combo_02005	KPN1962ec_04871	KPN1998ec_03775	KPN1ec_01346	KPN2000ec_02249	KPN2096ec_03441	KPN2105ec_02563	KPN2108ec_02283	KPN2119ec-combo_05042	KPN2129ec_03777		KPN325ec_03876	KPN349ec_05074	KPN458ec_04202	KPN560ec_04212	KPN700ec_03969
ytfT		Inner membrane ABC transporter permease protein YtfT	38	38	1	3102	6208	3102	14424		1025	1025	1025	KPN1132ec_00861	KPN11ec-combo_04059	KPN1264ec_03621	KPN12ec-combo_03894	KPN133ec_03412	KPN1398ec-combo_03175	KPN1401ec_03558	KPN1415ec_03977	KPN1470ec_04595	KPN1481ec-combo_04906	KPN1533ec_03930	KPN1556ec_03646	KPN1648ec_03875	KPN1673ec_00648	KPN1688ec_03868	KPN1705ec_04263	KPN1711ec_03295	KPN1715ec_00059	KPN1751ec_04696	KPN17ec-combo_03026	KPN18ec-combo_02007	KPN1962ec_04873	KPN1998ec_03773	KPN1ec_01348	KPN2000ec_02251	KPN2096ec_03439	KPN2105ec_02565	KPN2108ec_02285	KPN2119ec-combo_05044	KPN2129ec_03775		KPN325ec_03878	KPN349ec_05072	KPN458ec_04200	KPN560ec_04214	KPN700ec_03971
cybC		Soluble cytochrome b562	38	38	1	3102	6200	3102	14416		386	386	386	KPN1132ec_00869	KPN11ec-combo_04051	KPN1264ec_03629	KPN12ec-combo_04351	KPN133ec_03404	KPN1398ec-combo_03167	KPN1401ec_03566	KPN1415ec_03985	KPN1470ec_02845	KPN1481ec-combo_04914	KPN1533ec_03938	KPN1556ec_03638	KPN1648ec_03883	KPN1673ec_00656	KPN1688ec_03876	KPN1705ec_04255	KPN1711ec_03303	KPN1715ec_00067	KPN1751ec_02506	KPN17ec-combo_03018	KPN18ec-combo_02015	KPN1962ec_02739	KPN1998ec_04475	KPN1ec_01356	KPN2000ec_02259	KPN2096ec_03431	KPN2105ec_02573	KPN2108ec_02293	KPN2119ec-combo_04671	KPN2129ec_04543		KPN325ec_03886	KPN349ec_04955	KPN458ec_04192	KPN560ec_04222	KPN700ec_03979
yceI		Protein YceI	38	38	1	3102	3880	3102	6610		578	647	606	KPN1132ec_00334	KPN11ec-combo_00272	KPN1264ec_00394	KPN12ec-combo_02175	KPN133ec_01374	KPN1398ec-combo_00501	KPN1401ec_00264	KPN1415ec_01943	KPN1470ec_04192	KPN1481ec-combo_00460	KPN1533ec_02074	KPN1556ec_00022	KPN1648ec_01200	KPN1673ec_02991	KPN1688ec_00229	KPN1705ec_00019	KPN1711ec_01850	KPN1715ec_00798	KPN1751ec_00021	KPN17ec-combo_02339	KPN18ec-combo_00546	KPN1962ec_00406	KPN1998ec_03134	KPN1ec_02020	KPN2000ec_00272	KPN2096ec_00563	KPN2105ec_00384	KPN2108ec_00273	KPN2119ec-combo_01263	KPN2129ec_03211		KPN325ec_00989	KPN349ec_00667	KPN458ec_05142	KPN560ec_01316	KPN700ec_00022
treB		PTS system trehalose-specific EIIBC component	38	38	1	3102	6180	3102	14395		1418	1418	1418	KPN1132ec_00886	KPN11ec-combo_04031	KPN1264ec_03645	KPN12ec-combo_04331	KPN133ec_03384	KPN1398ec-combo_03150	KPN1401ec_03580	KPN1415ec_03999	KPN1470ec_02740	KPN1481ec-combo_04929	KPN1533ec_03955	KPN1556ec_03624	KPN1648ec_03900	KPN1673ec_00672	KPN1688ec_03893	KPN1705ec_04235	KPN1711ec_03320	KPN1715ec_00084	KPN1751ec_02522	KPN17ec-combo_02998	KPN18ec-combo_02035	KPN1962ec_02722	KPN1998ec_04455	KPN1ec_01376	KPN2000ec_02279	KPN2096ec_03414	KPN2105ec_02590	KPN2108ec_02313	KPN2119ec-combo_04654	KPN2129ec_04523		KPN325ec_03900	KPN349ec_04941	KPN458ec_04176	KPN560ec_04239	KPN700ec_03993
treR		HTH-type transcriptional regulator TreR	38	38	1	3102	6174	3102	14392		947	947	947	KPN1132ec_00887	KPN11ec-combo_04030	KPN1264ec_03646	KPN12ec-combo_04330	KPN133ec_03383	KPN1398ec-combo_03149	KPN1401ec_03581	KPN1415ec_04000	KPN1470ec_02741	KPN1481ec-combo_04930	KPN1533ec_03956	KPN1556ec_03623	KPN1648ec_03901	KPN1673ec_00673	KPN1688ec_03894	KPN1705ec_04234	KPN1711ec_03321	KPN1715ec_00085	KPN1751ec_02523	KPN17ec-combo_02997	KPN18ec-combo_02036	KPN1962ec_02721	KPN1998ec_04454	KPN1ec_01377	KPN2000ec_02280	KPN2096ec_03413	KPN2105ec_02591	KPN2108ec_02314	KPN2119ec-combo_04653	KPN2129ec_04522		KPN325ec_03901	KPN349ec_04940	KPN458ec_04175	KPN560ec_04240	KPN700ec_03994
lptF		Lipopolysaccharide export system permease protein LptF	38	38	1	3102	6156	3102	14372		1097	1097	1097	KPN1132ec_00900	KPN11ec-combo_04012	KPN1264ec_03659	KPN12ec-combo_04312	KPN133ec_03370	KPN1398ec-combo_03136	KPN1401ec_03594	KPN1415ec_04013	KPN1470ec_05767	KPN1481ec-combo_04946	KPN1533ec_03969	KPN1556ec_03610	KPN1648ec_03914	KPN1673ec_00686	KPN1688ec_03907	KPN1705ec_05198	KPN1711ec_03335	KPN1715ec_00098	KPN1751ec_02536	KPN17ec-combo_02979	KPN18ec-combo_02054	KPN1962ec_02707	KPN1998ec_04436	KPN1ec_01390	KPN2000ec_02298	KPN2096ec_03400	KPN2105ec_02605	KPN2108ec_02332	KPN2119ec-combo_04639	KPN2129ec_04504		KPN325ec_03914	KPN349ec_04927	KPN458ec_04162	KPN560ec_04253	KPN700ec_04007
group_10176		hypothetical protein	38	38	1	3102	6153	3102	14370		1502	1502	1502	KPN1132ec_00902	KPN11ec-combo_04010	KPN1264ec_03661	KPN12ec-combo_04310	KPN133ec_03368	KPN1398ec-combo_03134	KPN1401ec_03596	KPN1415ec_04015	KPN1470ec_05563	KPN1481ec-combo_04948	KPN1533ec_03971	KPN1556ec_03608	KPN1648ec_03916	KPN1673ec_00688	KPN1688ec_03909	KPN1705ec_05196	KPN1711ec_03337	KPN1715ec_00100	KPN1751ec_02538	KPN17ec-combo_02977	KPN18ec-combo_02056	KPN1962ec_02705	KPN1998ec_04434	KPN1ec_01392	KPN2000ec_02300	KPN2096ec_03398	KPN2105ec_02607	KPN2108ec_02334	KPN2119ec-combo_04637	KPN2129ec_04502		KPN325ec_03916	KPN349ec_04925	KPN458ec_04160	KPN560ec_04255	KPN700ec_04009
bauC		Putative 3-oxopropanoate dehydrogenase	38	38	1	3102	6151	3102	14368		1505	1505	1505	KPN1132ec_00904	KPN11ec-combo_04008	KPN1264ec_03663	KPN12ec-combo_04308	KPN133ec_03366	KPN1398ec-combo_03132	KPN1401ec_03598	KPN1415ec_04017	KPN1470ec_04051	KPN1481ec-combo_04950	KPN1533ec_03973	KPN1556ec_03606	KPN1648ec_03918	KPN1673ec_00690	KPN1688ec_03911	KPN1705ec_05194	KPN1711ec_03339	KPN1715ec_00102	KPN1751ec_02540	KPN17ec-combo_02975	KPN18ec-combo_02058	KPN1962ec_02703	KPN1998ec_04432	KPN1ec_01394	KPN2000ec_02302	KPN2096ec_03396	KPN2105ec_02609	KPN2108ec_02336	KPN2119ec-combo_04635	KPN2129ec_04500		KPN325ec_03918	KPN349ec_04923	KPN458ec_04158	KPN560ec_04257	KPN700ec_04011
hycG		Formate hydrogenlyase subunit 7	38	38	1	3102	14725	3102	12321		767	767	767	KPN1132ec_00921	KPN11ec-combo_01014	KPN1264ec_03790	KPN12ec-combo_01179	KPN133ec_03554	KPN1398ec-combo_02303	KPN1401ec_02819	KPN1415ec_03103	KPN1470ec_04973	KPN1481ec-combo_03847	KPN1533ec_03839	KPN1556ec_02650	KPN1648ec_02972	KPN1673ec_03282	KPN1688ec_03287	KPN1705ec_02821	KPN1711ec_03506	KPN1715ec_03015	KPN1751ec_03353	KPN17ec-combo_01141	KPN18ec-combo_01112	KPN1962ec_03900	KPN1998ec_04105	KPN1ec_02116	KPN2000ec_00779	KPN2096ec_02143	KPN2105ec_04496	KPN2108ec_01282	KPN2119ec-combo_03267	KPN2129ec_02094		KPN325ec_03442	KPN349ec_03838	KPN458ec_03397	KPN560ec_03461	KPN700ec_00466
hypA		hydrogenase nickel incorporation protein HypA	38	38	1	3102	14733	3102	12312		344	344	344	KPN1132ec_00928	KPN11ec-combo_01021	KPN1264ec_03783	KPN12ec-combo_01186	KPN133ec_03547	KPN1398ec-combo_02296	KPN1401ec_02826	KPN1415ec_03110	KPN1470ec_03959	KPN1481ec-combo_03840	KPN1533ec_03832	KPN1556ec_02643	KPN1648ec_02965	KPN1673ec_03275	KPN1688ec_03294	KPN1705ec_02828	KPN1711ec_03513	KPN1715ec_03022	KPN1751ec_03360	KPN17ec-combo_01148	KPN18ec-combo_01119	KPN1962ec_03920	KPN1998ec_04112	KPN1ec_02123	KPN2000ec_00786	KPN2096ec_02150	KPN2105ec_04489	KPN2108ec_01275	KPN2119ec-combo_03260	KPN2129ec_02101		KPN325ec_03449	KPN349ec_03845	KPN458ec_03404	KPN560ec_03468	KPN700ec_00473
scrY_2		Sucrose porin	38	38	1	3102	14742	3102	12303		1337	1337	1337	KPN1132ec_00936	KPN11ec-combo_01030	KPN1264ec_03775	KPN12ec-combo_01194	KPN133ec_03539	KPN1398ec-combo_02288	KPN1401ec_02834	KPN1415ec_03118	KPN1470ec_01751	KPN1481ec-combo_03832	KPN1533ec_03824	KPN1556ec_02635	KPN1648ec_02957	KPN1673ec_03267	KPN1688ec_03302	KPN1705ec_02836	KPN1711ec_03521	KPN1715ec_03030	KPN1751ec_03368	KPN17ec-combo_01156	KPN18ec-combo_01127	KPN1962ec_03928	KPN1998ec_04120	KPN1ec_02131	KPN2000ec_00794	KPN2096ec_02158	KPN2105ec_04481	KPN2108ec_01267	KPN2119ec-combo_03252	KPN2129ec_02109		KPN325ec_03457	KPN349ec_03853	KPN458ec_03412	KPN560ec_03476	KPN700ec_00481
gmuB		PTS system oligo-beta-mannoside-specific EIIB component	38	38	1	3102	14744	3102	12300		314	314	314	KPN1132ec_00938	KPN11ec-combo_01032	KPN1264ec_03773	KPN12ec-combo_01196	KPN133ec_03537	KPN1398ec-combo_02286	KPN1401ec_02836	KPN1415ec_03120	KPN1470ec_01753	KPN1481ec-combo_03830	KPN1533ec_03822	KPN1556ec_02633	KPN1648ec_02955	KPN1673ec_03265	KPN1688ec_03304	KPN1705ec_02838	KPN1711ec_03523	KPN1715ec_03032	KPN1751ec_03370	KPN17ec-combo_01158	KPN18ec-combo_01129	KPN1962ec_03930	KPN1998ec_04122	KPN1ec_02133	KPN2000ec_00796	KPN2096ec_02161	KPN2105ec_04479	KPN2108ec_01265	KPN2119ec-combo_03250	KPN2129ec_02111		KPN325ec_03459	KPN349ec_03855	KPN458ec_03414	KPN560ec_03478	KPN700ec_00483
licC_3		Lichenan permease IIC component	38	38	1	3102	14745	3102	12299		1322	1322	1322	KPN1132ec_00939	KPN11ec-combo_01033	KPN1264ec_03772	KPN12ec-combo_01197	KPN133ec_03536	KPN1398ec-combo_02285	KPN1401ec_02837	KPN1415ec_03121	KPN1470ec_01754	KPN1481ec-combo_03829	KPN1533ec_03821	KPN1556ec_02632	KPN1648ec_02954	KPN1673ec_03264	KPN1688ec_03305	KPN1705ec_02839	KPN1711ec_03524	KPN1715ec_03033	KPN1751ec_03371	KPN17ec-combo_01159	KPN18ec-combo_01130	KPN1962ec_03931	KPN1998ec_04123	KPN1ec_02134	KPN2000ec_00797	KPN2096ec_02162	KPN2105ec_04478	KPN2108ec_01264	KPN2119ec-combo_03249	KPN2129ec_02112		KPN325ec_03460	KPN349ec_03856	KPN458ec_03415	KPN560ec_03479	KPN700ec_00484
group_10184	chbA_2	PTS system N,N'-diacetylchitobiose-specific EIIA component	38	38	1	3102	14746	3102	12298		314	314	314	KPN1132ec_00940	KPN11ec-combo_01034	KPN1264ec_03771	KPN12ec-combo_01198	KPN133ec_03535	KPN1398ec-combo_02284	KPN1401ec_02838	KPN1415ec_03122	KPN1470ec_01755	KPN1481ec-combo_03828	KPN1533ec_03820	KPN1556ec_02631	KPN1648ec_02953	KPN1673ec_03263	KPN1688ec_03306	KPN1705ec_02840	KPN1711ec_03525	KPN1715ec_03034	KPN1751ec_03372	KPN17ec-combo_01160	KPN18ec-combo_01131	KPN1962ec_03932	KPN1998ec_04124	KPN1ec_02135	KPN2000ec_00798	KPN2096ec_02163	KPN2105ec_04477	KPN2108ec_01263	KPN2119ec-combo_03248	KPN2129ec_02113		KPN325ec_03461	KPN349ec_03857	KPN458ec_03416	KPN560ec_03480	KPN700ec_00485
ispF		2-C-methyl-D-erythritol 2,4-cyclodiphosphate synthase	38	38	1	3102	14806	3102	12245		479	479	479	KPN1132ec_00978	KPN11ec-combo_01080	KPN1264ec_03738	KPN12ec-combo_01231	KPN133ec_03504	KPN1398ec-combo_02256	KPN1401ec_02870	KPN1415ec_03154	KPN1470ec_04399	KPN1481ec-combo_03793	KPN1533ec_03791	KPN1556ec_02598	KPN1648ec_02924	KPN1673ec_03235	KPN1688ec_03334	KPN1705ec_02871	KPN1711ec_03555	KPN1715ec_03062	KPN1751ec_03404	KPN17ec-combo_01193	KPN18ec-combo_01175	KPN1962ec_06443	KPN1998ec_02011	KPN1ec_02168	KPN2000ec_00842	KPN2096ec_02192	KPN2105ec_01970	KPN2108ec_01230	KPN2119ec-combo_02463	KPN2129ec_02146		KPN325ec_03493	KPN349ec_03889	KPN458ec_03449	KPN560ec_03508	KPN700ec_00517
ygbE		Inner membrane protein YgbE	38	38	1	3102	14809	3102	12242		326	326	326	KPN1132ec_00981	KPN11ec-combo_01083	KPN1264ec_03735	KPN12ec-combo_01234	KPN133ec_03501	KPN1398ec-combo_02253	KPN1401ec_02873	KPN1415ec_03157	KPN1470ec_04396	KPN1481ec-combo_03790	KPN1533ec_03788	KPN1556ec_02595	KPN1648ec_02921	KPN1673ec_03232	KPN1688ec_03337	KPN1705ec_02874	KPN1711ec_03558	KPN1715ec_03065	KPN1751ec_03407	KPN17ec-combo_01196	KPN18ec-combo_01178	KPN1962ec_08600	KPN1998ec_02008	KPN1ec_02171	KPN2000ec_00845	KPN2096ec_02195	KPN2105ec_01967	KPN2108ec_01227	KPN2119ec-combo_02466	KPN2129ec_02149		KPN325ec_03496	KPN349ec_03892	KPN458ec_03452	KPN560ec_03511	KPN700ec_00520
cysD		Sulfate adenylyltransferase subunit 2	38	38	1	3102	14812	3102	12239		908	908	908	KPN1132ec_00984	KPN11ec-combo_01086	KPN1264ec_03732	KPN12ec-combo_01237	KPN133ec_03498	KPN1398ec-combo_02250	KPN1401ec_02876	KPN1415ec_03160	KPN1470ec_03130	KPN1481ec-combo_03787	KPN1533ec_03785	KPN1556ec_02592	KPN1648ec_02918	KPN1673ec_03229	KPN1688ec_03340	KPN1705ec_02877	KPN1711ec_03561	KPN1715ec_03068	KPN1751ec_03410	KPN17ec-combo_01199	KPN18ec-combo_01181	KPN1962ec_03429	KPN1998ec_02005	KPN1ec_02174	KPN2000ec_00848	KPN2096ec_02198	KPN2105ec_01964	KPN2108ec_01224	KPN2119ec-combo_02469	KPN2129ec_02152		KPN325ec_03499	KPN349ec_03895	KPN458ec_03455	KPN560ec_03514	KPN700ec_00523
cysG_2		Siroheme synthase	38	38	1	3102	14813	3102	12238		1415	1415	1415	KPN1132ec_00985	KPN11ec-combo_01087	KPN1264ec_03731	KPN12ec-combo_01238	KPN133ec_03497	KPN1398ec-combo_02249	KPN1401ec_02877	KPN1415ec_03161	KPN1470ec_03129	KPN1481ec-combo_03786	KPN1533ec_03784	KPN1556ec_02591	KPN1648ec_02917	KPN1673ec_03228	KPN1688ec_03341	KPN1705ec_02878	KPN1711ec_03562	KPN1715ec_03069	KPN1751ec_03411	KPN17ec-combo_01200	KPN18ec-combo_01182	KPN1962ec_03430	KPN1998ec_02004	KPN1ec_02175	KPN2000ec_00849	KPN2096ec_02199	KPN2105ec_01963	KPN2108ec_01223	KPN2119ec-combo_02470	KPN2129ec_02153		KPN325ec_03500	KPN349ec_03896	KPN458ec_03456	KPN560ec_03515	KPN700ec_00524
cysI		Sulfite reductase [NADPH] hemoprotein beta-component	38	38	1	3102	14826	3102	12230		1712	1712	1712	KPN1132ec_00988	KPN11ec-combo_01090	KPN1264ec_03728	KPN12ec-combo_01241	KPN133ec_03494	KPN1398ec-combo_02246	KPN1401ec_02880	KPN1415ec_03164	KPN1470ec_03913	KPN1481ec-combo_03783	KPN1533ec_03781	KPN1556ec_02588	KPN1648ec_02914	KPN1673ec_03225	KPN1688ec_03344	KPN1705ec_02881	KPN1711ec_03565	KPN1715ec_03072	KPN1751ec_03414	KPN17ec-combo_01203	KPN18ec-combo_01185	KPN1962ec_03433	KPN1998ec_02001	KPN1ec_02178	KPN2000ec_00852	KPN2096ec_02202	KPN2105ec_01960	KPN2108ec_01220	KPN2119ec-combo_02473	KPN2129ec_02156		KPN325ec_03503	KPN349ec_03899	KPN458ec_03469	KPN560ec_03518	KPN700ec_00527
gudD		Glucarate dehydratase	38	38	1	3102	14854	3102	12215		1340	1340	1340	KPN1132ec_01000	KPN11ec-combo_01102	KPN1264ec_03716	KPN12ec-combo_01253	KPN133ec_03482	KPN1398ec-combo_02234	KPN1401ec_02892	KPN1415ec_03176	KPN1470ec_02427	KPN1481ec-combo_03768	KPN1533ec_03769	KPN1556ec_02576	KPN1648ec_02902	KPN1673ec_03203	KPN1688ec_03366	KPN1705ec_04487	KPN1711ec_03577	KPN1715ec_03094	KPN1751ec_03426	KPN17ec-combo_01215	KPN18ec-combo_01197	KPN1962ec_03445	KPN1998ec_01989	KPN1ec_02190	KPN2000ec_00864	KPN2096ec_02214	KPN2105ec_01948	KPN2108ec_01208	KPN2119ec-combo_02485	KPN2129ec_02168		KPN325ec_03515	KPN349ec_04793	KPN458ec_03481	KPN560ec_03530	KPN700ec_00539
tdk		Thymidine kinase	38	38	1	3102	3893	3102	6626		368	527	522	KPN1132ec_00346	KPN11ec-combo_00260	KPN1264ec_00406	KPN12ec-combo_02187	KPN133ec_01362	KPN1398ec-combo_00489	KPN1401ec_00276	KPN1415ec_01955	KPN1470ec_05955	KPN1481ec-combo_00445	KPN1533ec_02062	KPN1556ec_00010	KPN1648ec_01188	KPN1673ec_03003	KPN1688ec_00217	KPN1705ec_00007	KPN1711ec_01862	KPN1715ec_00810	KPN1751ec_00009	KPN17ec-combo_02327	KPN18ec-combo_00534	KPN1962ec_00394	KPN1998ec_03146	KPN1ec_02032	KPN2000ec_00260	KPN2096ec_00551	KPN2105ec_00396	KPN2108ec_00261	KPN2119ec-combo_01251	KPN2129ec_03223		KPN325ec_00977	KPN349ec_00655	KPN458ec_05130	KPN560ec_01304	KPN700ec_00010
ygdG		Flap endonuclease Xni	38	38	1	3102	14880	3102	12191		755	755	755	KPN1132ec_01021	KPN11ec-combo_01123	KPN1264ec_03695	KPN12ec-combo_01274	KPN133ec_04727	KPN1398ec-combo_02213	KPN1401ec_02913	KPN1415ec_03197	KPN1470ec_05207	KPN1481ec-combo_03745	KPN1533ec_02801	KPN1556ec_02555	KPN1648ec_02881	KPN1673ec_03182	KPN1688ec_03387	KPN1705ec_04508	KPN1711ec_03598	KPN1715ec_03115	KPN1751ec_03447	KPN17ec-combo_01236	KPN18ec-combo_01218	KPN1962ec_04116	KPN1998ec_01968	KPN1ec_02211	KPN2000ec_00885	KPN2096ec_02235	KPN2105ec_01937	KPN2108ec_01187	KPN2119ec-combo_02496	KPN2129ec_02189		KPN325ec_03537	KPN349ec_04814	KPN458ec_03502	KPN560ec_03551	KPN700ec_00560
glpR_5		Glycerol-3-phosphate regulon repressor	38	38	1	3102	14887	3102	12184		710	710	710	KPN1132ec_01028	KPN11ec-combo_01130	KPN1264ec_03688	KPN12ec-combo_01281	KPN133ec_04720	KPN1398ec-combo_02206	KPN1401ec_02920	KPN1415ec_03204	KPN1470ec_02801	KPN1481ec-combo_03738	KPN1533ec_02794	KPN1556ec_02548	KPN1648ec_02874	KPN1673ec_03175	KPN1688ec_03394	KPN1705ec_04515	KPN1711ec_03605	KPN1715ec_03122	KPN1751ec_03454	KPN17ec-combo_01243	KPN18ec-combo_01225	KPN1962ec_06727	KPN1998ec_01961	KPN1ec_02218	KPN2000ec_00892	KPN2096ec_02242	KPN2105ec_01930	KPN2108ec_01180	KPN2119ec-combo_02503	KPN2129ec_02196		KPN325ec_03544	KPN349ec_04821	KPN458ec_03509	KPN560ec_03558	KPN700ec_00567
ygdR_3		putative lipoprotein YgdR	38	38	1	3102	14891	3102	12179		230	230	230	KPN1132ec_01032	KPN11ec-combo_01134	KPN1264ec_03684	KPN12ec-combo_01285	KPN133ec_04716	KPN1398ec-combo_02202	KPN1401ec_02924	KPN1415ec_03208	KPN1470ec_02814	KPN1481ec-combo_03734	KPN1533ec_02790	KPN1556ec_02544	KPN1648ec_02870	KPN1673ec_03171	KPN1688ec_03398	KPN1705ec_04519	KPN1711ec_03609	KPN1715ec_03126	KPN1751ec_03458	KPN17ec-combo_01247	KPN18ec-combo_01229	KPN1962ec_05810	KPN1998ec_01957	KPN1ec_02222	KPN2000ec_00896	KPN2096ec_02246	KPN2105ec_01926	KPN2108ec_01176	KPN2119ec-combo_02507	KPN2129ec_02200		KPN325ec_03548	KPN349ec_04825	KPN458ec_03513	KPN560ec_03562	KPN700ec_00571
csdA		Cysteine desulfurase CsdA	38	38	1	3102	14892	3102	12178		1205	1205	1205	KPN1132ec_01033	KPN11ec-combo_01135	KPN1264ec_03683	KPN12ec-combo_01286	KPN133ec_04715	KPN1398ec-combo_02201	KPN1401ec_02925	KPN1415ec_03209	KPN1470ec_02813	KPN1481ec-combo_03733	KPN1533ec_02789	KPN1556ec_02543	KPN1648ec_02869	KPN1673ec_03170	KPN1688ec_03399	KPN1705ec_04520	KPN1711ec_03610	KPN1715ec_03127	KPN1751ec_03459	KPN17ec-combo_01248	KPN18ec-combo_01230	KPN1962ec_05809	KPN1998ec_01956	KPN1ec_02223	KPN2000ec_00897	KPN2096ec_02247	KPN2105ec_01925	KPN2108ec_01175	KPN2119ec-combo_02508	KPN2129ec_02201		KPN325ec_03549	KPN349ec_04826	KPN458ec_03514	KPN560ec_03563	KPN700ec_00572
group_10219		hypothetical protein	38	38	1	3102	15082	3102	12005	Hypothetical protein with no hits to refseq/uniprot/clusters/cdd/tigrfams/pfam overlapping another protein with hits	713	713	713	KPN1132ec_01097	KPN11ec-combo_01223	KPN1264ec_02035	KPN12ec-combo_01350	KPN133ec_02545	KPN1398ec-combo_02136	KPN1401ec_02340	KPN1415ec_02635	KPN1470ec_06562	KPN1481ec-combo_01622	KPN1533ec_02724	KPN1556ec_02747	KPN1648ec_04635	KPN1673ec_04354	KPN1688ec_03595	KPN1705ec_01432	KPN1711ec_01092	KPN1715ec_03942	KPN1751ec_02729	KPN17ec-combo_01312	KPN18ec-combo_01313	KPN1962ec_05526	KPN1998ec_01892	KPN1ec_03635	KPN2000ec_00979	KPN2096ec_02311	KPN2105ec_01743	KPN2108ec_01094	KPN2119ec-combo_04094	KPN2129ec_03943		KPN325ec_02491	KPN349ec_03691	KPN458ec_00060	KPN560ec_04514	KPN700ec_00636
group_10221	ygdR_3	putative lipoprotein YgdR	38	38	1	3102	15083	3102	12004		218	218	218	KPN1132ec_01098	KPN11ec-combo_01224	KPN1264ec_02034	KPN12ec-combo_01351	KPN133ec_02544	KPN1398ec-combo_02135	KPN1401ec_02341	KPN1415ec_02636	KPN1470ec_06561	KPN1481ec-combo_01623	KPN1533ec_02723	KPN1556ec_02748	KPN1648ec_04636	KPN1673ec_04355	KPN1688ec_03596	KPN1705ec_01433	KPN1711ec_01093	KPN1715ec_03943	KPN1751ec_02730	KPN17ec-combo_01313	KPN18ec-combo_01314	KPN1962ec_05525	KPN1998ec_01891	KPN1ec_03636	KPN2000ec_00980	KPN2096ec_02312	KPN2105ec_01744	KPN2108ec_01093	KPN2119ec-combo_04093	KPN2129ec_03942		KPN325ec_02492	KPN349ec_03692	KPN458ec_00061	KPN560ec_04513	KPN700ec_00637
galR		HTH-type transcriptional regulator GalR	38	38	1	3102	15089	3102	11999		1016	1016	1016	KPN1132ec_01102	KPN11ec-combo_01228	KPN1264ec_02030	KPN12ec-combo_01355	KPN133ec_02540	KPN1398ec-combo_02131	KPN1401ec_02345	KPN1415ec_02640	KPN1470ec_02181	KPN1481ec-combo_01628	KPN1533ec_02719	KPN1556ec_02752	KPN1648ec_04641	KPN1673ec_04359	KPN1688ec_03600	KPN1705ec_01437	KPN1711ec_01097	KPN1715ec_03947	KPN1751ec_02734	KPN17ec-combo_01317	KPN18ec-combo_01318	KPN1962ec_02118	KPN1998ec_01887	KPN1ec_03640	KPN2000ec_00984	KPN2096ec_02316	KPN2105ec_01748	KPN2108ec_01089	KPN2119ec-combo_04523	KPN2129ec_03938		KPN325ec_02496	KPN349ec_03696	KPN458ec_00065	KPN560ec_04509	KPN700ec_00641
lldR_2		Putative L-lactate dehydrogenase operon regulatory protein	38	38	1	3102	15091	3102	11995		773	773	773	KPN1132ec_01104	KPN11ec-combo_01230	KPN1264ec_02028	KPN12ec-combo_01357	KPN133ec_02538	KPN1398ec-combo_02129	KPN1401ec_02347	KPN1415ec_02642	KPN1470ec_02179	KPN1481ec-combo_01630	KPN1533ec_02717	KPN1556ec_02754	KPN1648ec_04643	KPN1673ec_04361	KPN1688ec_03602	KPN1705ec_01439	KPN1711ec_01099	KPN1715ec_03949	KPN1751ec_02736	KPN17ec-combo_01319	KPN18ec-combo_01320	KPN1962ec_02120	KPN1998ec_01885	KPN1ec_03642	KPN2000ec_00986	KPN2096ec_02318	KPN2105ec_01750	KPN2108ec_01087	KPN2119ec-combo_04525	KPN2129ec_03936		KPN325ec_02498	KPN349ec_03698	KPN458ec_00067	KPN560ec_04507	KPN700ec_00643
licC_2		Lichenan permease IIC component	38	38	1	3102	15093	3102	11993		1337	1337	1337	KPN1132ec_01106	KPN11ec-combo_01232	KPN1264ec_02026	KPN12ec-combo_01359	KPN133ec_02536	KPN1398ec-combo_02127	KPN1401ec_02349	KPN1415ec_02644	KPN1470ec_03489	KPN1481ec-combo_01632	KPN1533ec_02715	KPN1556ec_02756	KPN1648ec_04645	KPN1673ec_04363	KPN1688ec_03604	KPN1705ec_01441	KPN1711ec_01101	KPN1715ec_03951	KPN1751ec_02738	KPN17ec-combo_01321	KPN18ec-combo_01322	KPN1962ec_02122	KPN1998ec_01883	KPN1ec_03644	KPN2000ec_00988	KPN2096ec_02320	KPN2105ec_01752	KPN2108ec_01085	KPN2119ec-combo_04527	KPN2129ec_03934		KPN325ec_02500	KPN349ec_03700	KPN458ec_00069	KPN560ec_04505	KPN700ec_00645
pabC		Aminodeoxychorismate lyase	38	38	1	3102	13435	3102	14954		209	809	777	KPN1132ec_00425	KPN11ec-combo_05405	KPN1264ec_01493	KPN12ec-combo_03169	KPN133ec_04393	KPN1398ec-combo_03656	KPN1401ec_04865	KPN1415ec_04903	KPN1470ec_07852	KPN1481ec-combo_00780	KPN1533ec_03542	KPN1556ec_04197	KPN1648ec_03974	KPN1673ec_04581	KPN1688ec_04616	KPN1705ec_03838	KPN1711ec_04397	KPN1715ec_04478	KPN1751ec_04525	KPN17ec-combo_01477	KPN18ec-combo_02760	KPN1962ec_05214	KPN1998ec_00709	KPN1ec_02871	KPN2000ec_03043	KPN2096ec_01264	KPN2105ec_03286	KPN2108ec_03036	KPN2119ec-combo_03194	KPN2129ec_01420		KPN325ec_04687	KPN349ec_04526	KPN458ec_01586	KPN560ec_00040	KPN700ec_01693
bolA		DNA-binding transcriptional regulator BolA	38	38	1	3102	4960	3102	10955		314	314	314	KPN1132ec_01142	KPN11ec-combo_01453	KPN1264ec_00971	KPN12ec-combo_01460	KPN133ec_02137	KPN1398ec-combo_01504	KPN1401ec_01487	KPN1415ec_01524	KPN1470ec_03756	KPN1481ec-combo_02286	KPN1533ec_01336	KPN1556ec_00610	KPN1648ec_00651	KPN1673ec_00839	KPN1688ec_02373	KPN1705ec_01268	KPN1711ec_01467	KPN1715ec_00250	KPN1751ec_00965	KPN17ec-combo_01661	KPN18ec-combo_00879	KPN1962ec_05100	KPN1998ec_01555	KPN1ec_00115	KPN2000ec_01568	KPN2096ec_03943	KPN2105ec_01508	KPN2108ec_00540	KPN2119ec-combo_01095	KPN2129ec_01141		KPN325ec_00373	KPN349ec_00524	KPN458ec_01177	KPN560ec_02068	KPN700ec_01244
tig		Trigger factor	38	38	1	3102	4961	3102	10956		1298	1298	1298	KPN1132ec_01143	KPN11ec-combo_01452	KPN1264ec_00970	KPN12ec-combo_01459	KPN133ec_02136	KPN1398ec-combo_01503	KPN1401ec_01486	KPN1415ec_01523	KPN1470ec_03755	KPN1481ec-combo_02285	KPN1533ec_01337	KPN1556ec_00609	KPN1648ec_00650	KPN1673ec_00838	KPN1688ec_02372	KPN1705ec_01269	KPN1711ec_01468	KPN1715ec_00249	KPN1751ec_00966	KPN17ec-combo_01662	KPN18ec-combo_00878	KPN1962ec_05101	KPN1998ec_01554	KPN1ec_00116	KPN2000ec_01567	KPN2096ec_03942	KPN2105ec_01507	KPN2108ec_00539	KPN2119ec-combo_01094	KPN2129ec_01140		KPN325ec_00372	KPN349ec_00523	KPN458ec_01176	KPN560ec_02069	KPN700ec_01243
clpX		ATP-dependent Clp protease ATP-binding subunit ClpX	38	38	1	3102	4964	3102	10959		1274	1274	1274	KPN1132ec_01145	KPN11ec-combo_01450	KPN1264ec_00968	KPN12ec-combo_01457	KPN133ec_02134	KPN1398ec-combo_01501	KPN1401ec_01484	KPN1415ec_01521	KPN1470ec_04364	KPN1481ec-combo_02283	KPN1533ec_01339	KPN1556ec_00607	KPN1648ec_00648	KPN1673ec_00836	KPN1688ec_02370	KPN1705ec_01271	KPN1711ec_01470	KPN1715ec_00247	KPN1751ec_00968	KPN17ec-combo_01664	KPN18ec-combo_00876	KPN1962ec_05103	KPN1998ec_01552	KPN1ec_00118	KPN2000ec_01565	KPN2096ec_03940	KPN2105ec_01505	KPN2108ec_00537	KPN2119ec-combo_01092	KPN2129ec_01138		KPN325ec_00370	KPN349ec_00521	KPN458ec_01174	KPN560ec_02071	KPN700ec_01241
glnK		Nitrogen regulatory protein P-II 2	38	38	1	3102	4979	3102	10974		338	338	338	KPN1132ec_01157	KPN11ec-combo_01437	KPN1264ec_00955	KPN12ec-combo_01444	KPN133ec_02122	KPN1398ec-combo_01489	KPN1401ec_01471	KPN1415ec_01508	KPN1470ec_05246	KPN1481ec-combo_02269	KPN1533ec_01352	KPN1556ec_00594	KPN1648ec_00635	KPN1673ec_00823	KPN1688ec_02358	KPN1705ec_01284	KPN1711ec_01482	KPN1715ec_00235	KPN1751ec_00981	KPN17ec-combo_01677	KPN18ec-combo_00863	KPN1962ec_03020	KPN1998ec_01539	KPN1ec_00131	KPN2000ec_01552	KPN2096ec_03928	KPN2105ec_01492	KPN2108ec_00524	KPN2119ec-combo_01080	KPN2129ec_01125		KPN325ec_00357	KPN349ec_00508	KPN458ec_01162	KPN560ec_02083	KPN700ec_01228
amtB		Ammonia channel	38	38	1	3102	4980	3102	10975		1286	1286	1286	KPN1132ec_01158	KPN11ec-combo_01436	KPN1264ec_00954	KPN12ec-combo_01443	KPN133ec_02121	KPN1398ec-combo_01488	KPN1401ec_01470	KPN1415ec_01507	KPN1470ec_05245	KPN1481ec-combo_02268	KPN1533ec_01353	KPN1556ec_00593	KPN1648ec_00634	KPN1673ec_00822	KPN1688ec_02357	KPN1705ec_01285	KPN1711ec_01483	KPN1715ec_00234	KPN1751ec_00982	KPN17ec-combo_01678	KPN18ec-combo_00862	KPN1962ec_03019	KPN1998ec_01538	KPN1ec_00132	KPN2000ec_01551	KPN2096ec_03927	KPN2105ec_01491	KPN2108ec_00523	KPN2119ec-combo_01079	KPN2129ec_01124		KPN325ec_00356	KPN349ec_00507	KPN458ec_01161	KPN560ec_02084	KPN700ec_01227
group_10239		hypothetical protein	38	38	1	3102	4990	3102	10985		215	215	215	KPN1132ec_01164	KPN11ec-combo_01430	KPN1264ec_00948	KPN12ec-combo_01437	KPN133ec_02115	KPN1398ec-combo_01482	KPN1401ec_01464	KPN1415ec_01501	KPN1470ec_06406	KPN1481ec-combo_02262	KPN1533ec_01359	KPN1556ec_00587	KPN1648ec_00628	KPN1673ec_00816	KPN1688ec_02351	KPN1705ec_01291	KPN1711ec_01489	KPN1715ec_00228	KPN1751ec_00988	KPN17ec-combo_01684	KPN18ec-combo_00856	KPN1962ec_03013	KPN1998ec_01532	KPN1ec_00138	KPN2000ec_01545	KPN2096ec_03921	KPN2105ec_01485	KPN2108ec_00517	KPN2119ec-combo_01073	KPN2129ec_01118		KPN325ec_00350	KPN349ec_00501	KPN458ec_01155	KPN560ec_02090	KPN700ec_01221
malG_1		Maltose transport system permease protein MalG	38	38	1	3102	5000	3102	10995		851	851	851	KPN1132ec_01173	KPN11ec-combo_01421	KPN1264ec_00939	KPN12ec-combo_01428	KPN133ec_02106	KPN1398ec-combo_01473	KPN1401ec_01455	KPN1415ec_01492	KPN1470ec_06119	KPN1481ec-combo_02252	KPN1533ec_01368	KPN1556ec_00578	KPN1648ec_00619	KPN1673ec_00807	KPN1688ec_02342	KPN1705ec_01300	KPN1711ec_01498	KPN1715ec_00219	KPN1751ec_00997	KPN17ec-combo_01693	KPN18ec-combo_00847	KPN1962ec_03004	KPN1998ec_01523	KPN1ec_00147	KPN2000ec_01536	KPN2096ec_03912	KPN2105ec_01476	KPN2108ec_00508	KPN2119ec-combo_01064	KPN2129ec_01109		KPN325ec_00340	KPN349ec_00492	KPN458ec_01146	KPN560ec_02099	KPN700ec_01212
hha		Hemolysin expression-modulating protein Hha	38	38	1	3102	5021	3102	11007		218	218	218	KPN1132ec_01184	KPN11ec-combo_01409	KPN1264ec_00927	KPN12ec-combo_01416	KPN133ec_02094	KPN1398ec-combo_01461	KPN1401ec_01443	KPN1415ec_01480	KPN1470ec_07243	KPN1481ec-combo_02240	KPN1533ec_01380	KPN1556ec_00566	KPN1648ec_00607	KPN1673ec_00795	KPN1688ec_02330	KPN1705ec_01312	KPN1711ec_01510	KPN1715ec_00207	KPN1751ec_01009	KPN17ec-combo_01705	KPN18ec-combo_00835	KPN1962ec_02992	KPN1998ec_01511	KPN1ec_00159	KPN2000ec_03849	KPN2096ec_03900	KPN2105ec_01463	KPN2108ec_00496	KPN2119ec-combo_01051	KPN2129ec_01097		KPN325ec_00328	KPN349ec_00480	KPN458ec_01134	KPN560ec_02111	KPN700ec_01200
tomB		Hha toxicity modulator TomB	38	38	1	3102	5022	3102	11008		374	374	374	KPN1132ec_01185	KPN11ec-combo_01408	KPN1264ec_00926	KPN12ec-combo_01415	KPN133ec_02093	KPN1398ec-combo_01460	KPN1401ec_01442	KPN1415ec_01479	KPN1470ec_07242	KPN1481ec-combo_02239	KPN1533ec_01381	KPN1556ec_00565	KPN1648ec_00606	KPN1673ec_00794	KPN1688ec_02329	KPN1705ec_01313	KPN1711ec_01511	KPN1715ec_00206	KPN1751ec_01010	KPN17ec-combo_01706	KPN18ec-combo_00834	KPN1962ec_02991	KPN1998ec_01510	KPN1ec_00160	KPN2000ec_03848	KPN2096ec_03899	KPN2105ec_01462	KPN2108ec_00495	KPN2119ec-combo_01050	KPN2129ec_01096		KPN325ec_00327	KPN349ec_00479	KPN458ec_01133	KPN560ec_02112	KPN700ec_01199
recR		Recombination protein RecR	38	38	1	3102	5038	3102	11022		605	605	605	KPN1132ec_01197	KPN11ec-combo_01396	KPN1264ec_00914	KPN12ec-combo_01403	KPN133ec_02081	KPN1398ec-combo_01448	KPN1401ec_01430	KPN1415ec_01467	KPN1470ec_01084	KPN1481ec-combo_02226	KPN1533ec_01393	KPN1556ec_00553	KPN1648ec_00594	KPN1673ec_00782	KPN1688ec_02317	KPN1705ec_01325	KPN1711ec_01523	KPN1715ec_00194	KPN1751ec_01022	KPN17ec-combo_01718	KPN18ec-combo_00822	KPN1962ec_05422	KPN1998ec_01498	KPN1ec_00172	KPN2000ec_03836	KPN2096ec_02532	KPN2105ec_01450	KPN2108ec_00483	KPN2119ec-combo_01038	KPN2129ec_01084		KPN325ec_00315	KPN349ec_00466	KPN458ec_01121	KPN560ec_02124	KPN700ec_01187
htpG		Chaperone protein HtpG	38	38	1	3102	5039	3102	11023		1874	1874	1874	KPN1132ec_01198	KPN11ec-combo_01395	KPN1264ec_00913	KPN12ec-combo_01402	KPN133ec_02080	KPN1398ec-combo_01447	KPN1401ec_01429	KPN1415ec_01466	KPN1470ec_01083	KPN1481ec-combo_02225	KPN1533ec_01394	KPN1556ec_00552	KPN1648ec_00593	KPN1673ec_00781	KPN1688ec_02316	KPN1705ec_01326	KPN1711ec_01524	KPN1715ec_00193	KPN1751ec_01023	KPN17ec-combo_01719	KPN18ec-combo_00821	KPN1962ec_05421	KPN1998ec_01497	KPN1ec_00173	KPN2000ec_03835	KPN2096ec_02531	KPN2105ec_01449	KPN2108ec_00482	KPN2119ec-combo_01037	KPN2129ec_01083		KPN325ec_00314	KPN349ec_00465	KPN458ec_01120	KPN560ec_02125	KPN700ec_01186
mggB		Mannosylglucosyl-3-phosphoglycerate phosphatase	38	38	1	3102	5045	3102	11029		1652	1652	1652	KPN1132ec_01204	KPN11ec-combo_01389	KPN1264ec_00907	KPN12ec-combo_01396	KPN133ec_02074	KPN1398ec-combo_01441	KPN1401ec_01423	KPN1415ec_01460	KPN1470ec_02987	KPN1481ec-combo_02219	KPN1533ec_01400	KPN1556ec_00546	KPN1648ec_00587	KPN1673ec_00775	KPN1688ec_02310	KPN1705ec_01332	KPN1711ec_01530	KPN1715ec_00187	KPN1751ec_01029	KPN17ec-combo_01725	KPN18ec-combo_00815	KPN1962ec_04882	KPN1998ec_01491	KPN1ec_00179	KPN2000ec_03829	KPN2096ec_02525	KPN2105ec_01443	KPN2108ec_00476	KPN2119ec-combo_01031	KPN2129ec_01077		KPN325ec_00308	KPN349ec_00459	KPN458ec_01114	KPN560ec_02131	KPN700ec_01180
cueR		HTH-type transcriptional regulator CueR	38	38	1	3102	5049	3102	11033		410	410	410	KPN1132ec_01208	KPN11ec-combo_01385	KPN1264ec_00903	KPN12ec-combo_01392	KPN133ec_02070	KPN1398ec-combo_01437	KPN1401ec_01418	KPN1415ec_01455	KPN1470ec_02743	KPN1481ec-combo_02214	KPN1533ec_01404	KPN1556ec_00541	KPN1648ec_00583	KPN1673ec_00771	KPN1688ec_02306	KPN1705ec_01336	KPN1711ec_01534	KPN1715ec_00183	KPN1751ec_01034	KPN17ec-combo_01729	KPN18ec-combo_00811	KPN1962ec_06196	KPN1998ec_01487	KPN1ec_00183	KPN2000ec_03825	KPN2096ec_02521	KPN2105ec_01439	KPN2108ec_00472	KPN2119ec-combo_01027	KPN2129ec_01073		KPN325ec_00304	KPN349ec_00454	KPN458ec_01109	KPN560ec_02135	KPN700ec_01175
hflK_1		Modulator of FtsH protease HflK	38	38	1	3102	5051	3102	11035		917	917	917	KPN1132ec_01210	KPN11ec-combo_01383	KPN1264ec_00901	KPN12ec-combo_01390	KPN133ec_02068	KPN1398ec-combo_01435	KPN1401ec_01416	KPN1415ec_01453	KPN1470ec_02745	KPN1481ec-combo_02212	KPN1533ec_01406	KPN1556ec_00539	KPN1648ec_00581	KPN1673ec_00769	KPN1688ec_02304	KPN1705ec_01338	KPN1711ec_01536	KPN1715ec_00181	KPN1751ec_01036	KPN17ec-combo_01731	KPN18ec-combo_00809	KPN1962ec_06194	KPN1998ec_01485	KPN1ec_00185	KPN2000ec_03823	KPN2096ec_02519	KPN2105ec_01435	KPN2108ec_00470	KPN2119ec-combo_01023	KPN2129ec_01071		KPN325ec_00302	KPN349ec_00452	KPN458ec_01107	KPN560ec_02137	KPN700ec_01173
fetB		putative iron export permease protein FetB	38	38	1	3102	5053	3102	11037		782	782	782	KPN1132ec_01212	KPN11ec-combo_01381	KPN1264ec_00899	KPN12ec-combo_01388	KPN133ec_02066	KPN1398ec-combo_01433	KPN1401ec_01414	KPN1415ec_01451	KPN1470ec_02747	KPN1481ec-combo_02210	KPN1533ec_01408	KPN1556ec_00537	KPN1648ec_00579	KPN1673ec_00767	KPN1688ec_02302	KPN1705ec_01340	KPN1711ec_01538	KPN1715ec_00179	KPN1751ec_01038	KPN17ec-combo_01733	KPN18ec-combo_00807	KPN1962ec_06192	KPN1998ec_01483	KPN1ec_00187	KPN2000ec_03821	KPN2096ec_02517	KPN2105ec_01433	KPN2108ec_00468	KPN2119ec-combo_01021	KPN2129ec_01069		KPN325ec_00300	KPN349ec_00450	KPN458ec_01105	KPN560ec_02139	KPN700ec_01171
purE		N5-carboxyaminoimidazole ribonucleotide mutase	38	38	1	3102	5065	3102	11046		509	509	509	KPN1132ec_01221	KPN11ec-combo_01373	KPN1264ec_00890	KPN12ec-combo_01379	KPN133ec_02057	KPN1398ec-combo_01405	KPN1401ec_01405	KPN1415ec_01442	KPN1470ec_07100	KPN1481ec-combo_02200	KPN1533ec_01417	KPN1556ec_00528	KPN1648ec_00570	KPN1673ec_00739	KPN1688ec_02274	KPN1705ec_01349	KPN1711ec_01547	KPN1715ec_00151	KPN1751ec_01047	KPN17ec-combo_01742	KPN18ec-combo_00798	KPN1962ec_04835	KPN1998ec_01475	KPN1ec_00196	KPN2000ec_03812	KPN2096ec_02508	KPN2105ec_01424	KPN2108ec_00459	KPN2119ec-combo_01012	KPN2129ec_01060		KPN325ec_00291	KPN349ec_00441	KPN458ec_01096	KPN560ec_02148	KPN700ec_01162
ppiB		Peptidyl-prolyl cis-trans isomerase B	38	38	1	3102	5070	3102	11049		494	494	494	KPN1132ec_01224	KPN11ec-combo_01370	KPN1264ec_00887	KPN12ec-combo_01376	KPN133ec_02054	KPN1398ec-combo_01402	KPN1401ec_01402	KPN1415ec_01439	KPN1470ec_03476	KPN1481ec-combo_02197	KPN1533ec_01420	KPN1556ec_00525	KPN1648ec_00567	KPN1673ec_00736	KPN1688ec_02271	KPN1705ec_01352	KPN1711ec_01550	KPN1715ec_00148	KPN1751ec_01050	KPN17ec-combo_01745	KPN18ec-combo_00795	KPN1962ec_04838	KPN1998ec_01472	KPN1ec_00199	KPN2000ec_03809	KPN2096ec_02505	KPN2105ec_01421	KPN2108ec_00456	KPN2119ec-combo_01009	KPN2129ec_01057		KPN325ec_00288	KPN349ec_00438	KPN458ec_01093	KPN560ec_02151	KPN700ec_01159
cysS		Cysteine--tRNA ligase	38	38	1	3102	5071	3102	11050		1385	1385	1385	KPN1132ec_01225	KPN11ec-combo_01369	KPN1264ec_00886	KPN12ec-combo_01375	KPN133ec_02053	KPN1398ec-combo_01401	KPN1401ec_01401	KPN1415ec_01438	KPN1470ec_03475	KPN1481ec-combo_02196	KPN1533ec_01421	KPN1556ec_00524	KPN1648ec_00566	KPN1673ec_00735	KPN1688ec_02270	KPN1705ec_01353	KPN1711ec_01551	KPN1715ec_00147	KPN1751ec_01051	KPN17ec-combo_01746	KPN18ec-combo_00794	KPN1962ec_04839	KPN1998ec_01471	KPN1ec_00200	KPN2000ec_03808	KPN2096ec_02504	KPN2105ec_01420	KPN2108ec_00455	KPN2119ec-combo_01008	KPN2129ec_01056		KPN325ec_00287	KPN349ec_00437	KPN458ec_01092	KPN560ec_02152	KPN700ec_01158
folD		Bifunctional protein FolD protein	38	38	1	3102	5073	3102	11063		866	866	866	KPN1132ec_01227	KPN11ec-combo_01367	KPN1264ec_00884	KPN12ec-combo_01373	KPN133ec_02051	KPN1398ec-combo_01399	KPN1401ec_01399	KPN1415ec_01436	KPN1470ec_03473	KPN1481ec-combo_02194	KPN1533ec_01423	KPN1556ec_00522	KPN1648ec_00564	KPN1673ec_00733	KPN1688ec_02268	KPN1705ec_04994	KPN1711ec_01553	KPN1715ec_00145	KPN1751ec_01053	KPN17ec-combo_01748	KPN18ec-combo_00792	KPN1962ec_08689	KPN1998ec_01469	KPN1ec_00202	KPN2000ec_03806	KPN2096ec_02502	KPN2105ec_01418	KPN2108ec_00453	KPN2119ec-combo_01006	KPN2129ec_01054		KPN325ec_00285	KPN349ec_00435	KPN458ec_01090	KPN560ec_02154	KPN700ec_01156
hiuH		5-hydroxyisourate hydrolase	38	38	1	3102	5082	3102	4549		401	401	401	KPN1132ec_01248	KPN11ec-combo_04519	KPN1264ec_00804	KPN12ec-combo_03427	KPN133ec_04652	KPN1398ec-combo_01744	KPN1401ec_01392	KPN1415ec_01430	KPN1470ec_00082	KPN1481ec-combo_01888	KPN1533ec_01426	KPN1556ec_00516	KPN1648ec_00561	KPN1673ec_00730	KPN1688ec_02266	KPN1705ec_04992	KPN1711ec_01580	KPN1715ec_00143	KPN1751ec_01056	KPN17ec-combo_03570	KPN18ec-combo_03680	KPN1962ec_00660	KPN1998ec_03046	KPN1ec_00204	KPN2000ec_02654	KPN2096ec_02498	KPN2105ec_01415	KPN2108ec_02180	KPN2119ec-combo_01003	KPN2129ec_05073		KPN325ec_00279	KPN349ec_03526	KPN458ec_01083	KPN560ec_02173	KPN700ec_01150
efeB		Deferrochelatase/peroxidase EfeB	38	38	1	3102	13490	3102	15002		356	1283	1251	KPN1132ec_00470	KPN11ec-combo_05452	KPN1264ec_01445	KPN12ec-combo_03009	KPN133ec_03241	KPN1398ec-combo_04203	KPN1401ec_05546	KPN1415ec_05536	KPN1470ec_05617	KPN1481ec-combo_02489	KPN1533ec_04235	KPN1556ec_02961	KPN1648ec_04244	KPN1673ec_03451	KPN1688ec_02549	KPN1705ec_05245	KPN1711ec_05007	KPN1715ec_01845	KPN1751ec_05339	KPN17ec-combo_01435	KPN18ec-combo_02713	KPN1962ec_04016	KPN1998ec_00663	KPN1ec_02826	KPN2000ec_02996	KPN2096ec_01219	KPN2105ec_04247	KPN2108ec_02989	KPN2119ec-combo_04491	KPN2129ec_01374		KPN325ec_05245	KPN349ec_02845	KPN458ec_00692	KPN560ec_03063	KPN700ec_01646
fepG		Ferric enterobactin transport system permease protein FepG	38	38	1	3102	4218	3102	4383		992	992	992	KPN1132ec_01377	KPN11ec-combo_04647	KPN1264ec_00673	KPN12ec-combo_01893	KPN133ec_01046	KPN1398ec-combo_01872	KPN1401ec_05077	KPN1415ec_05118	KPN1470ec_02750	KPN1481ec-combo_02028	KPN1533ec_04778	KPN1556ec_04696	KPN1648ec_04706	KPN1673ec_03694	KPN1688ec_03774	KPN1705ec_01844	KPN1711ec_02794	KPN1715ec_03445	KPN1751ec_02355	KPN17ec-combo_02077	KPN18ec-combo_04037	KPN1962ec_00005	KPN1998ec_01812	KPN1ec_00336	KPN2000ec_02525	KPN2096ec_02375	KPN2105ec_02319	KPN2108ec_02052	KPN2119ec-combo_02593	KPN2129ec_02711		KPN325ec_00149	KPN349ec_01870	KPN458ec_02834	KPN560ec_03214	KPN700ec_01020
entS		Enterobactin exporter EntS	38	38	1	3102	4216	3102	4381		1241	1241	1241	KPN1132ec_01379	KPN11ec-combo_04649	KPN1264ec_00671	KPN12ec-combo_01891	KPN133ec_01044	KPN1398ec-combo_01874	KPN1401ec_05075	KPN1415ec_05116	KPN1470ec_00925	KPN1481ec-combo_02030	KPN1533ec_04776	KPN1556ec_04694	KPN1648ec_04704	KPN1673ec_03692	KPN1688ec_03776	KPN1705ec_01842	KPN1711ec_02792	KPN1715ec_03443	KPN1751ec_02357	KPN17ec-combo_02075	KPN18ec-combo_04039	KPN1962ec_00007	KPN1998ec_01810	KPN1ec_00338	KPN2000ec_02523	KPN2096ec_02373	KPN2105ec_02321	KPN2108ec_02050	KPN2119ec-combo_02591	KPN2129ec_02709		KPN325ec_00147	KPN349ec_01868	KPN458ec_02832	KPN560ec_03212	KPN700ec_01018
mtnK		Methylthioribose kinase	38	38	1	3102	4191	3102	4344		1199	1199	1199	KPN1132ec_01396	KPN11ec-combo_05647	KPN1264ec_03939	KPN12ec-combo_01874	KPN133ec_01017	KPN1398ec-combo_01891	KPN1401ec_04680	KPN1415ec_03639	KPN1470ec_02003	KPN1481ec-combo_02047	KPN1533ec_03493	KPN1556ec_03089	KPN1648ec_03689	KPN1673ec_06287	KPN1688ec_03793	KPN1705ec_01826	KPN1711ec_02776	KPN1715ec_03426	KPN1751ec_02373	KPN17ec-combo_02058	KPN18ec-combo_03035	KPN1962ec_00023	KPN1998ec_01793	KPN1ec_00365	KPN2000ec_04835	KPN2096ec_03255	KPN2105ec_02337	KPN2108ec_03315	KPN2119ec-combo_02575	KPN2129ec_02692		KPN325ec_00130	KPN349ec_01851	KPN458ec_02815	KPN560ec_03195	KPN700ec_01001
mtnB		Methylthioribulose-1-phosphate dehydratase	38	38	1	3102	4181	3102	4335		608	608	608	KPN1132ec_01405	KPN11ec-combo_05638	KPN1264ec_03930	KPN12ec-combo_01865	KPN133ec_01008	KPN1398ec-combo_01900	KPN1401ec_04689	KPN1415ec_03630	KPN1470ec_02693	KPN1481ec-combo_02057	KPN1533ec_03484	KPN1556ec_03080	KPN1648ec_03680	KPN1673ec_06278	KPN1688ec_03802	KPN1705ec_01817	KPN1711ec_02767	KPN1715ec_03417	KPN1751ec_02382	KPN17ec-combo_02049	KPN18ec-combo_03026	KPN1962ec_00032	KPN1998ec_01784	KPN1ec_00374	KPN2000ec_04826	KPN2096ec_03264	KPN2105ec_02346	KPN2108ec_03324	KPN2119ec-combo_02566	KPN2129ec_02683		KPN325ec_00121	KPN349ec_01842	KPN458ec_02806	KPN560ec_03186	KPN700ec_00992
ahpC		Alkyl hydroperoxide reductase subunit C	38	38	1	3102	4165	3102	4316		563	563	563	KPN1132ec_01421	KPN11ec-combo_05622	KPN1264ec_03914	KPN12ec-combo_01849	KPN133ec_00990	KPN1398ec-combo_01916	KPN1401ec_04705	KPN1415ec_03614	KPN1470ec_01785	KPN1481ec-combo_02075	KPN1533ec_03468	KPN1556ec_03064	KPN1648ec_03664	KPN1673ec_04022	KPN1688ec_04043	KPN1705ec_01801	KPN1711ec_02751	KPN1715ec_03873	KPN1751ec_02398	KPN17ec-combo_02033	KPN18ec-combo_03010	KPN1962ec_00048	KPN1998ec_01768	KPN1ec_00390	KPN2000ec_04664	KPN2096ec_03280	KPN2105ec_02362	KPN2108ec_03340	KPN2119ec-combo_02550	KPN2129ec_02667		KPN325ec_00105	KPN349ec_01826	KPN458ec_02790	KPN560ec_03170	KPN700ec_00976
uspG_1		Universal stress protein UP12	38	38	1	3102	4163	3102	4314		428	428	428	KPN1132ec_01423	KPN11ec-combo_05620	KPN1264ec_03912	KPN12ec-combo_01847	KPN133ec_00988	KPN1398ec-combo_01918	KPN1401ec_04707	KPN1415ec_03612	KPN1470ec_06836	KPN1481ec-combo_02077	KPN1533ec_03466	KPN1556ec_03062	KPN1648ec_03662	KPN1673ec_04020	KPN1688ec_04041	KPN1705ec_01799	KPN1711ec_02749	KPN1715ec_03871	KPN1751ec_02400	KPN17ec-combo_02031	KPN18ec-combo_03008	KPN1962ec_00050	KPN1998ec_01766	KPN1ec_00392	KPN2000ec_04662	KPN2096ec_03282	KPN2105ec_02364	KPN2108ec_03342	KPN2119ec-combo_02548	KPN2129ec_02665		KPN325ec_00103	KPN349ec_01824	KPN458ec_02788	KPN560ec_03168	KPN700ec_00974
dcuD		Putative cryptic C4-dicarboxylate transporter DcuD	38	38	1	3102	4158	3102	4311		1373	1373	1373	KPN1132ec_01426	KPN11ec-combo_05617	KPN1264ec_03909	KPN12ec-combo_01844	KPN133ec_00985	KPN1398ec-combo_01921	KPN1401ec_04710	KPN1415ec_03609	KPN1470ec_04014	KPN1481ec-combo_02080	KPN1533ec_03463	KPN1556ec_03059	KPN1648ec_03659	KPN1673ec_04017	KPN1688ec_04038	KPN1705ec_01796	KPN1711ec_02746	KPN1715ec_03868	KPN1751ec_02403	KPN17ec-combo_02028	KPN18ec-combo_03005	KPN1962ec_00053	KPN1998ec_01763	KPN1ec_00395	KPN2000ec_04659	KPN2096ec_03285	KPN2105ec_02367	KPN2108ec_03345	KPN2119ec-combo_02545	KPN2129ec_02662		KPN325ec_00100	KPN349ec_01821	KPN458ec_02785	KPN560ec_03165	KPN700ec_00971
group_10301		hypothetical protein	38	38	1	3102	4149	3102	4301		263	263	263	KPN1132ec_01435	KPN11ec-combo_05608	KPN1264ec_03900	KPN12ec-combo_01835	KPN133ec_00976	KPN1398ec-combo_01930	KPN1401ec_04719	KPN1415ec_03600	KPN1470ec_06184	KPN1481ec-combo_02089	KPN1533ec_03454	KPN1556ec_03050	KPN1648ec_03650	KPN1673ec_04008	KPN1688ec_04029	KPN1705ec_01787	KPN1711ec_02737	KPN1715ec_03859	KPN1751ec_02412	KPN17ec-combo_02019	KPN18ec-combo_02996	KPN1962ec_00062	KPN1998ec_01754	KPN1ec_00404	KPN2000ec_04650	KPN2096ec_03294	KPN2105ec_02376	KPN2108ec_03354	KPN2119ec-combo_02536	KPN2129ec_02653		KPN325ec_00091	KPN349ec_01812	KPN458ec_02776	KPN560ec_03156	KPN700ec_00962
rsfS		Ribosomal silencing factor RsfS	38	38	1	3102	4142	3102	4294		317	317	317	KPN1132ec_01441	KPN11ec-combo_05602	KPN1264ec_03894	KPN12ec-combo_01829	KPN133ec_00970	KPN1398ec-combo_01936	KPN1401ec_04725	KPN1415ec_03594	KPN1470ec_06455	KPN1481ec-combo_02095	KPN1533ec_03448	KPN1556ec_03044	KPN1648ec_03644	KPN1673ec_04002	KPN1688ec_04023	KPN1705ec_01781	KPN1711ec_02731	KPN1715ec_03853	KPN1751ec_02418	KPN17ec-combo_02013	KPN18ec-combo_02990	KPN1962ec_00068	KPN1998ec_01748	KPN1ec_00410	KPN2000ec_04644	KPN2096ec_03300	KPN2105ec_02382	KPN2108ec_03360	KPN2119ec-combo_02530	KPN2129ec_02647		KPN325ec_00085	KPN349ec_01806	KPN458ec_02770	KPN560ec_03150	KPN700ec_00956
leuS		Leucine--tRNA ligase	38	38	1	3102	4137	3102	4289		2582	2582	2582	KPN1132ec_01446	KPN11ec-combo_05597	KPN1264ec_03889	KPN12ec-combo_01824	KPN133ec_00965	KPN1398ec-combo_01941	KPN1401ec_04730	KPN1415ec_03589	KPN1470ec_04562	KPN1481ec-combo_02100	KPN1533ec_03443	KPN1556ec_03039	KPN1648ec_03639	KPN1673ec_03997	KPN1688ec_04018	KPN1705ec_01776	KPN1711ec_02726	KPN1715ec_03848	KPN1751ec_02423	KPN17ec-combo_02008	KPN18ec-combo_02985	KPN1962ec_00073	KPN1998ec_01743	KPN1ec_00415	KPN2000ec_04639	KPN2096ec_03305	KPN2105ec_02387	KPN2108ec_03365	KPN2119ec-combo_02525	KPN2129ec_02642		KPN325ec_00080	KPN349ec_01801	KPN458ec_02765	KPN560ec_03145	KPN700ec_00951
gltK_2		Glutamate/aspartate import permease protein GltK	38	38	1	3102	4131	3102	4281		674	674	674	KPN1132ec_01451	KPN11ec-combo_05592	KPN1264ec_03884	KPN12ec-combo_01819	KPN133ec_00960	KPN1398ec-combo_01946	KPN1401ec_04735	KPN1415ec_03584	KPN1470ec_05883	KPN1481ec-combo_02105	KPN1533ec_03438	KPN1556ec_03034	KPN1648ec_03634	KPN1673ec_03992	KPN1688ec_04013	KPN1705ec_01771	KPN1711ec_02721	KPN1715ec_03843	KPN1751ec_02428	KPN17ec-combo_02003	KPN18ec-combo_02980	KPN1962ec_00078	KPN1998ec_01738	KPN1ec_00420	KPN2000ec_04634	KPN2096ec_03310	KPN2105ec_02392	KPN2108ec_03370	KPN2119ec-combo_02520	KPN2129ec_02637		KPN325ec_00075	KPN349ec_01796	KPN458ec_02760	KPN560ec_03140	KPN700ec_00946
gltK_1		Glutamate/aspartate import permease protein GltK	38	38	1	3102	4125	3102	4280		740	740	740	KPN1132ec_01452	KPN11ec-combo_05591	KPN1264ec_03883	KPN12ec-combo_01818	KPN133ec_00959	KPN1398ec-combo_01947	KPN1401ec_04736	KPN1415ec_03583	KPN1470ec_05884	KPN1481ec-combo_02106	KPN1533ec_03437	KPN1556ec_03033	KPN1648ec_03633	KPN1673ec_03991	KPN1688ec_04012	KPN1705ec_01770	KPN1711ec_02720	KPN1715ec_03842	KPN1751ec_02429	KPN17ec-combo_02002	KPN18ec-combo_02979	KPN1962ec_00079	KPN1998ec_01737	KPN1ec_00421	KPN2000ec_04633	KPN2096ec_03311	KPN2105ec_02393	KPN2108ec_03371	KPN2119ec-combo_02519	KPN2129ec_02636		KPN325ec_00074	KPN349ec_01795	KPN458ec_02759	KPN560ec_03139	KPN700ec_00945
group_10309		PhoH-like protein	38	38	1	3102	4119	3102	4275		1046	1046	1046	KPN1132ec_01457	KPN11ec-combo_05586	KPN1264ec_03878	KPN12ec-combo_01813	KPN133ec_00954	KPN1398ec-combo_01952	KPN1401ec_04741	KPN1415ec_03578	KPN1470ec_05814	KPN1481ec-combo_02111	KPN1533ec_03432	KPN1556ec_03028	KPN1648ec_03628	KPN1673ec_03986	KPN1688ec_04007	KPN1705ec_01765	KPN1711ec_02715	KPN1715ec_03837	KPN1751ec_02434	KPN17ec-combo_01997	KPN18ec-combo_02974	KPN1962ec_00084	KPN1998ec_01732	KPN1ec_00426	KPN2000ec_04628	KPN2096ec_03316	KPN2105ec_02398	KPN2108ec_03376	KPN2119ec-combo_02514	KPN2129ec_02631		KPN325ec_00069	KPN349ec_01790	KPN458ec_02754	KPN560ec_03134	KPN700ec_00940
puuC		Aldehyde dehydrogenase PuuC	38	38	1	3102	13528	3102	13628		1487	1487	1487	KPN1132ec_00499	KPN11ec-combo_05482	KPN1264ec_01415	KPN12ec-combo_02981	KPN133ec_03269	KPN1398ec-combo_04175	KPN1401ec_03254	KPN1415ec_03673	KPN1470ec_03657	KPN1481ec-combo_02519	KPN1533ec_04207	KPN1556ec_02933	KPN1648ec_04272	KPN1673ec_03484	KPN1688ec_02581	KPN1705ec_03131	KPN1711ec_04622	KPN1715ec_01876	KPN1751ec_03826	KPN17ec-combo_01407	KPN18ec-combo_02683	KPN1962ec_02072	KPN1998ec_00635	KPN1ec_02796	KPN2000ec_02966	KPN2096ec_01191	KPN2105ec_04275	KPN2108ec_02959	KPN2119ec-combo_03960	KPN2129ec_01345		KPN325ec_01343	KPN349ec_02875	KPN458ec_00720	KPN560ec_03034	KPN700ec_04420
gss		Bifunctional glutathionylspermidine synthetase/amidase	38	38	1	3102	14263	3102	2974		1865	1865	1865	KPN1132ec_01469	KPN11ec-combo_03131	KPN1264ec_01867	KPN12ec-combo_00190	KPN133ec_00590	KPN1398ec-combo_00856	KPN1401ec_02968	KPN1415ec_03327	KPN1470ec_03013	KPN1481ec-combo_01790	KPN1533ec_01675	KPN1556ec_03426	KPN1648ec_01909	KPN1673ec_01439	KPN1688ec_01614	KPN1705ec_02346	KPN1711ec_01260	KPN1715ec_01588	KPN1751ec_01325	KPN17ec-combo_00590	KPN18ec-combo_03533	KPN1962ec_04961	KPN1998ec_01045	KPN1ec_04310	KPN2000ec_01473	KPN2096ec_03839	KPN2105ec_02082	KPN2108ec_03705	KPN2119ec-combo_02775	KPN2129ec_00190		KPN325ec_03211	KPN349ec_01378	KPN458ec_00217	KPN560ec_01813	KPN700ec_00814
group_10311		hypothetical protein	38	38	1	3102	14262	3102	2975		560	560	560	KPN1132ec_01470	KPN11ec-combo_03130	KPN1264ec_01866	KPN12ec-combo_00191	KPN133ec_00589	KPN1398ec-combo_00857	KPN1401ec_02969	KPN1415ec_03326	KPN1470ec_03014	KPN1481ec-combo_01791	KPN1533ec_01674	KPN1556ec_03427	KPN1648ec_01910	KPN1673ec_01440	KPN1688ec_01615	KPN1705ec_02347	KPN1711ec_01261	KPN1715ec_01589	KPN1751ec_01326	KPN17ec-combo_00591	KPN18ec-combo_03534	KPN1962ec_04960	KPN1998ec_01044	KPN1ec_04309	KPN2000ec_01472	KPN2096ec_03840	KPN2105ec_02083	KPN2108ec_03704	KPN2119ec-combo_02774	KPN2129ec_00191		KPN325ec_03210	KPN349ec_01379	KPN458ec_00218	KPN560ec_01814	KPN700ec_00815
exbB_1		Biopolymer transport protein ExbB	38	38	1	3102	14255	3102	2985		731	731	731	KPN1132ec_01478	KPN11ec-combo_03122	KPN1264ec_01860	KPN12ec-combo_00199	KPN133ec_00581	KPN1398ec-combo_00863	KPN1401ec_02975	KPN1415ec_03320	KPN1470ec_06150	KPN1481ec-combo_01797	KPN1533ec_01668	KPN1556ec_03433	KPN1648ec_01916	KPN1673ec_01446	KPN1688ec_01621	KPN1705ec_02353	KPN1711ec_01267	KPN1715ec_01595	KPN1751ec_01332	KPN17ec-combo_00599	KPN18ec-combo_03542	KPN1962ec_04384	KPN1998ec_01036	KPN1ec_04301	KPN2000ec_01464	KPN2096ec_03846	KPN2105ec_02089	KPN2108ec_03696	KPN2119ec-combo_02768	KPN2129ec_00199		KPN325ec_03204	KPN349ec_01385	KPN458ec_00224	KPN560ec_01820	KPN700ec_00821
ftsP		Cell division protein FtsP	38	38	1	3102	14247	3102	2994		1412	1412	1412	KPN1132ec_01485	KPN11ec-combo_03113	KPN1264ec_01853	KPN12ec-combo_00207	KPN133ec_00572	KPN1398ec-combo_00870	KPN1401ec_02982	KPN1415ec_03313	KPN1470ec_02978	KPN1481ec-combo_01804	KPN1533ec_01661	KPN1556ec_03440	KPN1648ec_01923	KPN1673ec_01454	KPN1688ec_01628	KPN1705ec_02360	KPN1711ec_01274	KPN1715ec_01602	KPN1751ec_01339	KPN17ec-combo_00607	KPN18ec-combo_03550	KPN1962ec_04392	KPN1998ec_01028	KPN1ec_04292	KPN2000ec_01456	KPN2096ec_03853	KPN2105ec_02096	KPN2108ec_03688	KPN2119ec-combo_02761	KPN2129ec_00207		KPN325ec_03197	KPN349ec_01392	KPN458ec_00231	KPN560ec_01827	KPN700ec_00828
ygiN		putative quinol monooxygenase YgiN	38	38	1	3102	14238	3102	3002		314	314	314	KPN1132ec_01493	KPN11ec-combo_03105	KPN1264ec_01845	KPN12ec-combo_00215	KPN133ec_00564	KPN1398ec-combo_00878	KPN1401ec_02990	KPN1415ec_03305	KPN1470ec_06387	KPN1481ec-combo_01812	KPN1533ec_01653	KPN1556ec_03448	KPN1648ec_01931	KPN1673ec_01462	KPN1688ec_01636	KPN1705ec_02368	KPN1711ec_01282	KPN1715ec_01610	KPN1751ec_01347	KPN17ec-combo_00615	KPN18ec-combo_03558	KPN1962ec_05193	KPN1998ec_01020	KPN1ec_04284	KPN2000ec_01448	KPN2096ec_03861	KPN2105ec_02104	KPN2108ec_03680	KPN2119ec-combo_02753	KPN2129ec_00215		KPN325ec_03189	KPN349ec_01400	KPN458ec_00239	KPN560ec_01835	KPN700ec_00836
ribB		3,4-dihydroxy-2-butanone 4-phosphate synthase	38	38	1	3102	14226	3102	3017		653	653	653	KPN1132ec_01504	KPN11ec-combo_03094	KPN1264ec_02697	KPN12ec-combo_00226	KPN133ec_00553	KPN1398ec-combo_00889	KPN1401ec_03001	KPN1415ec_03294	KPN1470ec_03734	KPN1481ec-combo_01823	KPN1533ec_01642	KPN1556ec_03459	KPN1648ec_01942	KPN1673ec_01473	KPN1688ec_01647	KPN1705ec_02379	KPN1711ec_01293	KPN1715ec_01621	KPN1751ec_01358	KPN17ec-combo_00626	KPN18ec-combo_03569	KPN1962ec_02910	KPN1998ec_01009	KPN1ec_02541	KPN2000ec_01437	KPN2096ec_03872	KPN2105ec_02115	KPN2108ec_03669	KPN2119ec-combo_02742	KPN2129ec_00226		KPN325ec_03178	KPN349ec_01411	KPN458ec_00250	KPN560ec_01846	KPN700ec_00847
group_10320		hypothetical protein	38	38	1	3102	14219	3102	3024		620	620	620	KPN1132ec_01510	KPN11ec-combo_03088	KPN1264ec_02703	KPN12ec-combo_00232	KPN133ec_00547	KPN1398ec-combo_00895	KPN1401ec_03007	KPN1415ec_03288	KPN1470ec_03520	KPN1481ec-combo_01829	KPN1533ec_01636	KPN1556ec_03465	KPN1648ec_01948	KPN1673ec_01479	KPN1688ec_01653	KPN1705ec_02385	KPN1711ec_01299	KPN1715ec_01627	KPN1751ec_01364	KPN17ec-combo_00632	KPN18ec-combo_03575	KPN1962ec_02916	KPN1998ec_01003	KPN1ec_02535	KPN2000ec_01431	KPN2096ec_03878	KPN2105ec_02121	KPN2108ec_03663	KPN2119ec-combo_02736	KPN2129ec_00232		KPN325ec_03172	KPN349ec_01417	KPN458ec_00256	KPN560ec_01852	KPN700ec_00853
uppP		Undecaprenyl-diphosphatase	38	38	1	3102	14217	3102	3026		821	821	821	KPN1132ec_01512	KPN11ec-combo_03086	KPN1264ec_02705	KPN12ec-combo_00234	KPN133ec_00545	KPN1398ec-combo_00897	KPN1401ec_03009	KPN1415ec_03286	KPN1470ec_01868	KPN1481ec-combo_01831	KPN1533ec_01634	KPN1556ec_03467	KPN1648ec_01950	KPN1673ec_01481	KPN1688ec_01655	KPN1705ec_02387	KPN1711ec_01301	KPN1715ec_01629	KPN1751ec_01366	KPN17ec-combo_00634	KPN18ec-combo_03577	KPN1962ec_02918	KPN1998ec_01001	KPN1ec_02533	KPN2000ec_01429	KPN2096ec_03880	KPN2105ec_02123	KPN2108ec_03661	KPN2119ec-combo_02734	KPN2129ec_00234		KPN325ec_03170	KPN349ec_01419	KPN458ec_00258	KPN560ec_01854	KPN700ec_00855
folB		Dihydroneopterin aldolase	38	38	1	3102	14216	3102	3027		383	383	383	KPN1132ec_01513	KPN11ec-combo_03085	KPN1264ec_02706	KPN12ec-combo_00235	KPN133ec_00544	KPN1398ec-combo_00898	KPN1401ec_03010	KPN1415ec_03285	KPN1470ec_01867	KPN1481ec-combo_01832	KPN1533ec_01633	KPN1556ec_03468	KPN1648ec_01951	KPN1673ec_01482	KPN1688ec_01656	KPN1705ec_02388	KPN1711ec_01302	KPN1715ec_01630	KPN1751ec_01367	KPN17ec-combo_00635	KPN18ec-combo_03578	KPN1962ec_02919	KPN1998ec_01000	KPN1ec_02532	KPN2000ec_01428	KPN2096ec_03881	KPN2105ec_02124	KPN2108ec_03660	KPN2119ec-combo_02733	KPN2129ec_00235		KPN325ec_03169	KPN349ec_01420	KPN458ec_00259	KPN560ec_01855	KPN700ec_00856
ureA		Urease subunit gamma	38	38	1	3102	14213	3102	3032		302	302	302	KPN1132ec_01516	KPN11ec-combo_03082	KPN1264ec_02709	KPN12ec-combo_00238	KPN133ec_00540	KPN1398ec-combo_00901	KPN1401ec_03013	KPN1415ec_03282	KPN1470ec_01864	KPN1481ec-combo_01835	KPN1533ec_01630	KPN1556ec_03471	KPN1648ec_01954	KPN1673ec_01485	KPN1688ec_01659	KPN1705ec_02392	KPN1711ec_01305	KPN1715ec_01633	KPN1751ec_01370	KPN17ec-combo_00638	KPN18ec-combo_03581	KPN1962ec_02922	KPN1998ec_00997	KPN1ec_02529	KPN2000ec_01425	KPN2096ec_03884	KPN2105ec_02127	KPN2108ec_03657	KPN2119ec-combo_02730	KPN2129ec_00238		KPN325ec_03166	KPN349ec_01423	KPN458ec_00262	KPN560ec_01858	KPN700ec_00859
tsaD		tRNA N6-adenosine threonylcarbamoyltransferase	38	38	1	3102	14205	3102	3040		1013	1013	1013	KPN1132ec_01523	KPN11ec-combo_03075	KPN1264ec_02716	KPN12ec-combo_00245	KPN133ec_00533	KPN1398ec-combo_00908	KPN1401ec_03020	KPN1415ec_03275	KPN1470ec_04689	KPN1481ec-combo_01842	KPN1533ec_01623	KPN1556ec_03478	KPN1648ec_01961	KPN1673ec_01492	KPN1688ec_01667	KPN1705ec_02399	KPN1711ec_01312	KPN1715ec_01640	KPN1751ec_01377	KPN17ec-combo_00645	KPN18ec-combo_02364	KPN1962ec_02929	KPN1998ec_01239	KPN1ec_02522	KPN2000ec_01418	KPN2096ec_03891	KPN2105ec_02134	KPN2108ec_02641	KPN2119ec-combo_02723	KPN2129ec_00245		KPN325ec_03159	KPN349ec_01430	KPN458ec_00269	KPN560ec_01865	KPN700ec_00866
mug		G/U mismatch-specific DNA glycosylase	38	38	1	3102	14201	3102	3149		506	506	506	KPN1132ec_01527	KPN11ec-combo_03071	KPN1264ec_02720	KPN12ec-combo_00249	KPN133ec_00529	KPN1398ec-combo_00912	KPN1401ec_03024	KPN1415ec_03271	KPN1470ec_02384	KPN1481ec-combo_01846	KPN1533ec_01619	KPN1556ec_03482	KPN1648ec_01965	KPN1673ec_01496	KPN1688ec_01671	KPN1705ec_02403	KPN1711ec_01316	KPN1715ec_01644	KPN1751ec_01381	KPN17ec-combo_00649	KPN18ec-combo_02368	KPN1962ec_02933	KPN1998ec_01243	KPN1ec_02518	KPN2000ec_01414	KPN2096ec_03895	KPN2105ec_02138	KPN2108ec_02645	KPN2119ec-combo_02719	KPN2129ec_00249		KPN325ec_03155	KPN349ec_01434	KPN458ec_00273	KPN560ec_01869	KPN700ec_00870
dhaD		Glycerol dehydrogenase	38	38	1	3102	14177	3102	3173		1097	1097	1097	KPN1132ec_01537	KPN11ec-combo_03052	KPN1264ec_02734	KPN12ec-combo_00268	KPN133ec_00510	KPN1398ec-combo_00937	KPN1401ec_03038	KPN1415ec_03257	KPN1470ec_04081	KPN1481ec-combo_04608	KPN1533ec_01597	KPN1556ec_04399	KPN1648ec_01987	KPN1673ec_01510	KPN1688ec_01685	KPN1705ec_02422	KPN1711ec_01338	KPN1715ec_01658	KPN1751ec_01409	KPN17ec-combo_00668	KPN18ec-combo_02387	KPN1962ec_01819	KPN1998ec_01262	KPN1ec_02453	KPN2000ec_01395	KPN2096ec_02548	KPN2105ec_02160	KPN2108ec_02664	KPN2119ec-combo_02697	KPN2129ec_00268		KPN325ec_03141	KPN349ec_01497	KPN458ec_00327	KPN560ec_01879	KPN700ec_04579
lppC		Putative lipoprotein LppC	38	38	1	3102	13589	3102	13567		554	557	554	KPN1132ec_00528	KPN11ec-combo_05497	KPN1264ec_01385	KPN12ec-combo_02964	KPN133ec_03286	KPN1398ec-combo_04146	KPN1401ec_03283	KPN1415ec_03702	KPN1470ec_07037	KPN1481ec-combo_02550	KPN1533ec_04178	KPN1556ec_02904	KPN1648ec_04301	KPN1673ec_03513	KPN1688ec_02610	KPN1705ec_03106	KPN1711ec_04651	KPN1715ec_01905	KPN1751ec_03796	KPN17ec-combo_01390	KPN18ec-combo_02667	KPN1962ec_02047	KPN1998ec_00618	KPN1ec_02954	KPN2000ec_02950	KPN2096ec_01162	KPN2105ec_04304	KPN2108ec_02943	KPN2119ec-combo_03931	KPN2129ec_01329		KPN325ec_01370	KPN349ec_02902	KPN458ec_00749	KPN560ec_02954	KPN700ec_02194
alx		Inner membrane protein alx	38	38	1	3102	14149	3102	3208		971	971	971	KPN1132ec_01559	KPN11ec-combo_03030	KPN1264ec_02757	KPN12ec-combo_00290	KPN133ec_00488	KPN1398ec-combo_00967	KPN1401ec_03061	KPN1415ec_03234	KPN1470ec_02289	KPN1481ec-combo_04631	KPN1533ec_01575	KPN1556ec_04376	KPN1648ec_02009	KPN1673ec_01540	KPN1688ec_01715	KPN1705ec_03172	KPN1711ec_03833	KPN1715ec_01688	KPN1751ec_01433	KPN17ec-combo_00690	KPN18ec-combo_02409	KPN1962ec_01841	KPN1998ec_01284	KPN1ec_02431	KPN2000ec_01373	KPN2096ec_02578	KPN2105ec_02183	KPN2108ec_02686	KPN2119ec-combo_02393	KPN2129ec_00290		KPN325ec_03118	KPN349ec_01517	KPN458ec_00350	KPN560ec_01909	KPN700ec_04555
exuT_1		Hexuronate transporter	38	38	1	3102	14144	3102	3217		1301	1301	1301	KPN1132ec_01564	KPN11ec-combo_03025	KPN1264ec_02762	KPN12ec-combo_00295	KPN133ec_00483	KPN1398ec-combo_00972	KPN1401ec_03066	KPN1415ec_03229	KPN1470ec_01422	KPN1481ec-combo_04637	KPN1533ec_01570	KPN1556ec_04371	KPN1648ec_02014	KPN1673ec_01545	KPN1688ec_01720	KPN1705ec_03177	KPN1711ec_03828	KPN1715ec_01693	KPN1751ec_01438	KPN17ec-combo_00695	KPN18ec-combo_02414	KPN1962ec_03972	KPN1998ec_01289	KPN1ec_02426	KPN2000ec_01368	KPN2096ec_02583	KPN2105ec_02188	KPN2108ec_02691	KPN2119ec-combo_02398	KPN2129ec_00295		KPN325ec_03113	KPN349ec_01522	KPN458ec_00355	KPN560ec_01914	KPN700ec_04549
group_10333		hypothetical protein	38	38	1	3102	14136	3102	3222		305	305	305	KPN1132ec_01569	KPN11ec-combo_03020	KPN1264ec_02767	KPN12ec-combo_00300	KPN133ec_00478	KPN1398ec-combo_00977	KPN1401ec_03071	KPN1415ec_03224	KPN1470ec_01417	KPN1481ec-combo_04643	KPN1533ec_01565	KPN1556ec_04366	KPN1648ec_02019	KPN1673ec_01550	KPN1688ec_01725	KPN1705ec_03182	KPN1711ec_03823	KPN1715ec_01698	KPN1751ec_01443	KPN17ec-combo_00700	KPN18ec-combo_02419	KPN1962ec_03967	KPN1998ec_01294	KPN1ec_02421	KPN2000ec_01363	KPN2096ec_02588	KPN2105ec_02193	KPN2108ec_02696	KPN2119ec-combo_02403	KPN2129ec_00300		KPN325ec_03108	KPN349ec_01527	KPN458ec_00360	KPN560ec_01919	KPN700ec_04544
yfkM		General stress protein 18	38	38	1	3102	14098	3102	3251		536	536	536	KPN1132ec_01590	KPN11ec-combo_02983	KPN1264ec_02802	KPN12ec-combo_00337	KPN133ec_00454	KPN1398ec-combo_01010	KPN1401ec_03468	KPN1415ec_03887	KPN1470ec_05010	KPN1481ec-combo_04670	KPN1533ec_01544	KPN1556ec_03214	KPN1648ec_02040	KPN1673ec_01571	KPN1688ec_01746	KPN1705ec_03218	KPN1711ec_03802	KPN1715ec_01719	KPN1751ec_01478	KPN17ec-combo_00737	KPN18ec-combo_02457	KPN1962ec_02243	KPN1998ec_01332	KPN1ec_02770	KPN2000ec_01326	KPN2096ec_02621	KPN2105ec_02214	KPN2108ec_02734	KPN2119ec-combo_02424	KPN2129ec_00338		KPN325ec_04303	KPN349ec_04327	KPN458ec_04706	KPN560ec_01940	KPN700ec_03454
group_10338		hypothetical protein	38	38	1	3102	14093	3102	3255		524	524	524	KPN1132ec_01594	KPN11ec-combo_02979	KPN1264ec_02806	KPN12ec-combo_00341	KPN133ec_00450	KPN1398ec-combo_01014	KPN1401ec_03464	KPN1415ec_03883	KPN1470ec_06277	KPN1481ec-combo_04674	KPN1533ec_01540	KPN1556ec_03210	KPN1648ec_02044	KPN1673ec_01575	KPN1688ec_01750	KPN1705ec_03222	KPN1711ec_03798	KPN1715ec_01723	KPN1751ec_01482	KPN17ec-combo_00741	KPN18ec-combo_02461	KPN1962ec_02247	KPN1998ec_01336	KPN1ec_02766	KPN2000ec_01322	KPN2096ec_02625	KPN2105ec_02218	KPN2108ec_02738	KPN2119ec-combo_02428	KPN2129ec_00342		KPN325ec_04299	KPN349ec_04331	KPN458ec_04702	KPN560ec_01944	KPN700ec_03458
rpsO		30S ribosomal protein S15	38	38	1	3102	14068	3102	3264		269	269	269	KPN1132ec_01616	KPN11ec-combo_02971	KPN1264ec_02828	KPN12ec-combo_00349	KPN133ec_00428	KPN1398ec-combo_01022	KPN1401ec_03456	KPN1415ec_03875	KPN1470ec_04550	KPN1481ec-combo_04682	KPN1533ec_01532	KPN1556ec_03202	KPN1648ec_02052	KPN1673ec_01597	KPN1688ec_01772	KPN1705ec_03230	KPN1711ec_03790	KPN1715ec_01745	KPN1751ec_01490	KPN17ec-combo_00749	KPN18ec-combo_02469	KPN1962ec_02269	KPN1998ec_01344	KPN1ec_02758	KPN2000ec_01314	KPN2096ec_02647	KPN2105ec_02226	KPN2108ec_02746	KPN2119ec-combo_02436	KPN2129ec_00350		KPN325ec_04291	KPN349ec_04339	KPN458ec_04694	KPN560ec_01952	KPN700ec_03466
rbfA		30S ribosome-binding factor	38	38	1	3102	14066	3102	3266		401	401	401	KPN1132ec_01618	KPN11ec-combo_02969	KPN1264ec_02830	KPN12ec-combo_00351	KPN133ec_00426	KPN1398ec-combo_01024	KPN1401ec_03454	KPN1415ec_03873	KPN1470ec_02640	KPN1481ec-combo_04684	KPN1533ec_01530	KPN1556ec_03200	KPN1648ec_02054	KPN1673ec_01599	KPN1688ec_01774	KPN1705ec_03232	KPN1711ec_03788	KPN1715ec_01747	KPN1751ec_01492	KPN17ec-combo_00751	KPN18ec-combo_02471	KPN1962ec_02271	KPN1998ec_01346	KPN1ec_02756	KPN2000ec_01312	KPN2096ec_02649	KPN2105ec_02228	KPN2108ec_02748	KPN2119ec-combo_02438	KPN2129ec_00352		KPN325ec_04289	KPN349ec_04341	KPN458ec_04692	KPN560ec_01954	KPN700ec_03468
infB		Translation initiation factor IF-2	38	38	1	3102	14065	3102	3267		2690	2690	2690	KPN1132ec_01619	KPN11ec-combo_02968	KPN1264ec_02831	KPN12ec-combo_00352	KPN133ec_00425	KPN1398ec-combo_01025	KPN1401ec_03453	KPN1415ec_03872	KPN1470ec_02639	KPN1481ec-combo_04685	KPN1533ec_01529	KPN1556ec_03199	KPN1648ec_02055	KPN1673ec_01600	KPN1688ec_01775	KPN1705ec_03233	KPN1711ec_03787	KPN1715ec_01748	KPN1751ec_01493	KPN17ec-combo_00752	KPN18ec-combo_02472	KPN1962ec_02272	KPN1998ec_01347	KPN1ec_02755	KPN2000ec_01311	KPN2096ec_02650	KPN2105ec_02229	KPN2108ec_02749	KPN2119ec-combo_02439	KPN2129ec_00353		KPN325ec_04288	KPN349ec_04342	KPN458ec_04691	KPN560ec_01955	KPN700ec_03469
nusA		Transcription termination/antitermination protein NusA	38	38	1	3102	14064	3102	3268		1487	1487	1487	KPN1132ec_01620	KPN11ec-combo_02967	KPN1264ec_02832	KPN12ec-combo_00353	KPN133ec_00424	KPN1398ec-combo_01026	KPN1401ec_03452	KPN1415ec_03871	KPN1470ec_02638	KPN1481ec-combo_04686	KPN1533ec_01528	KPN1556ec_03198	KPN1648ec_02056	KPN1673ec_01601	KPN1688ec_01776	KPN1705ec_03234	KPN1711ec_03786	KPN1715ec_01749	KPN1751ec_01494	KPN17ec-combo_00753	KPN18ec-combo_02473	KPN1962ec_02273	KPN1998ec_01348	KPN1ec_02754	KPN2000ec_01310	KPN2096ec_02651	KPN2105ec_02230	KPN2108ec_02750	KPN2119ec-combo_02440	KPN2129ec_00354		KPN325ec_04287	KPN349ec_04343	KPN458ec_04690	KPN560ec_01956	KPN700ec_03470
rlmE		Ribosomal RNA large subunit methyltransferase E	38	38	1	3102	14053	3102	3278		629	629	629	KPN1132ec_01632	KPN11ec-combo_02955	KPN1264ec_02844	KPN12ec-combo_00365	KPN133ec_00412	KPN1398ec-combo_01038	KPN1401ec_03440	KPN1415ec_03859	KPN1470ec_02909	KPN1481ec-combo_05441	KPN1533ec_01516	KPN1556ec_03186	KPN1648ec_02068	KPN1673ec_01613	KPN1688ec_01788	KPN1705ec_03246	KPN1711ec_03774	KPN1715ec_01761	KPN1751ec_01506	KPN17ec-combo_00765	KPN18ec-combo_02485	KPN1962ec_02285	KPN1998ec_01360	KPN1ec_02742	KPN2000ec_01298	KPN2096ec_02663	KPN2105ec_02242	KPN2108ec_02762	KPN2119ec-combo_04275	KPN2129ec_00366		KPN325ec_04275	KPN349ec_04355	KPN458ec_04678	KPN560ec_01968	KPN700ec_03482
greA		Transcription elongation factor GreA	38	38	1	3102	14051	3102	3280		476	476	476	KPN1132ec_01634	KPN11ec-combo_02953	KPN1264ec_02846	KPN12ec-combo_00367	KPN133ec_00410	KPN1398ec-combo_01040	KPN1401ec_03438	KPN1415ec_03857	KPN1470ec_02911	KPN1481ec-combo_05439	KPN1533ec_01514	KPN1556ec_03184	KPN1648ec_02070	KPN1673ec_01615	KPN1688ec_01790	KPN1705ec_03248	KPN1711ec_03772	KPN1715ec_01763	KPN1751ec_01508	KPN17ec-combo_00767	KPN18ec-combo_02487	KPN1962ec_02287	KPN1998ec_01362	KPN1ec_02740	KPN2000ec_01296	KPN2096ec_02665	KPN2105ec_02244	KPN2108ec_02764	KPN2119ec-combo_04273	KPN2129ec_00368		KPN325ec_04273	KPN349ec_04357	KPN458ec_04676	KPN560ec_01970	KPN700ec_03484
yhbE		putative inner membrane transporter YhbE	38	38	1	3102	14048	3102	3284		965	965	965	KPN1132ec_01637	KPN11ec-combo_02950	KPN1264ec_02849	KPN12ec-combo_00370	KPN133ec_00407	KPN1398ec-combo_01043	KPN1401ec_03435	KPN1415ec_03854	KPN1470ec_04511	KPN1481ec-combo_05436	KPN1533ec_01511	KPN1556ec_03181	KPN1648ec_02073	KPN1673ec_01618	KPN1688ec_01793	KPN1705ec_03251	KPN1711ec_03769	KPN1715ec_01766	KPN1751ec_01511	KPN17ec-combo_00770	KPN18ec-combo_02490	KPN1962ec_02290	KPN1998ec_01365	KPN1ec_02737	KPN2000ec_01293	KPN2096ec_02668	KPN2105ec_02247	KPN2108ec_02767	KPN2119ec-combo_04270	KPN2129ec_00371		KPN325ec_04270	KPN349ec_04360	KPN458ec_04673	KPN560ec_01973	KPN700ec_03487
ibaG		Acid stress protein IbaG	38	38	1	3102	14042	3102	3293		254	254	254	KPN1132ec_01643	KPN11ec-combo_02944	KPN1264ec_02855	KPN12ec-combo_00376	KPN133ec_00401	KPN1398ec-combo_01049	KPN1401ec_03429	KPN1415ec_03848	KPN1470ec_04647	KPN1481ec-combo_05430	KPN1533ec_01505	KPN1556ec_03175	KPN1648ec_02079	KPN1673ec_01624	KPN1688ec_01799	KPN1705ec_03257	KPN1711ec_03763	KPN1715ec_01772	KPN1751ec_01517	KPN17ec-combo_00776	KPN18ec-combo_02496	KPN1962ec_02296	KPN1998ec_01371	KPN1ec_02731	KPN2000ec_01287	KPN2096ec_02674	KPN2105ec_02253	KPN2108ec_02773	KPN2119ec-combo_04264	KPN2129ec_00377		KPN325ec_04264	KPN349ec_04366	KPN458ec_04667	KPN560ec_01979	KPN700ec_03493
mlaC		putative phospholipid-binding protein MlaC	38	38	1	3102	14040	3102	3295		635	635	635	KPN1132ec_01645	KPN11ec-combo_02942	KPN1264ec_02857	KPN12ec-combo_00378	KPN133ec_00399	KPN1398ec-combo_01051	KPN1401ec_03427	KPN1415ec_03846	KPN1470ec_04649	KPN1481ec-combo_05428	KPN1533ec_01503	KPN1556ec_03173	KPN1648ec_02081	KPN1673ec_01626	KPN1688ec_01801	KPN1705ec_03259	KPN1711ec_03761	KPN1715ec_01774	KPN1751ec_01519	KPN17ec-combo_00778	KPN18ec-combo_02498	KPN1962ec_02298	KPN1998ec_01373	KPN1ec_02729	KPN2000ec_01285	KPN2096ec_02676	KPN2105ec_02255	KPN2108ec_02775	KPN2119ec-combo_04262	KPN2129ec_00379		KPN325ec_04262	KPN349ec_04368	KPN458ec_04665	KPN560ec_01981	KPN700ec_03495
mlaD		putative phospholipid ABC transporter-binding protein MlaD	38	38	1	3102	14039	3102	3296		551	551	551	KPN1132ec_01646	KPN11ec-combo_02941	KPN1264ec_02858	KPN12ec-combo_00379	KPN133ec_00398	KPN1398ec-combo_01052	KPN1401ec_03426	KPN1415ec_03845	KPN1470ec_04650	KPN1481ec-combo_05427	KPN1533ec_01502	KPN1556ec_03172	KPN1648ec_02082	KPN1673ec_01627	KPN1688ec_01802	KPN1705ec_03260	KPN1711ec_03760	KPN1715ec_01775	KPN1751ec_01520	KPN17ec-combo_00779	KPN18ec-combo_02499	KPN1962ec_02299	KPN1998ec_01374	KPN1ec_02728	KPN2000ec_01284	KPN2096ec_02677	KPN2105ec_02256	KPN2108ec_02776	KPN2119ec-combo_04261	KPN2129ec_00380		KPN325ec_04261	KPN349ec_04369	KPN458ec_04664	KPN560ec_01982	KPN700ec_03496
lptC		Lipopolysaccharide export system protein LptC	38	38	1	3102	14033	3102	3302		575	575	575	KPN1132ec_01652	KPN11ec-combo_02935	KPN1264ec_02864	KPN12ec-combo_00385	KPN133ec_00392	KPN1398ec-combo_01058	KPN1401ec_03420	KPN1415ec_03839	KPN1470ec_05171	KPN1481ec-combo_05421	KPN1533ec_01496	KPN1556ec_03166	KPN1648ec_02088	KPN1673ec_01633	KPN1688ec_01808	KPN1705ec_03266	KPN1711ec_03754	KPN1715ec_01781	KPN1751ec_01526	KPN17ec-combo_00785	KPN18ec-combo_02505	KPN1962ec_02305	KPN1998ec_01380	KPN1ec_02722	KPN2000ec_01278	KPN2096ec_02683	KPN2105ec_02262	KPN2108ec_02782	KPN2119ec-combo_04255	KPN2129ec_00386		KPN325ec_04255	KPN349ec_04375	KPN458ec_04658	KPN560ec_01988	KPN700ec_03502
lptA		Lipopolysaccharide export system protein LptA	38	38	1	3102	14032	3102	3303		545	545	545	KPN1132ec_01653	KPN11ec-combo_02934	KPN1264ec_02865	KPN12ec-combo_00386	KPN133ec_00391	KPN1398ec-combo_01059	KPN1401ec_03419	KPN1415ec_03838	KPN1470ec_05170	KPN1481ec-combo_05420	KPN1533ec_01495	KPN1556ec_03165	KPN1648ec_02089	KPN1673ec_01634	KPN1688ec_01809	KPN1705ec_03267	KPN1711ec_03753	KPN1715ec_01782	KPN1751ec_01527	KPN17ec-combo_00786	KPN18ec-combo_02506	KPN1962ec_08948	KPN1998ec_01381	KPN1ec_02721	KPN2000ec_01277	KPN2096ec_02684	KPN2105ec_02263	KPN2108ec_02783	KPN2119ec-combo_04254	KPN2129ec_00387		KPN325ec_04254	KPN349ec_04376	KPN458ec_04657	KPN560ec_01989	KPN700ec_03503
lptB_3		Lipopolysaccharide export system ATP-binding protein LptB	38	38	1	3102	14031	3102	3304		725	725	725	KPN1132ec_01654	KPN11ec-combo_02933	KPN1264ec_02866	KPN12ec-combo_00387	KPN133ec_00390	KPN1398ec-combo_01060	KPN1401ec_03418	KPN1415ec_03837	KPN1470ec_05169	KPN1481ec-combo_05419	KPN1533ec_01494	KPN1556ec_03164	KPN1648ec_02090	KPN1673ec_01635	KPN1688ec_01810	KPN1705ec_03268	KPN1711ec_03752	KPN1715ec_01783	KPN1751ec_01528	KPN17ec-combo_00787	KPN18ec-combo_02507	KPN1962ec_03818	KPN1998ec_01382	KPN1ec_02720	KPN2000ec_01276	KPN2096ec_02685	KPN2105ec_02264	KPN2108ec_02784	KPN2119ec-combo_04253	KPN2129ec_00388		KPN325ec_04253	KPN349ec_04377	KPN458ec_04656	KPN560ec_01990	KPN700ec_03504
hpf_2		Ribosome hibernation promoting factor	38	38	1	3102	14028	3102	3306		287	287	287	KPN1132ec_01656	KPN11ec-combo_02931	KPN1264ec_02868	KPN12ec-combo_00389	KPN133ec_00388	KPN1398ec-combo_01062	KPN1401ec_03416	KPN1415ec_03835	KPN1470ec_06169	KPN1481ec-combo_05417	KPN1533ec_01492	KPN1556ec_03162	KPN1648ec_02092	KPN1673ec_01637	KPN1688ec_01812	KPN1705ec_03270	KPN1711ec_03750	KPN1715ec_01785	KPN1751ec_01530	KPN17ec-combo_00789	KPN18ec-combo_02509	KPN1962ec_03820	KPN1998ec_01384	KPN1ec_02718	KPN2000ec_01274	KPN2096ec_02687	KPN2105ec_02266	KPN2108ec_02786	KPN2119ec-combo_04251	KPN2129ec_00390		KPN325ec_04251	KPN349ec_04379	KPN458ec_04654	KPN560ec_01992	KPN700ec_03506
yhcB		Inner membrane protein YhcB	38	38	1	3102	13989	3102	3327		398	398	398	KPN1132ec_01680	KPN11ec-combo_07725	KPN1264ec_02887	KPN12ec-combo_00408	KPN133ec_00369	KPN1398ec-combo_01086	KPN1401ec_03397	KPN1415ec_03816	KPN1470ec_03055	KPN1481ec-combo_05397	KPN1533ec_01473	KPN1556ec_03143	KPN1648ec_02111	KPN1673ec_01661	KPN1688ec_01836	KPN1705ec_04756	KPN1711ec_03731	KPN1715ec_01809	KPN1751ec_01549	KPN17ec-combo_00808	KPN18ec-combo_04472	KPN1962ec_05364	KPN1998ec_01403	KPN1ec_02699	KPN2000ec_04561	KPN2096ec_02711	KPN2105ec_02285	KPN2108ec_04420	KPN2119ec-combo_04232	KPN2129ec_00409		KPN325ec_04232	KPN349ec_04398	KPN458ec_04635	KPN560ec_02016	KPN700ec_03525
degS		Serine endoprotease DegS	38	38	1	3102	13987	3102	3330		1058	1058	1058	KPN1132ec_01682	KPN11ec-combo_07723	KPN1264ec_02889	KPN12ec-combo_00410	KPN133ec_00367	KPN1398ec-combo_01088	KPN1401ec_03395	KPN1415ec_03814	KPN1470ec_04588	KPN1481ec-combo_05395	KPN1533ec_01471	KPN1556ec_03141	KPN1648ec_02113	KPN1673ec_01663	KPN1688ec_01838	KPN1705ec_04754	KPN1711ec_03729	KPN1715ec_01811	KPN1751ec_01551	KPN17ec-combo_00810	KPN18ec-combo_04470	KPN1962ec_05362	KPN1998ec_01405	KPN1ec_02697	KPN2000ec_04559	KPN2096ec_02713	KPN2105ec_02287	KPN2108ec_04418	KPN2119ec-combo_04230	KPN2129ec_00411		KPN325ec_04230	KPN349ec_04400	KPN458ec_04633	KPN560ec_02018	KPN700ec_03527
mdh_2		Malate dehydrogenase	38	38	1	3102	13986	3102	241		938	938	938	KPN1132ec_01683	KPN11ec-combo_07722	KPN1264ec_04818	KPN12ec-combo_00411	KPN133ec_00366	KPN1398ec-combo_01089	KPN1401ec_03385	KPN1415ec_03804	KPN1470ec_02329	KPN1481ec-combo_05695	KPN1533ec_04854	KPN1556ec_03131	KPN1648ec_04782	KPN1673ec_01664	KPN1688ec_01839	KPN1705ec_04558	KPN1711ec_04821	KPN1715ec_01812	KPN1751ec_04948	KPN17ec-combo_00811	KPN18ec-combo_04469	KPN1962ec_05361	KPN1998ec_01406	KPN1ec_02696	KPN2000ec_04558	KPN2096ec_02714	KPN2105ec_04826	KPN2108ec_04417	KPN2119ec-combo_01239	KPN2129ec_00412		KPN325ec_05022	KPN349ec_04989	KPN458ec_04955	KPN560ec_04887	KPN700ec_03537
group_10366	bhsA_2	Multiple stress resistance protein BhsA	38	38	1	3102	13978	3102	238		266	266	266	KPN1132ec_01686	KPN11ec-combo_07719	KPN1264ec_04815	KPN12ec-combo_00414	KPN133ec_00363	KPN1398ec-combo_01092	KPN1401ec_03382	KPN1415ec_03801	KPN1470ec_06886	KPN1481ec-combo_05692	KPN1533ec_04857	KPN1556ec_03128	KPN1648ec_04785	KPN1673ec_01667	KPN1688ec_01842	KPN1705ec_04555	KPN1711ec_04818	KPN1715ec_01815	KPN1751ec_04951	KPN17ec-combo_00814	KPN18ec-combo_04466	KPN1962ec_02818	KPN1998ec_01409	KPN1ec_02693	KPN2000ec_04555	KPN2096ec_02717	KPN2105ec_04823	KPN2108ec_04414	KPN2119ec-combo_01236	KPN2129ec_00415		KPN325ec_05025	KPN349ec_04986	KPN458ec_04952	KPN560ec_04884	KPN700ec_03540
aaeX		Protein AaeX	38	38	1	3102	13974	3102	234		203	203	203	KPN1132ec_01690	KPN11ec-combo_07715	KPN1264ec_04811	KPN12ec-combo_00418	KPN133ec_00359	KPN1398ec-combo_01096	KPN1401ec_03378	KPN1415ec_03797	KPN1470ec_06010	KPN1481ec-combo_05688	KPN1533ec_04861	KPN1556ec_03124	KPN1648ec_04789	KPN1673ec_01671	KPN1688ec_01846	KPN1705ec_04550	KPN1711ec_04814	KPN1715ec_01819	KPN1751ec_04956	KPN17ec-combo_00818	KPN18ec-combo_04462	KPN1962ec_02814	KPN1998ec_01413	KPN1ec_02689	KPN2000ec_04551	KPN2096ec_02721	KPN2105ec_04819	KPN2108ec_04410	KPN2119ec-combo_01232	KPN2129ec_00419		KPN325ec_05029	KPN349ec_04982	KPN458ec_04948	KPN560ec_04880	KPN700ec_03544
rng		Ribonuclease G	38	38	1	3102	13970	3102	230		1469	1469	1469	KPN1132ec_01694	KPN11ec-combo_07711	KPN1264ec_04807	KPN12ec-combo_00422	KPN133ec_00355	KPN1398ec-combo_01100	KPN1401ec_03374	KPN1415ec_03793	KPN1470ec_04729	KPN1481ec-combo_05684	KPN1533ec_04865	KPN1556ec_03120	KPN1648ec_04793	KPN1673ec_01675	KPN1688ec_01850	KPN1705ec_04546	KPN1711ec_04810	KPN1715ec_01823	KPN1751ec_04960	KPN17ec-combo_00822	KPN18ec-combo_04458	KPN1962ec_02810	KPN1998ec_01417	KPN1ec_02685	KPN2000ec_04547	KPN2096ec_02725	KPN2105ec_04815	KPN2108ec_04406	KPN2119ec-combo_01228	KPN2129ec_00423		KPN325ec_05033	KPN349ec_04978	KPN458ec_04944	KPN560ec_04876	KPN700ec_03548
mreD		Rod shape-determining protein MreD	38	38	1	3102	13968	3102	228		488	488	488	KPN1132ec_01696	KPN11ec-combo_07709	KPN1264ec_04805	KPN12ec-combo_00424	KPN133ec_00353	KPN1398ec-combo_01102	KPN1401ec_03372	KPN1415ec_03791	KPN1470ec_04731	KPN1481ec-combo_05682	KPN1533ec_04867	KPN1556ec_03118	KPN1648ec_04795	KPN1673ec_01677	KPN1688ec_01852	KPN1705ec_04544	KPN1711ec_04808	KPN1715ec_01825	KPN1751ec_04962	KPN17ec-combo_00824	KPN18ec-combo_04456	KPN1962ec_02808	KPN1998ec_01419	KPN1ec_02683	KPN2000ec_04545	KPN2096ec_02727	KPN2105ec_04813	KPN2108ec_04404	KPN2119ec-combo_01226	KPN2129ec_00425		KPN325ec_05035	KPN349ec_04976	KPN458ec_04942	KPN560ec_04874	KPN700ec_03550
accC		Biotin carboxylase	38	38	1	3102	13960	3102	220		1349	1349	1349	KPN1132ec_01704	KPN11ec-combo_07701	KPN1264ec_04797	KPN12ec-combo_00432	KPN133ec_00345	KPN1398ec-combo_01110	KPN1401ec_03364	KPN1415ec_03783	KPN1470ec_04301	KPN1481ec-combo_05674	KPN1533ec_04875	KPN1556ec_03110	KPN1648ec_04803	KPN1673ec_01685	KPN1688ec_01860	KPN1705ec_04536	KPN1711ec_04800	KPN1715ec_01833	KPN1751ec_04970	KPN17ec-combo_00832	KPN18ec-combo_04448	KPN1962ec_02800	KPN1998ec_01427	KPN1ec_02675	KPN2000ec_04537	KPN2096ec_02735	KPN2105ec_04805	KPN2108ec_04396	KPN2119ec-combo_01218	KPN2129ec_00433		KPN325ec_05043	KPN349ec_04968	KPN458ec_04934	KPN560ec_04866	KPN700ec_03558
group_10375		hypothetical protein	38	38	1	3102	2523	3102	5201		809	809	809	KPN1132ec_01752	KPN11ec-combo_01670	KPN1264ec_02926	KPN12ec-combo_00884	KPN133ec_01150	KPN1398ec-combo_02953	KPN1401ec_02038	KPN1415ec_00035	KPN1470ec_07468	KPN1481ec-combo_02772	KPN1533ec_02626	KPN1556ec_01578	KPN1648ec_02684	KPN1673ec_02181	KPN1688ec_03058	KPN1705ec_01665	KPN1711ec_02605	KPN1715ec_02365	KPN1751ec_02157	KPN17ec-combo_00211	KPN18ec-combo_01545	KPN1962ec_04580	KPN1998ec_00960	KPN1ec_00666	KPN2000ec_00732	KPN2096ec_00036	KPN2105ec_00622	KPN2108ec_04113	KPN2119ec-combo_01620	KPN2129ec_00711		KPN325ec_02736	KPN349ec_02419	KPN458ec_04842	KPN560ec_01267	KPN700ec_03131
group_10376		putative membrane protein	38	38	1	3102	2542	3102	5219		659	659	659	KPN1132ec_01762	KPN11ec-combo_01680	KPN1264ec_02941	KPN12ec-combo_00874	KPN133ec_01160	KPN1398ec-combo_02963	KPN1401ec_02023	KPN1415ec_00050	KPN1470ec_05290	KPN1481ec-combo_02787	KPN1533ec_02616	KPN1556ec_01563	KPN1648ec_02674	KPN1673ec_02171	KPN1688ec_03048	KPN1705ec_01650	KPN1711ec_02595	KPN1715ec_02355	KPN1751ec_02172	KPN17ec-combo_00201	KPN18ec-combo_01535	KPN1962ec_01760	KPN1998ec_00950	KPN1ec_00656	KPN2000ec_00722	KPN2096ec_00046	KPN2105ec_00632	KPN2108ec_04103	KPN2119ec-combo_01630	KPN2129ec_00701		KPN325ec_02720	KPN349ec_02434	KPN458ec_02511	KPN560ec_01257	KPN700ec_03116
cvpA		Colicin V production protein	38	38	1	3102	2546	3102	5223		488	488	488	KPN1132ec_01766	KPN11ec-combo_01684	KPN1264ec_02945	KPN12ec-combo_00870	KPN133ec_01164	KPN1398ec-combo_02967	KPN1401ec_02019	KPN1415ec_00054	KPN1470ec_03076	KPN1481ec-combo_02791	KPN1533ec_02612	KPN1556ec_01559	KPN1648ec_02670	KPN1673ec_02167	KPN1688ec_03044	KPN1705ec_01646	KPN1711ec_02591	KPN1715ec_02351	KPN1751ec_02176	KPN17ec-combo_00197	KPN18ec-combo_01531	KPN1962ec_01756	KPN1998ec_00946	KPN1ec_00652	KPN2000ec_00718	KPN2096ec_00050	KPN2105ec_00636	KPN2108ec_04099	KPN2119ec-combo_01634	KPN2129ec_00697		KPN325ec_02716	KPN349ec_02438	KPN458ec_02507	KPN560ec_01253	KPN700ec_03112
argT		Lysine/arginine/ornithine-binding periplasmic protein	38	38	1	3102	2557	3102	5226		782	782	782	KPN1132ec_01769	KPN11ec-combo_01687	KPN1264ec_02948	KPN12ec-combo_00867	KPN133ec_01167	KPN1398ec-combo_02970	KPN1401ec_02016	KPN1415ec_00057	KPN1470ec_04719	KPN1481ec-combo_02795	KPN1533ec_02609	KPN1556ec_01556	KPN1648ec_02667	KPN1673ec_02163	KPN1688ec_03041	KPN1705ec_01638	KPN1711ec_02588	KPN1715ec_02348	KPN1751ec_02179	KPN17ec-combo_00194	KPN18ec-combo_01528	KPN1962ec_01753	KPN1998ec_00943	KPN1ec_00649	KPN2000ec_00715	KPN2096ec_00053	KPN2105ec_00639	KPN2108ec_04096	KPN2119ec-combo_01637	KPN2129ec_00694		KPN325ec_02713	KPN349ec_02441	KPN458ec_02504	KPN560ec_01250	KPN700ec_03109
hisP		Histidine transport ATP-binding protein HisP	38	38	1	3102	2561	3102	5230		773	773	773	KPN1132ec_01773	KPN11ec-combo_01691	KPN1264ec_02952	KPN12ec-combo_00863	KPN133ec_01171	KPN1398ec-combo_02974	KPN1401ec_02012	KPN1415ec_00061	KPN1470ec_05088	KPN1481ec-combo_02799	KPN1533ec_02605	KPN1556ec_01552	KPN1648ec_02663	KPN1673ec_02159	KPN1688ec_03037	KPN1705ec_01634	KPN1711ec_02584	KPN1715ec_02344	KPN1751ec_02183	KPN17ec-combo_00190	KPN18ec-combo_01524	KPN1962ec_01749	KPN1998ec_00939	KPN1ec_00645	KPN2000ec_00711	KPN2096ec_00057	KPN2105ec_00643	KPN2108ec_04092	KPN2119ec-combo_01641	KPN2129ec_00690		KPN325ec_02709	KPN349ec_02445	KPN458ec_02500	KPN560ec_01246	KPN700ec_03105
folX		Dihydroneopterin triphosphate 2'-epimerase	38	38	1	3102	2564	3102	5233		362	362	362	KPN1132ec_01776	KPN11ec-combo_01694	KPN1264ec_02955	KPN12ec-combo_00860	KPN133ec_01174	KPN1398ec-combo_02977	KPN1401ec_02009	KPN1415ec_00064	KPN1470ec_06593	KPN1481ec-combo_02802	KPN1533ec_02602	KPN1556ec_01549	KPN1648ec_02660	KPN1673ec_02156	KPN1688ec_03034	KPN1705ec_01631	KPN1711ec_02581	KPN1715ec_02341	KPN1751ec_02186	KPN17ec-combo_00187	KPN18ec-combo_01521	KPN1962ec_01746	KPN1998ec_00936	KPN1ec_00642	KPN2000ec_00708	KPN2096ec_00060	KPN2105ec_00646	KPN2108ec_04089	KPN2119ec-combo_01644	KPN2129ec_00687		KPN325ec_02706	KPN349ec_02448	KPN458ec_02497	KPN560ec_01243	KPN700ec_03102
yfcD		putative Nudix hydrolase YfcD	38	38	1	3102	2568	3102	5237		545	551	549	KPN1132ec_01780	KPN11ec-combo_01698	KPN1264ec_02959	KPN12ec-combo_00856	KPN133ec_01178	KPN1398ec-combo_02981	KPN1401ec_02005	KPN1415ec_00068	KPN1470ec_07050	KPN1481ec-combo_02806	KPN1533ec_02598	KPN1556ec_01545	KPN1648ec_02656	KPN1673ec_02152	KPN1688ec_03030	KPN1705ec_01627	KPN1711ec_02577	KPN1715ec_02337	KPN1751ec_02190	KPN17ec-combo_00183	KPN18ec-combo_01517	KPN1962ec_01742	KPN1998ec_00932	KPN1ec_00638	KPN2000ec_00704	KPN2096ec_00064	KPN2105ec_00650	KPN2108ec_04085	KPN2119ec-combo_01648	KPN2129ec_00683		KPN325ec_02702	KPN349ec_02452	KPN458ec_02493	KPN560ec_01239	KPN700ec_03098
group_10384		hypothetical protein	38	38	1	3102	2571	3102	5240		455	455	455	KPN1132ec_01783	KPN11ec-combo_01701	KPN1264ec_02962	KPN12ec-combo_00853	KPN133ec_01181	KPN1398ec-combo_02984	KPN1401ec_02002	KPN1415ec_00071	KPN1470ec_04022	KPN1481ec-combo_02809	KPN1533ec_02595	KPN1556ec_01542	KPN1648ec_02653	KPN1673ec_02149	KPN1688ec_03027	KPN1705ec_01624	KPN1711ec_02574	KPN1715ec_02334	KPN1751ec_02193	KPN17ec-combo_00180	KPN18ec-combo_01514	KPN1962ec_01739	KPN1998ec_00929	KPN1ec_00635	KPN2000ec_00701	KPN2096ec_00067	KPN2105ec_00653	KPN2108ec_04082	KPN2119ec-combo_01651	KPN2129ec_00680		KPN325ec_02699	KPN349ec_02455	KPN458ec_02490	KPN560ec_01236	KPN700ec_03095
nuoF		NADH-quinone oxidoreductase subunit F	38	38	1	3102	2583	3102	5252		1337	1337	1337	KPN1132ec_01794	KPN11ec-combo_01712	KPN1264ec_02973	KPN12ec-combo_00842	KPN133ec_01192	KPN1398ec-combo_02995	KPN1401ec_01991	KPN1415ec_00082	KPN1470ec_01804	KPN1481ec-combo_02821	KPN1533ec_02584	KPN1556ec_01531	KPN1648ec_02642	KPN1673ec_02138	KPN1688ec_03016	KPN1705ec_01613	KPN1711ec_02563	KPN1715ec_02323	KPN1751ec_02204	KPN17ec-combo_00169	KPN18ec-combo_01503	KPN1962ec_01728	KPN1998ec_00918	KPN1ec_00624	KPN2000ec_00690	KPN2096ec_00078	KPN2105ec_00664	KPN2108ec_04071	KPN2119ec-combo_01662	KPN2129ec_00669		KPN325ec_02688	KPN349ec_02466	KPN458ec_02479	KPN560ec_01225	KPN700ec_03084
nuoG		NADH-quinone oxidoreductase subunit G	38	38	1	3102	2584	3102	5253		2726	2726	2726	KPN1132ec_01795	KPN11ec-combo_01713	KPN1264ec_02974	KPN12ec-combo_00841	KPN133ec_01193	KPN1398ec-combo_02996	KPN1401ec_01990	KPN1415ec_00083	KPN1470ec_01803	KPN1481ec-combo_02822	KPN1533ec_02583	KPN1556ec_01530	KPN1648ec_02641	KPN1673ec_02137	KPN1688ec_03015	KPN1705ec_01612	KPN1711ec_02562	KPN1715ec_02322	KPN1751ec_02205	KPN17ec-combo_00168	KPN18ec-combo_01502	KPN1962ec_01727	KPN1998ec_00917	KPN1ec_00623	KPN2000ec_00689	KPN2096ec_00079	KPN2105ec_00665	KPN2108ec_04070	KPN2119ec-combo_01663	KPN2129ec_00668		KPN325ec_02687	KPN349ec_02467	KPN458ec_02478	KPN560ec_01224	KPN700ec_03083
nuoH		NADH-quinone oxidoreductase subunit H	38	38	1	3102	2585	3102	5254		977	977	977	KPN1132ec_01796	KPN11ec-combo_01714	KPN1264ec_02975	KPN12ec-combo_00840	KPN133ec_01194	KPN1398ec-combo_02997	KPN1401ec_01989	KPN1415ec_00084	KPN1470ec_01802	KPN1481ec-combo_02823	KPN1533ec_02582	KPN1556ec_01529	KPN1648ec_02640	KPN1673ec_02136	KPN1688ec_03014	KPN1705ec_01611	KPN1711ec_02561	KPN1715ec_02321	KPN1751ec_02206	KPN17ec-combo_00167	KPN18ec-combo_01501	KPN1962ec_01726	KPN1998ec_00916	KPN1ec_00622	KPN2000ec_00688	KPN2096ec_00080	KPN2105ec_00666	KPN2108ec_04069	KPN2119ec-combo_01664	KPN2129ec_00667		KPN325ec_02686	KPN349ec_02468	KPN458ec_02477	KPN560ec_01223	KPN700ec_03082
nuoI_1		NADH-quinone oxidoreductase subunit I	38	38	1	3102	2586	3102	5255		542	542	542	KPN1132ec_01797	KPN11ec-combo_01715	KPN1264ec_02976	KPN12ec-combo_00839	KPN133ec_01195	KPN1398ec-combo_02998	KPN1401ec_01988	KPN1415ec_00085	KPN1470ec_01801	KPN1481ec-combo_02824	KPN1533ec_02581	KPN1556ec_01528	KPN1648ec_02639	KPN1673ec_02135	KPN1688ec_03013	KPN1705ec_01610	KPN1711ec_02560	KPN1715ec_02320	KPN1751ec_02207	KPN17ec-combo_00166	KPN18ec-combo_01500	KPN1962ec_01725	KPN1998ec_00915	KPN1ec_00621	KPN2000ec_00687	KPN2096ec_00081	KPN2105ec_00667	KPN2108ec_04068	KPN2119ec-combo_01665	KPN2129ec_00666		KPN325ec_02685	KPN349ec_02469	KPN458ec_02476	KPN560ec_01222	KPN700ec_03081
nuoK		NADH-quinone oxidoreductase subunit K	38	38	1	3102	2588	3102	5257		302	302	302	KPN1132ec_01799	KPN11ec-combo_01717	KPN1264ec_02978	KPN12ec-combo_00837	KPN133ec_01197	KPN1398ec-combo_03000	KPN1401ec_01986	KPN1415ec_00087	KPN1470ec_01799	KPN1481ec-combo_02826	KPN1533ec_02579	KPN1556ec_01526	KPN1648ec_02637	KPN1673ec_02133	KPN1688ec_03011	KPN1705ec_01608	KPN1711ec_02558	KPN1715ec_02318	KPN1751ec_02209	KPN17ec-combo_00164	KPN18ec-combo_01498	KPN1962ec_01723	KPN1998ec_00913	KPN1ec_00619	KPN2000ec_00685	KPN2096ec_00083	KPN2105ec_00669	KPN2108ec_04066	KPN2119ec-combo_01667	KPN2129ec_00664		KPN325ec_02683	KPN349ec_02471	KPN458ec_02474	KPN560ec_01220	KPN700ec_03079
group_1039		hypothetical protein	38	38	1	3102	13629	3102	13525		551	689	607	KPN1132ec_00561	KPN11ec-combo_06832	KPN1264ec_01352	KPN12ec-combo_02926	KPN133ec_03324	KPN1398ec-combo_04113	KPN1401ec_03321	KPN1415ec_03740	KPN1470ec_06254	KPN1481ec-combo_02585	KPN1533ec_03141	KPN1556ec_02871	KPN1648ec_03472	KPN1673ec_03546	KPN1688ec_02643	KPN1705ec_04696	KPN1711ec_03207	KPN1715ec_01938	KPN1751ec_03763	KPN17ec-combo_01352	KPN18ec-combo_03952	KPN1962ec_04190	KPN1998ec_00580	KPN1ec_02992	KPN2000ec_04050	KPN2096ec_01129	KPN2105ec_04116	KPN2108ec_03960	KPN2119ec-combo_03888	KPN2129ec_01291		KPN325ec_01404	KPN349ec_02935	KPN458ec_00782	KPN560ec_02921	KPN700ec_02161
nuoM		NADH-quinone oxidoreductase subunit M	38	38	1	3102	2591	3102	5260		1529	1529	1529	KPN1132ec_01801	KPN11ec-combo_01719	KPN1264ec_02980	KPN12ec-combo_00835	KPN133ec_01199	KPN1398ec-combo_03002	KPN1401ec_01984	KPN1415ec_00089	KPN1470ec_04433	KPN1481ec-combo_02828	KPN1533ec_02577	KPN1556ec_01524	KPN1648ec_02635	KPN1673ec_02131	KPN1688ec_03009	KPN1705ec_01606	KPN1711ec_02556	KPN1715ec_02316	KPN1751ec_02211	KPN17ec-combo_00162	KPN18ec-combo_01496	KPN1962ec_01721	KPN1998ec_00911	KPN1ec_00617	KPN2000ec_00683	KPN2096ec_00085	KPN2105ec_00671	KPN2108ec_01506	KPN2119ec-combo_01669	KPN2129ec_00662		KPN325ec_02681	KPN349ec_02473	KPN458ec_02472	KPN560ec_01218	KPN700ec_03077
menB		1,4-dihydroxy-2-naphthoyl-CoA synthase	38	38	1	3102	2598	3102	5267		857	857	857	KPN1132ec_01808	KPN11ec-combo_01726	KPN1264ec_02987	KPN12ec-combo_00828	KPN133ec_01206	KPN1398ec-combo_03009	KPN1401ec_01977	KPN1415ec_00096	KPN1470ec_00812	KPN1481ec-combo_02835	KPN1533ec_02570	KPN1556ec_01517	KPN1648ec_02628	KPN1673ec_02124	KPN1688ec_03002	KPN1705ec_01599	KPN1711ec_02549	KPN1715ec_02309	KPN1751ec_02218	KPN17ec-combo_00155	KPN18ec-combo_01489	KPN1962ec_01714	KPN1998ec_00904	KPN1ec_00610	KPN2000ec_00676	KPN2096ec_00092	KPN2105ec_00678	KPN2108ec_01499	KPN2119ec-combo_01676	KPN2129ec_00655		KPN325ec_02674	KPN349ec_02480	KPN458ec_02465	KPN560ec_01211	KPN700ec_03070
group_10393		hypothetical protein	38	38	1	3102	2604	3102	5273		542	542	542	KPN1132ec_01813	KPN11ec-combo_01731	KPN1264ec_02992	KPN12ec-combo_00823	KPN133ec_01211	KPN1398ec-combo_03019	KPN1401ec_01972	KPN1415ec_00101	KPN1470ec_05137	KPN1481ec-combo_02842	KPN1533ec_02560	KPN1556ec_01512	KPN1648ec_02618	KPN1673ec_02115	KPN1688ec_02993	KPN1705ec_01594	KPN1711ec_02539	KPN1715ec_02300	KPN1751ec_02223	KPN17ec-combo_00150	KPN18ec-combo_01484	KPN1962ec_01704	KPN1998ec_00899	KPN1ec_00605	KPN2000ec_00671	KPN2096ec_00101	KPN2105ec_00688	KPN2108ec_01494	KPN2119ec-combo_01686	KPN2129ec_00650		KPN325ec_02669	KPN349ec_02485	KPN458ec_02460	KPN560ec_01201	KPN700ec_03065
rcsB		Transcriptional regulatory protein RcsB	38	38	1	3102	2626	3102	5293		650	650	650	KPN1132ec_01830	KPN11ec-combo_01748	KPN1264ec_03009	KPN12ec-combo_00805	KPN133ec_01228	KPN1398ec-combo_03036	KPN1401ec_01955	KPN1415ec_00118	KPN1470ec_06500	KPN1481ec-combo_02859	KPN1533ec_02543	KPN1556ec_01495	KPN1648ec_02601	KPN1673ec_02098	KPN1688ec_02976	KPN1705ec_01576	KPN1711ec_02522	KPN1715ec_02283	KPN1751ec_02240	KPN17ec-combo_00132	KPN18ec-combo_01467	KPN1962ec_03418	KPN1998ec_00881	KPN1ec_00588	KPN2000ec_00654	KPN2096ec_00118	KPN2105ec_00705	KPN2108ec_01477	KPN2119ec-combo_01703	KPN2129ec_00632		KPN325ec_02652	KPN349ec_02502	KPN458ec_02442	KPN560ec_01184	KPN700ec_03048
group_10396		hypothetical protein	38	38	1	3102	2650	3102	5336	Hypothetical protein with no hits to refseq/uniprot/clusters/cdd/tigrfams/pfam overlapping another protein with hits	344	344	344	KPN1132ec_01854	KPN11ec-combo_01772	KPN1264ec_03049	KPN12ec-combo_00781	KPN133ec_01252	KPN1398ec-combo_03060	KPN1401ec_01923	KPN1415ec_00150	KPN1470ec_07790	KPN1481ec-combo_02892	KPN1533ec_02504	KPN1556ec_01463	KPN1648ec_02562	KPN1673ec_02074	KPN1688ec_02951	KPN1705ec_01554	KPN1711ec_02498	KPN1715ec_02259	KPN1751ec_02272	KPN17ec-combo_00108	KPN18ec-combo_01443	KPN1962ec_03245	KPN1998ec_00857	KPN1ec_00564	KPN2000ec_00630	KPN2096ec_00142	KPN2105ec_00729	KPN2108ec_01453	KPN2119ec-combo_01727	KPN2129ec_00608		KPN325ec_02620	KPN349ec_02536	KPN458ec_02410	KPN560ec_01160	KPN700ec_03015
group_10397		hypothetical protein	38	38	1	3102	2684	3102	5368	Hypothetical protein with no hits to refseq/uniprot/clusters/cdd/tigrfams/pfam overlapping another protein with hits	1049	1049	1049	KPN1132ec_01872	KPN11ec-combo_01790	KPN1264ec_04527	KPN12ec-combo_00763	KPN133ec_01270	KPN1398ec-combo_03081	KPN1401ec_01902	KPN1415ec_00171	KPN1470ec_05692	KPN1481ec-combo_02918	KPN1533ec_02483	KPN1556ec_01442	KPN1648ec_02541	KPN1673ec_02053	KPN1688ec_02930	KPN1705ec_05416	KPN1711ec_03478	KPN1715ec_02238	KPN1751ec_02293	KPN17ec-combo_00090	KPN18ec-combo_01425	KPN1962ec_05004	KPN1998ec_00839	KPN1ec_00546	KPN2000ec_00612	KPN2096ec_00163	KPN2105ec_00750	KPN2108ec_01435	KPN2119ec-combo_01748	KPN2129ec_00590		KPN325ec_04594	KPN349ec_04642	KPN458ec_02388	KPN560ec_01139	KPN700ec_04094
cirA		Colicin I receptor	38	38	1	3102	2689	3102	5372		1973	1973	1973	KPN1132ec_01875	KPN11ec-combo_01793	KPN1264ec_04530	KPN12ec-combo_00760	KPN133ec_01273	KPN1398ec-combo_03084	KPN1401ec_01899	KPN1415ec_00174	KPN1470ec_03783	KPN1481ec-combo_02922	KPN1533ec_04587	KPN1556ec_01439	KPN1648ec_04514	KPN1673ec_02049	KPN1688ec_02927	KPN1705ec_05238	KPN1711ec_03475	KPN1715ec_02235	KPN1751ec_02296	KPN17ec-combo_00087	KPN18ec-combo_01422	KPN1962ec_05007	KPN1998ec_00836	KPN1ec_00543	KPN2000ec_00609	KPN2096ec_00166	KPN2105ec_00753	KPN2108ec_01432	KPN2119ec-combo_01751	KPN2129ec_00587		KPN325ec_04597	KPN349ec_04645	KPN458ec_02385	KPN560ec_01136	KPN700ec_04091
pat		Phosphinothricin N-acetyltransferase	38	38	1	3102	2724	3102	5408		554	554	554	KPN1132ec_01896	KPN11ec-combo_01814	KPN1264ec_04554	KPN12ec-combo_00739	KPN133ec_01294	KPN1398ec-combo_03106	KPN1401ec_01875	KPN1415ec_00198	KPN1470ec_02905	KPN1481ec-combo_02948	KPN1533ec_04559	KPN1556ec_01415	KPN1648ec_04486	KPN1673ec_02027	KPN1688ec_02905	KPN1705ec_03074	KPN1711ec_03447	KPN1715ec_02213	KPN1751ec_03189	KPN17ec-combo_00066	KPN18ec-combo_01401	KPN1962ec_05289	KPN1998ec_00815	KPN1ec_00522	KPN2000ec_00588	KPN2096ec_00188	KPN2105ec_00775	KPN2108ec_01411	KPN2119ec-combo_01773	KPN2129ec_00566		KPN325ec_04621	KPN349ec_04669	KPN458ec_02361	KPN560ec_01114	KPN700ec_04067
hcr		NADH oxidoreductase HCR	38	38	1	3102	13690	3102	7305		899	968	966	KPN1132ec_00608	KPN11ec-combo_04930	KPN1264ec_01304	KPN12ec-combo_04155	KPN133ec_04015	KPN1398ec-combo_04252	KPN1401ec_03842	KPN1415ec_04446	KPN1470ec_02666	KPN1481ec-combo_02635	KPN1533ec_03190	KPN1556ec_04275	KPN1648ec_03521	KPN1673ec_02812	KPN1688ec_02691	KPN1705ec_02693	KPN1711ec_03158	KPN1715ec_01985	KPN1751ec_04790	KPN17ec-combo_04373	KPN18ec-combo_02178	KPN1962ec_04109	KPN1998ec_04182	KPN1ec_02644	KPN2000ec_02921	KPN2096ec_01081	KPN2105ec_04613	KPN2108ec_02456	KPN2119ec-combo_04376	KPN2129ec_04182		KPN325ec_01452	KPN349ec_02059	KPN458ec_00831	KPN560ec_02690	KPN700ec_02113
dld		D-lactate dehydrogenase	38	38	1	3102	2725	3102	5411		1745	1745	1745	KPN1132ec_01897	KPN11ec-combo_01815	KPN1264ec_04555	KPN12ec-combo_00738	KPN133ec_01295	KPN1398ec-combo_03107	KPN1401ec_01874	KPN1415ec_00199	KPN1470ec_02904	KPN1481ec-combo_02949	KPN1533ec_04558	KPN1556ec_01414	KPN1648ec_04485	KPN1673ec_02026	KPN1688ec_02904	KPN1705ec_03073	KPN1711ec_03446	KPN1715ec_02212	KPN1751ec_03190	KPN17ec-combo_00065	KPN18ec-combo_01400	KPN1962ec_05288	KPN1998ec_00814	KPN1ec_00521	KPN2000ec_00587	KPN2096ec_00189	KPN2105ec_00776	KPN2108ec_01410	KPN2119ec-combo_01774	KPN2129ec_00565		KPN325ec_04622	KPN349ec_04670	KPN458ec_02360	KPN560ec_01113	KPN700ec_04066
trxC		Thioredoxin 2	38	38	1	3102	2116	3102	7864		425	425	425	KPN1132ec_01930	KPN11ec-combo_08013	KPN1264ec_03238	KPN12ec-combo_02084	KPN133ec_02755	KPN1398ec-combo_04473	KPN1401ec_02623	KPN1415ec_02918	KPN1470ec_03037	KPN1481ec-combo_03581	KPN1533ec_03099	KPN1556ec_02231	KPN1648ec_03297	KPN1673ec_03324	KPN1688ec_03408	KPN1705ec_03381	KPN1711ec_03111	KPN1715ec_03284	KPN1751ec_01940	KPN17ec-combo_00395	KPN18ec-combo_04526	KPN1962ec_05759	KPN1998ec_02176	KPN1ec_00852	KPN2000ec_04353	KPN2096ec_03111	KPN2105ec_02786	KPN2108ec_04265	KPN2119ec-combo_00454	KPN2129ec_02056		KPN325ec_02946	KPN349ec_02246	KPN458ec_02522	KPN560ec_03879	KPN700ec_02999
grcA		Autonomous glycyl radical cofactor	38	38	1	3102	2119	3102	7867		383	383	383	KPN1132ec_01933	KPN11ec-combo_08010	KPN1264ec_03241	KPN12ec-combo_02081	KPN133ec_02752	KPN1398ec-combo_04470	KPN1401ec_02620	KPN1415ec_02915	KPN1470ec_05076	KPN1481ec-combo_03584	KPN1533ec_03096	KPN1556ec_02234	KPN1648ec_03294	KPN1673ec_03327	KPN1688ec_03411	KPN1705ec_03384	KPN1711ec_03108	KPN1715ec_03287	KPN1751ec_01943	KPN17ec-combo_00392	KPN18ec-combo_04529	KPN1962ec_05756	KPN1998ec_02173	KPN1ec_00849	KPN2000ec_04350	KPN2096ec_03114	KPN2105ec_02783	KPN2108ec_04262	KPN2119ec-combo_00457	KPN2129ec_02053		KPN325ec_02949	KPN349ec_02249	KPN458ec_02525	KPN560ec_03876	KPN700ec_02996
rpoE		ECF RNA polymerase sigma-E factor	38	38	1	3102	2123	3102	7871		575	575	575	KPN1132ec_01937	KPN11ec-combo_08006	KPN1264ec_03245	KPN12ec-combo_02077	KPN133ec_02748	KPN1398ec-combo_04466	KPN1401ec_02616	KPN1415ec_02911	KPN1470ec_02809	KPN1481ec-combo_03588	KPN1533ec_03092	KPN1556ec_02238	KPN1648ec_03290	KPN1673ec_03331	KPN1688ec_03415	KPN1705ec_03388	KPN1711ec_03104	KPN1715ec_03291	KPN1751ec_01947	KPN17ec-combo_00388	KPN18ec-combo_04533	KPN1962ec_03512	KPN1998ec_02169	KPN1ec_00845	KPN2000ec_04346	KPN2096ec_03118	KPN2105ec_02779	KPN2108ec_04258	KPN2119ec-combo_00461	KPN2129ec_02049		KPN325ec_02953	KPN349ec_02253	KPN458ec_02529	KPN560ec_03872	KPN700ec_02992
rseB		Sigma-E factor regulatory protein RseB	38	38	1	3102	2126	3102	7873		956	956	956	KPN1132ec_01939	KPN11ec-combo_08004	KPN1264ec_03247	KPN12ec-combo_02075	KPN133ec_02746	KPN1398ec-combo_04464	KPN1401ec_02614	KPN1415ec_02909	KPN1470ec_02807	KPN1481ec-combo_03590	KPN1533ec_03090	KPN1556ec_02240	KPN1648ec_03288	KPN1673ec_03333	KPN1688ec_03418	KPN1705ec_03390	KPN1711ec_03102	KPN1715ec_03293	KPN1751ec_01949	KPN17ec-combo_00386	KPN18ec-combo_04535	KPN1962ec_03514	KPN1998ec_02167	KPN1ec_00843	KPN2000ec_04344	KPN2096ec_03120	KPN2105ec_02777	KPN2108ec_04256	KPN2119ec-combo_00463	KPN2129ec_02047		KPN325ec_02955	KPN349ec_02255	KPN458ec_02531	KPN560ec_03870	KPN700ec_02990
rnc		Ribonuclease 3	38	38	1	3102	2134	3102	7886		680	680	680	KPN1132ec_01943	KPN11ec-combo_06921	KPN1264ec_03251	KPN12ec-combo_02071	KPN133ec_02742	KPN1398ec-combo_04460	KPN1401ec_02610	KPN1415ec_02905	KPN1470ec_03169	KPN1481ec-combo_03594	KPN1533ec_03086	KPN1556ec_02244	KPN1648ec_03284	KPN1673ec_03337	KPN1688ec_03422	KPN1705ec_03394	KPN1711ec_03098	KPN1715ec_03297	KPN1751ec_01953	KPN17ec-combo_00382	KPN18ec-combo_04114	KPN1962ec_03518	KPN1998ec_02163	KPN1ec_00838	KPN2000ec_02798	KPN2096ec_03124	KPN2105ec_02773	KPN2108ec_04669	KPN2119ec-combo_00467	KPN2129ec_02043		KPN325ec_02959	KPN349ec_02259	KPN458ec_02535	KPN560ec_03866	KPN700ec_02986
era		GTPase Era	38	38	1	3102	2135	3102	7887		905	905	905	KPN1132ec_01944	KPN11ec-combo_06920	KPN1264ec_03252	KPN12ec-combo_02070	KPN133ec_02741	KPN1398ec-combo_04459	KPN1401ec_02609	KPN1415ec_02904	KPN1470ec_03170	KPN1481ec-combo_03595	KPN1533ec_03085	KPN1556ec_02245	KPN1648ec_03283	KPN1673ec_03338	KPN1688ec_03423	KPN1705ec_03395	KPN1711ec_03097	KPN1715ec_03298	KPN1751ec_01954	KPN17ec-combo_00381	KPN18ec-combo_04113	KPN1962ec_03519	KPN1998ec_02162	KPN1ec_00837	KPN2000ec_02797	KPN2096ec_03125	KPN2105ec_02772	KPN2108ec_04670	KPN2119ec-combo_00468	KPN2129ec_02042		KPN325ec_02960	KPN349ec_02260	KPN458ec_02536	KPN560ec_03865	KPN700ec_02985
recO		DNA repair protein RecO	38	38	1	3102	2136	3102	7888		737	737	737	KPN1132ec_01945	KPN11ec-combo_06919	KPN1264ec_03253	KPN12ec-combo_02069	KPN133ec_02740	KPN1398ec-combo_04458	KPN1401ec_02608	KPN1415ec_02903	KPN1470ec_03171	KPN1481ec-combo_03596	KPN1533ec_03084	KPN1556ec_02246	KPN1648ec_03282	KPN1673ec_03339	KPN1688ec_03424	KPN1705ec_03396	KPN1711ec_03096	KPN1715ec_03299	KPN1751ec_01955	KPN17ec-combo_00380	KPN18ec-combo_04112	KPN1962ec_03520	KPN1998ec_02161	KPN1ec_00836	KPN2000ec_02796	KPN2096ec_03126	KPN2105ec_02771	KPN2108ec_04671	KPN2119ec-combo_00469	KPN2129ec_02041		KPN325ec_02961	KPN349ec_02261	KPN458ec_02537	KPN560ec_03864	KPN700ec_02984
suhB_2		Inositol-1-monophosphatase	38	38	1	3102	2166	3102	7918		803	803	803	KPN1132ec_01966	KPN11ec-combo_06894	KPN1264ec_03274	KPN12ec-combo_02044	KPN133ec_02715	KPN1398ec-combo_04437	KPN1401ec_02587	KPN1415ec_02882	KPN1470ec_07208	KPN1481ec-combo_03618	KPN1533ec_03058	KPN1556ec_02267	KPN1648ec_03256	KPN1673ec_03360	KPN1688ec_03445	KPN1705ec_03423	KPN1711ec_03070	KPN1715ec_03320	KPN1751ec_01976	KPN17ec-combo_00355	KPN18ec-combo_04087	KPN1962ec_03390	KPN1998ec_02136	KPN1ec_00811	KPN2000ec_02771	KPN2096ec_03147	KPN2105ec_02745	KPN2108ec_03193	KPN2119ec-combo_00495	KPN2129ec_02016		KPN325ec_02982	KPN349ec_02282	KPN458ec_02558	KPN560ec_03844	KPN700ec_02963
iscR		HTH-type transcriptional regulator IscR	38	38	1	3102	2168	3102	7920		491	491	491	KPN1132ec_01968	KPN11ec-combo_06892	KPN1264ec_03276	KPN12ec-combo_02042	KPN133ec_02713	KPN1398ec-combo_04435	KPN1401ec_02585	KPN1415ec_02880	KPN1470ec_02537	KPN1481ec-combo_03620	KPN1533ec_03056	KPN1556ec_02269	KPN1648ec_03254	KPN1673ec_03362	KPN1688ec_03447	KPN1705ec_03425	KPN1711ec_03068	KPN1715ec_03322	KPN1751ec_01978	KPN17ec-combo_00353	KPN18ec-combo_04085	KPN1962ec_03392	KPN1998ec_02134	KPN1ec_00809	KPN2000ec_02769	KPN2096ec_03149	KPN2105ec_02743	KPN2108ec_03191	KPN2119ec-combo_00497	KPN2129ec_02014		KPN325ec_02984	KPN349ec_02284	KPN458ec_02560	KPN560ec_03842	KPN700ec_02961
iscS		Cysteine desulfurase IscS	38	38	1	3102	2169	3102	7921		1214	1214	1214	KPN1132ec_01969	KPN11ec-combo_06891	KPN1264ec_03277	KPN12ec-combo_02041	KPN133ec_02712	KPN1398ec-combo_04434	KPN1401ec_02584	KPN1415ec_02879	KPN1470ec_02536	KPN1481ec-combo_03621	KPN1533ec_03055	KPN1556ec_02270	KPN1648ec_03253	KPN1673ec_03363	KPN1688ec_03448	KPN1705ec_03426	KPN1711ec_03067	KPN1715ec_03323	KPN1751ec_01979	KPN17ec-combo_00352	KPN18ec-combo_04084	KPN1962ec_03393	KPN1998ec_02133	KPN1ec_00808	KPN2000ec_02768	KPN2096ec_03150	KPN2105ec_02742	KPN2108ec_03190	KPN2119ec-combo_00498	KPN2129ec_02013		KPN325ec_02985	KPN349ec_02285	KPN458ec_02561	KPN560ec_03841	KPN700ec_02960
iscU_1		Iron-sulfur cluster assembly scaffold protein IscU	38	38	1	3102	2170	3102	7922		386	386	386	KPN1132ec_01970	KPN11ec-combo_06890	KPN1264ec_03278	KPN12ec-combo_02040	KPN133ec_02711	KPN1398ec-combo_04433	KPN1401ec_02583	KPN1415ec_02878	KPN1470ec_02535	KPN1481ec-combo_03622	KPN1533ec_03054	KPN1556ec_02271	KPN1648ec_03252	KPN1673ec_03364	KPN1688ec_03449	KPN1705ec_03427	KPN1711ec_03066	KPN1715ec_03324	KPN1751ec_01980	KPN17ec-combo_00351	KPN18ec-combo_04083	KPN1962ec_03394	KPN1998ec_02132	KPN1ec_00807	KPN2000ec_02767	KPN2096ec_03151	KPN2105ec_02741	KPN2108ec_03189	KPN2119ec-combo_00499	KPN2129ec_02012		KPN325ec_02986	KPN349ec_02286	KPN458ec_02562	KPN560ec_03840	KPN700ec_02959
iscA_2		Iron-binding protein IscA	38	38	1	3102	2171	3102	7923		323	323	323	KPN1132ec_01971	KPN11ec-combo_06889	KPN1264ec_03279	KPN12ec-combo_02039	KPN133ec_02710	KPN1398ec-combo_04432	KPN1401ec_02582	KPN1415ec_02877	KPN1470ec_02534	KPN1481ec-combo_03623	KPN1533ec_03053	KPN1556ec_02272	KPN1648ec_03251	KPN1673ec_03365	KPN1688ec_03450	KPN1705ec_03428	KPN1711ec_03065	KPN1715ec_03325	KPN1751ec_01981	KPN17ec-combo_00350	KPN18ec-combo_04082	KPN1962ec_03395	KPN1998ec_02131	KPN1ec_00806	KPN2000ec_02766	KPN2096ec_03152	KPN2105ec_02740	KPN2108ec_03188	KPN2119ec-combo_00500	KPN2129ec_02011		KPN325ec_02987	KPN349ec_02287	KPN458ec_02563	KPN560ec_03839	KPN700ec_02958
hscA		Chaperone protein HscA	38	38	1	3102	2173	3102	7925		1850	1850	1850	KPN1132ec_01973	KPN11ec-combo_06887	KPN1264ec_03281	KPN12ec-combo_02037	KPN133ec_02708	KPN1398ec-combo_04430	KPN1401ec_02580	KPN1415ec_02875	KPN1470ec_02532	KPN1481ec-combo_03625	KPN1533ec_03051	KPN1556ec_02274	KPN1648ec_03249	KPN1673ec_03367	KPN1688ec_03452	KPN1705ec_03430	KPN1711ec_03063	KPN1715ec_03327	KPN1751ec_01983	KPN17ec-combo_00348	KPN18ec-combo_04080	KPN1962ec_03397	KPN1998ec_02129	KPN1ec_00804	KPN2000ec_02764	KPN2096ec_03154	KPN2105ec_02738	KPN2108ec_03186	KPN2119ec-combo_00502	KPN2129ec_02009		KPN325ec_02989	KPN349ec_02289	KPN458ec_02565	KPN560ec_03837	KPN700ec_02956
ndk		Nucleoside diphosphate kinase	38	38	1	3102	2184	3102	7936		431	431	431	KPN1132ec_01983	KPN11ec-combo_06878	KPN1264ec_03290	KPN12ec-combo_02028	KPN133ec_02699	KPN1398ec-combo_04420	KPN1401ec_02571	KPN1415ec_02866	KPN1470ec_04993	KPN1481ec-combo_03634	KPN1533ec_03041	KPN1556ec_02283	KPN1648ec_03239	KPN1673ec_03377	KPN1688ec_03462	KPN1705ec_03440	KPN1711ec_03053	KPN1715ec_03337	KPN1751ec_01993	KPN17ec-combo_00339	KPN18ec-combo_04071	KPN1962ec_07796	KPN1998ec_02120	KPN1ec_00795	KPN2000ec_02755	KPN2096ec_03164	KPN2105ec_02728	KPN2108ec_03177	KPN2119ec-combo_00512	KPN2129ec_02000		KPN325ec_02998	KPN349ec_02298	KPN458ec_02574	KPN560ec_03827	KPN700ec_02947
group_10419		hypothetical protein	38	38	1	3102	2205	3102	8002		218	218	218	KPN1132ec_01992	KPN11ec-combo_06869	KPN1264ec_03300	KPN12ec-combo_02019	KPN133ec_02690	KPN1398ec-combo_04411	KPN1401ec_02562	KPN1415ec_02857	KPN1470ec_03215	KPN1481ec-combo_03644	KPN1533ec_03032	KPN1556ec_02292	KPN1648ec_03230	KPN1673ec_03386	KPN1688ec_03471	KPN1705ec_03451	KPN1711ec_03044	KPN1715ec_03346	KPN1751ec_02002	KPN17ec-combo_00330	KPN18ec-combo_04062	KPN1962ec_02466	KPN1998ec_02111	KPN1ec_00786	KPN2000ec_02746	KPN2096ec_03173	KPN2105ec_02696	KPN2108ec_03168	KPN2119ec-combo_00543	KPN2129ec_01991		KPN325ec_03007	KPN349ec_02307	KPN458ec_02583	KPN560ec_03818	KPN700ec_02911
guaB		Inosine-5'-monophosphate dehydrogenase	38	38	1	3102	2209	3102	8191		1466	1466	1466	KPN1132ec_01994	KPN11ec-combo_06867	KPN1264ec_03302	KPN12ec-combo_02017	KPN133ec_02688	KPN1398ec-combo_04409	KPN1401ec_02560	KPN1415ec_02855	KPN1470ec_03213	KPN1481ec-combo_03646	KPN1533ec_03030	KPN1556ec_02294	KPN1648ec_03228	KPN1673ec_03388	KPN1688ec_03473	KPN1705ec_03453	KPN1711ec_03042	KPN1715ec_03348	KPN1751ec_02004	KPN17ec-combo_00328	KPN18ec-combo_04060	KPN1962ec_02468	KPN1998ec_02109	KPN1ec_00784	KPN2000ec_02744	KPN2096ec_03175	KPN2105ec_02694	KPN2108ec_03166	KPN2119ec-combo_00545	KPN2129ec_01989		KPN325ec_03009	KPN349ec_02309	KPN458ec_02585	KPN560ec_03816	KPN700ec_02909
purM		Phosphoribosylformylglycinamidine cyclo-ligase	38	38	1	3102	2234	3102	8168		1037	1037	1037	KPN1132ec_02007	KPN11ec-combo_06340	KPN1264ec_03317	KPN12ec-combo_02006	KPN133ec_02676	KPN1398ec-combo_04400	KPN1401ec_02544	KPN1415ec_02839	KPN1470ec_05131	KPN1481ec-combo_03655	KPN1533ec_03017	KPN1556ec_02313	KPN1648ec_03215	KPN1673ec_03397	KPN1688ec_03482	KPN1705ec_04185	KPN1711ec_03029	KPN1715ec_03357	KPN1751ec_02071	KPN17ec-combo_00317	KPN18ec-combo_03916	KPN1962ec_02481	KPN1998ec_02098	KPN1ec_00772	KPN2000ec_02729	KPN2096ec_03200	KPN2105ec_02681	KPN2108ec_03150	KPN2119ec-combo_00558	KPN2129ec_01978		KPN325ec_03028	KPN349ec_02330	KPN458ec_02613	KPN560ec_03802	KPN700ec_02894
gcvR		Glycine cleavage system transcriptional repressor	38	38	1	3102	2246	3102	8157		566	566	566	KPN1132ec_02018	KPN11ec-combo_06352	KPN1264ec_03328	KPN12ec-combo_01995	KPN133ec_02665	KPN1398ec-combo_04389	KPN1401ec_02533	KPN1415ec_02828	KPN1470ec_03376	KPN1481ec-combo_03666	KPN1533ec_03006	KPN1556ec_02324	KPN1648ec_03204	KPN1673ec_03408	KPN1688ec_03493	KPN1705ec_04196	KPN1711ec_03018	KPN1715ec_03368	KPN1751ec_02082	KPN17ec-combo_00306	KPN18ec-combo_03904	KPN1962ec_02493	KPN1998ec_02087	KPN1ec_00761	KPN2000ec_02717	KPN2096ec_03211	KPN2105ec_02670	KPN2108ec_03138	KPN2119ec-combo_00569	KPN2129ec_01967		KPN325ec_03039	KPN349ec_02341	KPN458ec_02624	KPN560ec_03791	KPN700ec_02882
dapA_2		4-hydroxy-tetrahydrodipicolinate synthase	38	38	1	3102	2247	3102	8156		878	878	878	KPN1132ec_02019	KPN11ec-combo_06353	KPN1264ec_03329	KPN12ec-combo_01994	KPN133ec_02664	KPN1398ec-combo_04388	KPN1401ec_02532	KPN1415ec_02827	KPN1470ec_03375	KPN1481ec-combo_03667	KPN1533ec_03005	KPN1556ec_02325	KPN1648ec_03203	KPN1673ec_03409	KPN1688ec_03494	KPN1705ec_04197	KPN1711ec_03017	KPN1715ec_03369	KPN1751ec_02083	KPN17ec-combo_00305	KPN18ec-combo_03903	KPN1962ec_02494	KPN1998ec_02086	KPN1ec_00760	KPN2000ec_02716	KPN2096ec_03212	KPN2105ec_02669	KPN2108ec_03137	KPN2119ec-combo_00570	KPN2129ec_01966		KPN325ec_03040	KPN349ec_02342	KPN458ec_02625	KPN560ec_03790	KPN700ec_02881
bamC		Outer membrane protein assembly factor BamC	38	38	1	3102	2248	3102	8155		1034	1034	1034	KPN1132ec_02020	KPN11ec-combo_06354	KPN1264ec_03330	KPN12ec-combo_01993	KPN133ec_02663	KPN1398ec-combo_04387	KPN1401ec_02531	KPN1415ec_02826	KPN1470ec_03374	KPN1481ec-combo_03668	KPN1533ec_03004	KPN1556ec_02326	KPN1648ec_03202	KPN1673ec_03410	KPN1688ec_03495	KPN1705ec_04198	KPN1711ec_03016	KPN1715ec_03370	KPN1751ec_02084	KPN17ec-combo_00304	KPN18ec-combo_03902	KPN1962ec_02495	KPN1998ec_02085	KPN1ec_00759	KPN2000ec_02715	KPN2096ec_03213	KPN2105ec_02668	KPN2108ec_03136	KPN2119ec-combo_00571	KPN2129ec_01965		KPN325ec_03041	KPN349ec_02343	KPN458ec_02626	KPN560ec_03789	KPN700ec_02880
purC		Phosphoribosylaminoimidazole-succinocarboxamide synthase	38	38	1	3102	2249	3102	8154		713	713	713	KPN1132ec_02021	KPN11ec-combo_06355	KPN1264ec_03331	KPN12ec-combo_01992	KPN133ec_02662	KPN1398ec-combo_04386	KPN1401ec_02530	KPN1415ec_02825	KPN1470ec_03373	KPN1481ec-combo_03669	KPN1533ec_03003	KPN1556ec_02327	KPN1648ec_03201	KPN1673ec_03411	KPN1688ec_03496	KPN1705ec_04199	KPN1711ec_03015	KPN1715ec_03371	KPN1751ec_02085	KPN17ec-combo_00303	KPN18ec-combo_03901	KPN1962ec_02496	KPN1998ec_02084	KPN1ec_00758	KPN2000ec_02714	KPN2096ec_03214	KPN2105ec_02667	KPN2108ec_03135	KPN2119ec-combo_00572	KPN2129ec_01964		KPN325ec_03042	KPN349ec_02344	KPN458ec_02627	KPN560ec_03788	KPN700ec_02879
group_10429		hypothetical protein	38	38	1	3102	2253	3102	8150		203	203	203	KPN1132ec_02025	KPN11ec-combo_06359	KPN1264ec_03335	KPN12ec-combo_01988	KPN133ec_02658	KPN1398ec-combo_04382	KPN1401ec_02526	KPN1415ec_02821	KPN1470ec_03140	KPN1481ec-combo_03673	KPN1533ec_02999	KPN1556ec_02331	KPN1648ec_03197	KPN1673ec_03415	KPN1688ec_03500	KPN1705ec_04203	KPN1711ec_03011	KPN1715ec_03375	KPN1751ec_02089	KPN17ec-combo_00299	KPN18ec-combo_03897	KPN1962ec_02500	KPN1998ec_02080	KPN1ec_00754	KPN2000ec_02710	KPN2096ec_03218	KPN2105ec_02663	KPN2108ec_03131	KPN2119ec-combo_00576	KPN2129ec_01960		KPN325ec_03046	KPN349ec_02348	KPN458ec_02631	KPN560ec_03784	KPN700ec_02875
cysT		Sulfate transport system permease protein CysT	38	38	1	3102	2293	3102	8109		833	833	833	KPN1132ec_02059	KPN11ec-combo_06393	KPN1264ec_03369	KPN12ec-combo_01954	KPN133ec_02624	KPN1398ec-combo_04365	KPN1401ec_02492	KPN1415ec_02787	KPN1470ec_07287	KPN1481ec-combo_03708	KPN1533ec_02981	KPN1556ec_02365	KPN1648ec_03179	KPN1673ec_03432	KPN1688ec_03517	KPN1705ec_04848	KPN1711ec_02993	KPN1715ec_03392	KPN1751ec_02123	KPN17ec-combo_00265	KPN18ec-combo_03863	KPN1962ec_05125	KPN1998ec_02045	KPN1ec_00720	KPN2000ec_02676	KPN2096ec_03235	KPN2105ec_02645	KPN2108ec_03097	KPN2119ec-combo_00594	KPN2129ec_01926		KPN325ec_03080	KPN349ec_02382	KPN458ec_02665	KPN560ec_03767	KPN700ec_02841
crr		PTS system glucose-specific EIIA component	38	38	1	3102	2302	3102	8096		509	509	509	KPN1132ec_02067	KPN11ec-combo_06401	KPN1264ec_03377	KPN12ec-combo_01946	KPN133ec_02616	KPN1398ec-combo_04357	KPN1401ec_02484	KPN1415ec_02779	KPN1470ec_03538	KPN1481ec-combo_03716	KPN1533ec_02973	KPN1556ec_02373	KPN1648ec_03171	KPN1673ec_03440	KPN1688ec_03525	KPN1705ec_04858	KPN1711ec_02985	KPN1715ec_03400	KPN1751ec_02131	KPN17ec-combo_00257	KPN18ec-combo_03855	KPN1962ec_06312	KPN1998ec_02037	KPN1ec_00712	KPN2000ec_02668	KPN2096ec_03243	KPN2105ec_02637	KPN2108ec_03089	KPN2119ec-combo_00602	KPN2129ec_01918		KPN325ec_03088	KPN349ec_02390	KPN458ec_02673	KPN560ec_03759	KPN700ec_02833
ptsI_1		Phosphoenolpyruvate-protein phosphotransferase	38	38	1	3102	2303	3102	8095		1727	1727	1727	KPN1132ec_02068	KPN11ec-combo_06402	KPN1264ec_03378	KPN12ec-combo_01945	KPN133ec_02615	KPN1398ec-combo_04356	KPN1401ec_02483	KPN1415ec_02778	KPN1470ec_03539	KPN1481ec-combo_03717	KPN1533ec_02972	KPN1556ec_02374	KPN1648ec_03170	KPN1673ec_03441	KPN1688ec_03526	KPN1705ec_04859	KPN1711ec_02984	KPN1715ec_03401	KPN1751ec_02132	KPN17ec-combo_00256	KPN18ec-combo_03854	KPN1962ec_06313	KPN1998ec_02036	KPN1ec_00711	KPN2000ec_02667	KPN2096ec_03244	KPN2105ec_02636	KPN2108ec_03088	KPN2119ec-combo_00603	KPN2129ec_01917		KPN325ec_03089	KPN349ec_02391	KPN458ec_02674	KPN560ec_03758	KPN700ec_02832
ptsH		Phosphocarrier protein HPr	38	38	1	3102	2304	3102	8094		257	257	257	KPN1132ec_02069	KPN11ec-combo_06403	KPN1264ec_03379	KPN12ec-combo_01944	KPN133ec_02614	KPN1398ec-combo_04355	KPN1401ec_02482	KPN1415ec_02777	KPN1470ec_03540	KPN1481ec-combo_03718	KPN1533ec_02971	KPN1556ec_02375	KPN1648ec_03169	KPN1673ec_03442	KPN1688ec_03527	KPN1705ec_04860	KPN1711ec_02983	KPN1715ec_03402	KPN1751ec_02133	KPN17ec-combo_00255	KPN18ec-combo_03853	KPN1962ec_06314	KPN1998ec_02035	KPN1ec_00710	KPN2000ec_02666	KPN2096ec_03245	KPN2105ec_02635	KPN2108ec_03087	KPN2119ec-combo_00604	KPN2129ec_01916		KPN325ec_03090	KPN349ec_02392	KPN458ec_02675	KPN560ec_03757	KPN700ec_02831
exbD_2		Biopolymer transport protein ExbD	38	38	1	3102	4060	3102	4212		428	428	428	KPN1132ec_02086	KPN11ec-combo_05527	KPN1264ec_03818	KPN12ec-combo_01755	KPN133ec_00893	KPN1398ec-combo_04064	KPN1401ec_04963	KPN1415ec_03518	KPN1470ec_03731	KPN1481ec-combo_02174	KPN1533ec_03372	KPN1556ec_02969	KPN1648ec_03569	KPN1673ec_03924	KPN1688ec_03947	KPN1705ec_01705	KPN1711ec_02655	KPN1715ec_03777	KPN1751ec_02498	KPN17ec-combo_01939	KPN18ec-combo_02915	KPN1962ec_00142	KPN1998ec_01674	KPN1ec_00485	KPN2000ec_04423	KPN2096ec_03374	KPN2105ec_02456	KPN2108ec_03435	KPN2119ec-combo_02629	KPN2129ec_04342		KPN325ec_00007	KPN349ec_01731	KPN458ec_02689	KPN560ec_03075	KPN700ec_00881
exbB_2		Biopolymer transport protein ExbB	38	38	1	3102	4061	3102	4213		692	692	692	KPN1132ec_02087	KPN11ec-combo_05528	KPN1264ec_03819	KPN12ec-combo_01756	KPN133ec_00894	KPN1398ec-combo_04063	KPN1401ec_04964	KPN1415ec_03519	KPN1470ec_03730	KPN1481ec-combo_02173	KPN1533ec_03373	KPN1556ec_02970	KPN1648ec_03570	KPN1673ec_03925	KPN1688ec_03948	KPN1705ec_01706	KPN1711ec_02656	KPN1715ec_03778	KPN1751ec_02497	KPN17ec-combo_01940	KPN18ec-combo_02916	KPN1962ec_00141	KPN1998ec_01675	KPN1ec_00484	KPN2000ec_04424	KPN2096ec_03373	KPN2105ec_02455	KPN2108ec_03434	KPN2119ec-combo_02630	KPN2129ec_04343		KPN325ec_00008	KPN349ec_01732	KPN458ec_02690	KPN560ec_03076	KPN700ec_00882
ybgC		Acyl-CoA thioester hydrolase YbgC	38	38	1	3102	4062	3102	4214		404	404	404	KPN1132ec_02088	KPN11ec-combo_05529	KPN1264ec_03820	KPN12ec-combo_01757	KPN133ec_00895	KPN1398ec-combo_04062	KPN1401ec_04965	KPN1415ec_03520	KPN1470ec_03729	KPN1481ec-combo_02172	KPN1533ec_03374	KPN1556ec_02971	KPN1648ec_03571	KPN1673ec_03926	KPN1688ec_03949	KPN1705ec_01707	KPN1711ec_02657	KPN1715ec_03779	KPN1751ec_02496	KPN17ec-combo_01941	KPN18ec-combo_02917	KPN1962ec_00140	KPN1998ec_01676	KPN1ec_00483	KPN2000ec_04425	KPN2096ec_03372	KPN2105ec_02454	KPN2108ec_03433	KPN2119ec-combo_02631	KPN2129ec_04344		KPN325ec_00009	KPN349ec_01733	KPN458ec_02691	KPN560ec_03077	KPN700ec_00883
group_10441	cydA_2	Cytochrome bd-I ubiquinol oxidase subunit 1	38	38	1	3102	4066	3102	4217		1568	1568	1568	KPN1132ec_02092	KPN11ec-combo_05533	KPN1264ec_03824	KPN12ec-combo_01761	KPN133ec_00899	KPN1398ec-combo_04058	KPN1401ec_04969	KPN1415ec_03524	KPN1470ec_03414	KPN1481ec-combo_02167	KPN1533ec_03378	KPN1556ec_02975	KPN1648ec_03575	KPN1673ec_03930	KPN1688ec_03953	KPN1705ec_01711	KPN1711ec_02661	KPN1715ec_03783	KPN1751ec_02492	KPN17ec-combo_01945	KPN18ec-combo_02921	KPN1962ec_00136	KPN1998ec_01680	KPN1ec_00479	KPN2000ec_04429	KPN2096ec_03368	KPN2105ec_02450	KPN2108ec_03429	KPN2119ec-combo_02635	KPN2129ec_04348		KPN325ec_00013	KPN349ec_01737	KPN458ec_02695	KPN560ec_03081	KPN700ec_00887
sucB		Dihydrolipoyllysine-residue succinyltransferase component of 2-oxoglutarate dehydrogenase complex	38	38	1	3102	4070	3102	4221		1226	1226	1226	KPN1132ec_02095	KPN11ec-combo_05536	KPN1264ec_03828	KPN12ec-combo_01764	KPN133ec_00902	KPN1398ec-combo_04055	KPN1401ec_04972	KPN1415ec_03527	KPN1470ec_05151	KPN1481ec-combo_02163	KPN1533ec_03381	KPN1556ec_02978	KPN1648ec_03578	KPN1673ec_03933	KPN1688ec_03956	KPN1705ec_01714	KPN1711ec_02664	KPN1715ec_03786	KPN1751ec_02489	KPN17ec-combo_01948	KPN18ec-combo_02924	KPN1962ec_00133	KPN1998ec_01683	KPN1ec_00476	KPN2000ec_04432	KPN2096ec_03365	KPN2105ec_02447	KPN2108ec_03426	KPN2119ec-combo_02638	KPN2129ec_04351		KPN325ec_00017	KPN349ec_01740	KPN458ec_02698	KPN560ec_03084	KPN700ec_00890
sdhB		Succinate dehydrogenase iron-sulfur subunit	38	38	1	3102	4072	3102	4223		716	716	716	KPN1132ec_02097	KPN11ec-combo_05538	KPN1264ec_03830	KPN12ec-combo_01766	KPN133ec_00905	KPN1398ec-combo_04053	KPN1401ec_04974	KPN1415ec_03529	KPN1470ec_06498	KPN1481ec-combo_02160	KPN1533ec_03383	KPN1556ec_02980	KPN1648ec_03580	KPN1673ec_03935	KPN1688ec_03958	KPN1705ec_01716	KPN1711ec_02666	KPN1715ec_03788	KPN1751ec_02487	KPN17ec-combo_01950	KPN18ec-combo_02926	KPN1962ec_00131	KPN1998ec_01685	KPN1ec_00474	KPN2000ec_04434	KPN2096ec_03363	KPN2105ec_02445	KPN2108ec_03424	KPN2119ec-combo_02640	KPN2129ec_04353		KPN325ec_00019	KPN349ec_01742	KPN458ec_02700	KPN560ec_03086	KPN700ec_00892
sdhD		Succinate dehydrogenase hydrophobic membrane anchor subunit	38	38	1	3102	4075	3102	4225		347	347	347	KPN1132ec_02099	KPN11ec-combo_05540	KPN1264ec_03832	KPN12ec-combo_01768	KPN133ec_00907	KPN1398ec-combo_04051	KPN1401ec_04976	KPN1415ec_03531	KPN1470ec_01767	KPN1481ec-combo_02158	KPN1533ec_03385	KPN1556ec_02982	KPN1648ec_03582	KPN1673ec_03937	KPN1688ec_03960	KPN1705ec_01718	KPN1711ec_02668	KPN1715ec_03790	KPN1751ec_02485	KPN17ec-combo_01952	KPN18ec-combo_02928	KPN1962ec_00129	KPN1998ec_01687	KPN1ec_00472	KPN2000ec_04436	KPN2096ec_03361	KPN2105ec_02443	KPN2108ec_03422	KPN2119ec-combo_02642	KPN2129ec_04355		KPN325ec_00021	KPN349ec_01744	KPN458ec_02702	KPN560ec_03088	KPN700ec_00894
sdhC		Succinate dehydrogenase cytochrome b556 subunit	38	38	1	3102	4076	3102	4226		404	404	404	KPN1132ec_02100	KPN11ec-combo_05541	KPN1264ec_03833	KPN12ec-combo_01769	KPN133ec_00908	KPN1398ec-combo_04050	KPN1401ec_04977	KPN1415ec_03532	KPN1470ec_01766	KPN1481ec-combo_02157	KPN1533ec_03386	KPN1556ec_02983	KPN1648ec_03583	KPN1673ec_03938	KPN1688ec_03961	KPN1705ec_01719	KPN1711ec_02669	KPN1715ec_03791	KPN1751ec_02484	KPN17ec-combo_01953	KPN18ec-combo_02929	KPN1962ec_00128	KPN1998ec_01688	KPN1ec_00471	KPN2000ec_04437	KPN2096ec_03360	KPN2105ec_02442	KPN2108ec_03421	KPN2119ec-combo_02643	KPN2129ec_04356		KPN325ec_00022	KPN349ec_01745	KPN458ec_02703	KPN560ec_03089	KPN700ec_00895
fldA		Flavodoxin	38	38	1	3102	4099	3102	4256		530	530	530	KPN1132ec_02121	KPN11ec-combo_05564	KPN1264ec_03854	KPN12ec-combo_01792	KPN133ec_00931	KPN1398ec-combo_04029	KPN1401ec_04998	KPN1415ec_03553	KPN1470ec_03772	KPN1481ec-combo_02136	KPN1533ec_03407	KPN1556ec_03004	KPN1648ec_03604	KPN1673ec_03959	KPN1688ec_03982	KPN1705ec_01740	KPN1711ec_02690	KPN1715ec_03812	KPN1751ec_02463	KPN17ec-combo_01976	KPN18ec-combo_02952	KPN1962ec_00107	KPN1998ec_01711	KPN1ec_00448	KPN2000ec_04460	KPN2096ec_03339	KPN2105ec_02421	KPN2108ec_03398	KPN2119ec-combo_02664	KPN2129ec_04379		KPN325ec_00043	KPN349ec_01766	KPN458ec_02724	KPN560ec_03110	KPN700ec_00916
nagA		N-acetylglucosamine-6-phosphate deacetylase	38	38	1	3102	4113	3102	4269		1148	1148	1148	KPN1132ec_02132	KPN11ec-combo_05573	KPN1264ec_03865	KPN12ec-combo_01800	KPN133ec_00940	KPN1398ec-combo_04018	KPN1401ec_05009	KPN1415ec_03564	KPN1470ec_04178	KPN1481ec-combo_02124	KPN1533ec_03418	KPN1556ec_03015	KPN1648ec_03615	KPN1673ec_03970	KPN1688ec_03993	KPN1705ec_01751	KPN1711ec_02701	KPN1715ec_03823	KPN1751ec_02452	KPN17ec-combo_01984	KPN18ec-combo_02961	KPN1962ec_00096	KPN1998ec_01719	KPN1ec_00439	KPN2000ec_04469	KPN2096ec_03328	KPN2105ec_02410	KPN2108ec_03389	KPN2119ec-combo_02675	KPN2129ec_04387		KPN325ec_00054	KPN349ec_01777	KPN458ec_02735	KPN560ec_03121	KPN700ec_00927
araC_1		Arabinose operon regulatory protein	38	38	1	3102	12793	3102	10265		845	845	845	KPN1132ec_02151	KPN11ec-combo_03642	KPN1264ec_02650	KPN12ec-combo_00531	KPN133ec_00153	KPN1398ec-combo_00092	KPN1401ec_00522	KPN1415ec_00560	KPN1470ec_02839	KPN1481ec-combo_03369	KPN1533ec_02462	KPN1556ec_00952	KPN1648ec_04865	KPN1673ec_01895	KPN1688ec_01039	KPN1705ec_01878	KPN1711ec_02157	KPN1715ec_01013	KPN1751ec_01898	KPN17ec-combo_00931	KPN18ec-combo_01592	KPN1962ec_00428	KPN1998ec_00376	KPN1ec_01029	KPN2000ec_01801	KPN2096ec_01727	KPN2105ec_03064	KPN2108ec_01538	KPN2119ec-combo_00932	KPN2129ec_00810		KPN325ec_02213	KPN349ec_01286	KPN458ec_01930	KPN560ec_02724	KPN700ec_02813
araA		L-arabinose isomerase	38	38	1	3102	12791	3102	10263		1502	1502	1502	KPN1132ec_02153	KPN11ec-combo_03640	KPN1264ec_02652	KPN12ec-combo_00533	KPN133ec_00155	KPN1398ec-combo_00090	KPN1401ec_00524	KPN1415ec_00562	KPN1470ec_02837	KPN1481ec-combo_03371	KPN1533ec_02464	KPN1556ec_00954	KPN1648ec_04867	KPN1673ec_01893	KPN1688ec_01037	KPN1705ec_01876	KPN1711ec_02155	KPN1715ec_01011	KPN1751ec_01900	KPN17ec-combo_00933	KPN18ec-combo_01590	KPN1962ec_00426	KPN1998ec_00378	KPN1ec_01027	KPN2000ec_01799	KPN2096ec_01729	KPN2105ec_03066	KPN2108ec_01536	KPN2119ec-combo_00934	KPN2129ec_00812		KPN325ec_02215	KPN349ec_01288	KPN458ec_01932	KPN560ec_02722	KPN700ec_02811
rapA		RNA polymerase-associated protein RapA	38	38	1	3102	12788	3102	10260		2906	2906	2906	KPN1132ec_02156	KPN11ec-combo_03637	KPN1264ec_02655	KPN12ec-combo_00536	KPN133ec_00158	KPN1398ec-combo_00087	KPN1401ec_00527	KPN1415ec_00565	KPN1470ec_02404	KPN1481ec-combo_03375	KPN1533ec_02467	KPN1556ec_00957	KPN1648ec_04870	KPN1673ec_01890	KPN1688ec_01034	KPN1705ec_01873	KPN1711ec_02152	KPN1715ec_01008	KPN1751ec_01903	KPN17ec-combo_00936	KPN18ec-combo_01587	KPN1962ec_00423	KPN1998ec_00381	KPN1ec_01024	KPN2000ec_01796	KPN2096ec_01732	KPN2105ec_03069	KPN2108ec_01533	KPN2119ec-combo_00937	KPN2129ec_00815		KPN325ec_02218	KPN349ec_01291	KPN458ec_01935	KPN560ec_02719	KPN700ec_02808
djlA		Co-chaperone protein DjlA	38	38	1	3102	12782	3102	10253		827	827	827	KPN1132ec_02162	KPN11ec-combo_03631	KPN1264ec_02661	KPN12ec-combo_00542	KPN133ec_00164	KPN1398ec-combo_00081	KPN1401ec_00533	KPN1415ec_00571	KPN1470ec_03427	KPN1481ec-combo_03381	KPN1533ec_02473	KPN1556ec_00963	KPN1648ec_04876	KPN1673ec_01884	KPN1688ec_01028	KPN1705ec_01867	KPN1711ec_02146	KPN1715ec_01002	KPN1751ec_01909	KPN17ec-combo_00942	KPN18ec-combo_01581	KPN1962ec_00417	KPN1998ec_00387	KPN1ec_01018	KPN2000ec_01790	KPN2096ec_01738	KPN2105ec_03075	KPN2108ec_01527	KPN2119ec-combo_00943	KPN2129ec_00821		KPN325ec_02224	KPN349ec_01297	KPN458ec_01941	KPN560ec_02713	KPN700ec_02802
surA		Chaperone SurA	38	38	1	3102	12780	3102	10249		1286	1286	1286	KPN1132ec_02164	KPN11ec-combo_03629	KPN1264ec_02663	KPN12ec-combo_00544	KPN133ec_00166	KPN1398ec-combo_00079	KPN1401ec_00535	KPN1415ec_00573	KPN1470ec_06005	KPN1481ec-combo_03383	KPN1533ec_02475	KPN1556ec_00965	KPN1648ec_04878	KPN1673ec_01882	KPN1688ec_01026	KPN1705ec_01865	KPN1711ec_02144	KPN1715ec_01000	KPN1751ec_01911	KPN17ec-combo_00944	KPN18ec-combo_01579	KPN1962ec_05892	KPN1998ec_00389	KPN1ec_01016	KPN2000ec_01788	KPN2096ec_01740	KPN2105ec_03077	KPN2108ec_01525	KPN2119ec-combo_00945	KPN2129ec_00823		KPN325ec_02226	KPN349ec_01299	KPN458ec_01943	KPN560ec_02711	KPN700ec_02800
apaG		Protein ApaG	38	38	1	3102	12777	3102	10246		377	377	377	KPN1132ec_02167	KPN11ec-combo_03626	KPN1264ec_02666	KPN12ec-combo_00547	KPN133ec_00169	KPN1398ec-combo_00076	KPN1401ec_00538	KPN1415ec_00576	KPN1470ec_01734	KPN1481ec-combo_03386	KPN1533ec_02478	KPN1556ec_00968	KPN1648ec_04881	KPN1673ec_01879	KPN1688ec_01023	KPN1705ec_01862	KPN1711ec_02141	KPN1715ec_00997	KPN1751ec_01914	KPN17ec-combo_00947	KPN18ec-combo_01576	KPN1962ec_05895	KPN1998ec_00392	KPN1ec_01013	KPN2000ec_01785	KPN2096ec_01743	KPN2105ec_03080	KPN2108ec_01522	KPN2119ec-combo_00948	KPN2129ec_00826		KPN325ec_02229	KPN349ec_01302	KPN458ec_01946	KPN560ec_02708	KPN700ec_02797
kefC_1		Glutathione-regulated potassium-efflux system protein KefC	38	38	1	3102	12773	3102	10242		1865	1865	1865	KPN1132ec_02170	KPN11ec-combo_03623	KPN1264ec_02669	KPN12ec-combo_00550	KPN133ec_00172	KPN1398ec-combo_00073	KPN1401ec_00541	KPN1415ec_00579	KPN1470ec_01737	KPN1481ec-combo_03389	KPN1533ec_05145	KPN1556ec_00971	KPN1648ec_05182	KPN1673ec_01876	KPN1688ec_01020	KPN1705ec_05046	KPN1711ec_02138	KPN1715ec_00994	KPN1751ec_01917	KPN17ec-combo_00950	KPN18ec-combo_01573	KPN1962ec_04233	KPN1998ec_00395	KPN1ec_01010	KPN2000ec_01782	KPN2096ec_01747	KPN2105ec_03083	KPN2108ec_01519	KPN2119ec-combo_00951	KPN2129ec_00829		KPN325ec_02232	KPN349ec_01305	KPN458ec_01949	KPN560ec_02705	KPN700ec_02794
kefF_1		Glutathione-regulated potassium-efflux system ancillary protein KefF	38	38	1	3102	12772	3102	10241		533	533	533	KPN1132ec_02171	KPN11ec-combo_03622	KPN1264ec_02670	KPN12ec-combo_00551	KPN133ec_00173	KPN1398ec-combo_00072	KPN1401ec_00542	KPN1415ec_00580	KPN1470ec_01738	KPN1481ec-combo_03390	KPN1533ec_05144	KPN1556ec_00972	KPN1648ec_05181	KPN1673ec_01875	KPN1688ec_01019	KPN1705ec_05047	KPN1711ec_02137	KPN1715ec_00993	KPN1751ec_01918	KPN17ec-combo_00951	KPN18ec-combo_01572	KPN1962ec_04234	KPN1998ec_00396	KPN1ec_01009	KPN2000ec_01781	KPN2096ec_01748	KPN2105ec_03084	KPN2108ec_01518	KPN2119ec-combo_00952	KPN2129ec_00830		KPN325ec_02233	KPN349ec_01306	KPN458ec_01950	KPN560ec_02704	KPN700ec_02793
ygdR_1		putative lipoprotein YgdR	38	38	1	3102	12771	3102	10240		233	233	233	KPN1132ec_02172	KPN11ec-combo_03621	KPN1264ec_02677	KPN12ec-combo_00552	KPN133ec_00174	KPN1398ec-combo_00071	KPN1401ec_00549	KPN1415ec_00587	KPN1470ec_01739	KPN1481ec-combo_03397	KPN1533ec_05143	KPN1556ec_00979	KPN1648ec_05180	KPN1673ec_01874	KPN1688ec_01018	KPN1705ec_05054	KPN1711ec_02136	KPN1715ec_00992	KPN1751ec_01925	KPN17ec-combo_00952	KPN18ec-combo_01571	KPN1962ec_04235	KPN1998ec_00397	KPN1ec_01008	KPN2000ec_01780	KPN2096ec_01749	KPN2105ec_03085	KPN2108ec_01517	KPN2119ec-combo_00953	KPN2129ec_00831		KPN325ec_02240	KPN349ec_01313	KPN458ec_01957	KPN560ec_02703	KPN700ec_02786
bioF		8-amino-7-oxononanoate synthase	38	38	1	3102	13813	3102	3389		1157	1157	1157	KPN1132ec_00717	KPN11ec-combo_04821	KPN1264ec_01193	KPN12ec-combo_02701	KPN133ec_03639	KPN1398ec-combo_04659	KPN1401ec_05529	KPN1415ec_04795	KPN1470ec_03336	KPN1481ec-combo_05298	KPN1533ec_04408	KPN1556ec_05293	KPN1648ec_04393	KPN1673ec_02702	KPN1688ec_02800	KPN1705ec_04060	KPN1711ec_05077	KPN1715ec_02094	KPN1751ec_04219	KPN17ec-combo_03280	KPN18ec-combo_02070	KPN1962ec_02421	KPN1998ec_02762	KPN1ec_04559	KPN2000ec_02813	KPN2096ec_00972	KPN2105ec_03710	KPN2108ec_02348	KPN2119ec-combo_04594	KPN2129ec_02926		KPN325ec_01563	KPN349ec_01946	KPN458ec_00942	KPN560ec_02501	KPN700ec_02002
dnaK_1		Chaperone protein DnaK	38	38	1	3102	12731	3102	10203		1916	1916	1916	KPN1132ec_02200	KPN11ec-combo_04967	KPN1264ec_03212	KPN12ec-combo_00580	KPN133ec_00202	KPN1398ec-combo_00043	KPN1401ec_00566	KPN1415ec_00604	KPN1470ec_05145	KPN1481ec-combo_03554	KPN1533ec_02832	KPN1556ec_00996	KPN1648ec_03030	KPN1673ec_01841	KPN1688ec_00985	KPN1705ec_02280	KPN1711ec_02956	KPN1715ec_00959	KPN1751ec_02997	KPN17ec-combo_00980	KPN18ec-combo_02215	KPN1962ec_02621	KPN1998ec_00425	KPN1ec_00980	KPN2000ec_03092	KPN2096ec_01777	KPN2105ec_03115	KPN2108ec_02493	KPN2119ec-combo_00020	KPN2129ec_00859		KPN325ec_02792	KPN349ec_02680	KPN458ec_03048	KPN560ec_03604	KPN700ec_02769
talB		Transaldolase B	38	38	1	3102	12715	3102	10197		953	953	953	KPN1132ec_02206	KPN11ec-combo_04973	KPN1264ec_03206	KPN12ec-combo_00586	KPN133ec_00208	KPN1398ec-combo_00037	KPN1401ec_00572	KPN1415ec_00610	KPN1470ec_01890	KPN1481ec-combo_03548	KPN1533ec_02838	KPN1556ec_01002	KPN1648ec_03036	KPN1673ec_01835	KPN1688ec_00979	KPN1705ec_02274	KPN1711ec_02950	KPN1715ec_00953	KPN1751ec_02991	KPN17ec-combo_00986	KPN18ec-combo_02221	KPN1962ec_02615	KPN1998ec_00431	KPN1ec_00974	KPN2000ec_03098	KPN2096ec_01783	KPN2105ec_03121	KPN2108ec_02499	KPN2119ec-combo_00026	KPN2129ec_00865		KPN325ec_02798	KPN349ec_02674	KPN458ec_03054	KPN560ec_03610	KPN700ec_02763
thrB		Homoserine kinase	38	38	1	3102	12710	3102	10189		929	929	929	KPN1132ec_02210	KPN11ec-combo_04978	KPN1264ec_03201	KPN12ec-combo_00591	KPN133ec_00213	KPN1398ec-combo_00033	KPN1401ec_00577	KPN1415ec_00615	KPN1470ec_05035	KPN1481ec-combo_03543	KPN1533ec_02842	KPN1556ec_01007	KPN1648ec_03040	KPN1673ec_01831	KPN1688ec_00975	KPN1705ec_02269	KPN1711ec_02946	KPN1715ec_00949	KPN1751ec_02986	KPN17ec-combo_00991	KPN18ec-combo_02226	KPN1962ec_02611	KPN1998ec_00436	KPN1ec_00969	KPN2000ec_03103	KPN2096ec_01787	KPN2105ec_03125	KPN2108ec_02504	KPN2119ec-combo_00030	KPN2129ec_00870		KPN325ec_02803	KPN349ec_02669	KPN458ec_03059	KPN560ec_03614	KPN700ec_02758
rob_1		Right origin-binding protein	38	38	1	3102	12702	3102	10180		869	869	869	KPN1132ec_02218	KPN11ec-combo_04986	KPN1264ec_03193	KPN12ec-combo_00599	KPN133ec_00221	KPN1398ec-combo_00025	KPN1401ec_00585	KPN1415ec_00623	KPN1470ec_03683	KPN1481ec-combo_03535	KPN1533ec_02850	KPN1556ec_01015	KPN1648ec_03048	KPN1673ec_01823	KPN1688ec_00967	KPN1705ec_02261	KPN1711ec_02938	KPN1715ec_00941	KPN1751ec_02978	KPN17ec-combo_00999	KPN18ec-combo_02234	KPN1962ec_02603	KPN1998ec_00444	KPN1ec_00961	KPN2000ec_03111	KPN2096ec_01795	KPN2105ec_03133	KPN2108ec_02512	KPN2119ec-combo_00038	KPN2129ec_00878		KPN325ec_02811	KPN349ec_02661	KPN458ec_03067	KPN560ec_03622	KPN700ec_02750
serB		Phosphoserine phosphatase	38	38	1	3102	12693	3102	10171		971	971	971	KPN1132ec_02226	KPN11ec-combo_04994	KPN1264ec_03185	KPN12ec-combo_00607	KPN133ec_00229	KPN1398ec-combo_00017	KPN1401ec_00593	KPN1415ec_00631	KPN1470ec_03388	KPN1481ec-combo_03527	KPN1533ec_02858	KPN1556ec_01023	KPN1648ec_03056	KPN1673ec_01815	KPN1688ec_00959	KPN1705ec_02253	KPN1711ec_02930	KPN1715ec_00933	KPN1751ec_02970	KPN17ec-combo_01007	KPN18ec-combo_02242	KPN1962ec_04033	KPN1998ec_00452	KPN1ec_00953	KPN2000ec_03119	KPN2096ec_01803	KPN2105ec_03141	KPN2108ec_02520	KPN2119ec-combo_00046	KPN2129ec_00886		KPN325ec_02819	KPN349ec_02653	KPN458ec_03075	KPN560ec_03630	KPN700ec_02742
group_10467		hypothetical protein	38	38	1	3102	12692	3102	10170		647	647	647	KPN1132ec_02227	KPN11ec-combo_04995	KPN1264ec_03184	KPN12ec-combo_00608	KPN133ec_00230	KPN1398ec-combo_00016	KPN1401ec_00594	KPN1415ec_00632	KPN1470ec_03389	KPN1481ec-combo_03526	KPN1533ec_02859	KPN1556ec_01024	KPN1648ec_03057	KPN1673ec_01814	KPN1688ec_00958	KPN1705ec_02252	KPN1711ec_02929	KPN1715ec_00932	KPN1751ec_02969	KPN17ec-combo_01008	KPN18ec-combo_02243	KPN1962ec_04032	KPN1998ec_00453	KPN1ec_00952	KPN2000ec_03120	KPN2096ec_01804	KPN2105ec_03142	KPN2108ec_02521	KPN2119ec-combo_00047	KPN2129ec_00887		KPN325ec_02820	KPN349ec_02652	KPN458ec_03076	KPN560ec_03631	KPN700ec_02741
group_10468		hypothetical protein	38	38	1	3102	12659	3102	10142		473	473	473	KPN1132ec_02256	KPN11ec-combo_05024	KPN1264ec_03156	KPN12ec-combo_00637	KPN133ec_00259	KPN1398ec-combo_02527	KPN1401ec_00622	KPN1415ec_00660	KPN1470ec_04140	KPN1481ec-combo_03498	KPN1533ec_02888	KPN1556ec_01052	KPN1648ec_03086	KPN1673ec_01785	KPN1688ec_00929	KPN1705ec_02223	KPN1711ec_02899	KPN1715ec_00903	KPN1751ec_02941	KPN17ec-combo_01035	KPN18ec-combo_02272	KPN1962ec_01621	KPN1998ec_00480	KPN1ec_00925	KPN2000ec_03148	KPN2096ec_01831	KPN2105ec_03171	KPN2108ec_02549	KPN2119ec-combo_03545	KPN2129ec_00915		KPN325ec_02848	KPN349ec_02624	KPN458ec_03104	KPN560ec_03660	KPN700ec_02715
dnaC_1		DNA replication protein DnaC	38	38	1	3102	12657	3102	10140		743	743	743	KPN1132ec_02258	KPN11ec-combo_05026	KPN1264ec_03154	KPN12ec-combo_00639	KPN133ec_00261	KPN1398ec-combo_02525	KPN1401ec_00624	KPN1415ec_00662	KPN1470ec_05741	KPN1481ec-combo_03496	KPN1533ec_02890	KPN1556ec_01054	KPN1648ec_03088	KPN1673ec_01783	KPN1688ec_00927	KPN1705ec_02221	KPN1711ec_02897	KPN1715ec_00901	KPN1751ec_02939	KPN17ec-combo_01037	KPN18ec-combo_02274	KPN1962ec_01619	KPN1998ec_00482	KPN1ec_00923	KPN2000ec_03150	KPN2096ec_01833	KPN2105ec_03173	KPN2108ec_02551	KPN2119ec-combo_03543	KPN2129ec_00917		KPN325ec_02850	KPN349ec_02622	KPN458ec_03106	KPN560ec_03662	KPN700ec_02713
hpcB		3,4-dihydroxyphenylacetate 2,3-dioxygenase	38	38	1	3102	12618	3102	10093		857	857	857	KPN1132ec_02284	KPN11ec-combo_05059	KPN1264ec_03124	KPN12ec-combo_00670	KPN133ec_00288	KPN1398ec-combo_02492	KPN1401ec_00654	KPN1415ec_00692	KPN1470ec_00588	KPN1481ec-combo_03470	KPN1533ec_02923	KPN1556ec_01084	KPN1648ec_03121	KPN1673ec_01750	KPN1688ec_00894	KPN1705ec_02191	KPN1711ec_02864	KPN1715ec_00868	KPN1751ec_02908	KPN17ec-combo_01068	KPN18ec-combo_02307	KPN1962ec_01586	KPN1998ec_00513	KPN1ec_00897	KPN2000ec_03183	KPN2096ec_01859	KPN2105ec_03207	KPN2108ec_02584	KPN2119ec-combo_03509	KPN2129ec_00948		KPN325ec_02876	KPN349ec_02592	KPN458ec_03136	KPN560ec_03696	KPN700ec_02686
hpcG		2-oxo-hept-4-ene-1,7-dioate hydratase	38	38	1	3102	12616	3102	10091		803	803	803	KPN1132ec_02286	KPN11ec-combo_05061	KPN1264ec_03122	KPN12ec-combo_00672	KPN133ec_00290	KPN1398ec-combo_02490	KPN1401ec_00656	KPN1415ec_00694	KPN1470ec_00590	KPN1481ec-combo_03468	KPN1533ec_02925	KPN1556ec_01086	KPN1648ec_03123	KPN1673ec_01748	KPN1688ec_00892	KPN1705ec_02189	KPN1711ec_02862	KPN1715ec_00866	KPN1751ec_02906	KPN17ec-combo_01070	KPN18ec-combo_02309	KPN1962ec_01584	KPN1998ec_00515	KPN1ec_00895	KPN2000ec_03185	KPN2096ec_01861	KPN2105ec_03209	KPN2108ec_02586	KPN2119ec-combo_03507	KPN2129ec_00950		KPN325ec_02878	KPN349ec_02590	KPN458ec_03138	KPN560ec_03698	KPN700ec_02684
hpaB		4-hydroxyphenylacetate 3-monooxygenase oxygenase component	38	38	1	3102	12611	3102	10085		1562	1562	1562	KPN1132ec_02290	KPN11ec-combo_05065	KPN1264ec_03118	KPN12ec-combo_00676	KPN133ec_00294	KPN1398ec-combo_02486	KPN1401ec_00660	KPN1415ec_00698	KPN1470ec_05053	KPN1481ec-combo_03464	KPN1533ec_02929	KPN1556ec_01090	KPN1648ec_03127	KPN1673ec_01744	KPN1688ec_00888	KPN1705ec_02185	KPN1711ec_02858	KPN1715ec_00862	KPN1751ec_02902	KPN17ec-combo_01074	KPN18ec-combo_02313	KPN1962ec_01580	KPN1998ec_00519	KPN1ec_00891	KPN2000ec_03189	KPN2096ec_01865	KPN2105ec_03213	KPN2108ec_02590	KPN2119ec-combo_03503	KPN2129ec_00954		KPN325ec_02882	KPN349ec_02586	KPN458ec_03142	KPN560ec_03702	KPN700ec_02680
group_10478		hypothetical protein	38	38	1	3102	4709	3102	10609	Hypothetical protein with no hits to refseq/uniprot/clusters/cdd/tigrfams/pfam overlapping another protein with hits	806	806	806	KPN1132ec_02309	KPN11ec-combo_01650	KPN1264ec_01144	KPN12ec-combo_04255	KPN133ec_04349	KPN1398ec-combo_03274	KPN1401ec_05484	KPN1415ec_05468	KPN1470ec_06065	KPN1481ec-combo_02482	KPN1533ec_01160	KPN1556ec_00795	KPN1648ec_00827	KPN1673ec_01010	KPN1688ec_02543	KPN1705ec_03932	KPN1711ec_04434	KPN1715ec_00420	KPN1751ec_00792	KPN17ec-combo_04274	KPN18ec-combo_01075	KPN1962ec_05606	KPN1998ec_04282	KPN1ec_04098	KPN2000ec_01765	KPN2096ec_04617	KPN2105ec_01679	KPN2108ec_00737	KPN2119ec-combo_02163	KPN2129ec_04400		KPN325ec_00546	KPN349ec_03733	KPN458ec_04722	KPN560ec_03889	KPN700ec_03293
rnhA		Ribonuclease HI	38	38	1	3102	4715	3102	10614		467	467	467	KPN1132ec_02314	KPN11ec-combo_01645	KPN1264ec_01139	KPN12ec-combo_04260	KPN133ec_04344	KPN1398ec-combo_03269	KPN1401ec_05489	KPN1415ec_05463	KPN1470ec_07197	KPN1481ec-combo_02477	KPN1533ec_01165	KPN1556ec_00790	KPN1648ec_00822	KPN1673ec_01005	KPN1688ec_02538	KPN1705ec_03927	KPN1711ec_04439	KPN1715ec_00415	KPN1751ec_00797	KPN17ec-combo_04279	KPN18ec-combo_01070	KPN1962ec_06534	KPN1998ec_04287	KPN1ec_04103	KPN2000ec_01760	KPN2096ec_04622	KPN2105ec_01674	KPN2108ec_00732	KPN2119ec-combo_02158	KPN2129ec_04405		KPN325ec_00541	KPN349ec_03738	KPN458ec_04727	KPN560ec_03894	KPN700ec_03298
group_10480		hypothetical protein	38	38	1	3102	4728	3102	10627		740	740	740	KPN1132ec_02324	KPN11ec-combo_01636	KPN1264ec_01129	KPN12ec-combo_04269	KPN133ec_04335	KPN1398ec-combo_03259	KPN1401ec_05499	KPN1415ec_05453	KPN1470ec_03321	KPN1481ec-combo_02467	KPN1533ec_01175	KPN1556ec_00780	KPN1648ec_00812	KPN1673ec_00995	KPN1688ec_02528	KPN1705ec_03917	KPN1711ec_04449	KPN1715ec_00405	KPN1751ec_00807	KPN17ec-combo_04288	KPN18ec-combo_01061	KPN1962ec_01277	KPN1998ec_04296	KPN1ec_04112	KPN2000ec_01751	KPN2096ec_04632	KPN2105ec_01664	KPN2108ec_00723	KPN2119ec-combo_02148	KPN2129ec_04414		KPN325ec_00531	KPN349ec_03748	KPN458ec_04737	KPN560ec_03904	KPN700ec_03308
nqrB		Na( )-translocating NADH-quinone reductase subunit B	38	38	1	3102	4730	3102	10629		1238	1238	1238	KPN1132ec_02326	KPN11ec-combo_01634	KPN1264ec_01127	KPN12ec-combo_04271	KPN133ec_04333	KPN1398ec-combo_03257	KPN1401ec_05501	KPN1415ec_05451	KPN1470ec_03323	KPN1481ec-combo_02465	KPN1533ec_01177	KPN1556ec_00778	KPN1648ec_00810	KPN1673ec_00993	KPN1688ec_02526	KPN1705ec_03915	KPN1711ec_04451	KPN1715ec_00403	KPN1751ec_00809	KPN17ec-combo_04290	KPN18ec-combo_01059	KPN1962ec_01279	KPN1998ec_04298	KPN1ec_04114	KPN2000ec_01749	KPN2096ec_04634	KPN2105ec_01662	KPN2108ec_00721	KPN2119ec-combo_02146	KPN2129ec_04416		KPN325ec_00529	KPN349ec_03750	KPN458ec_04739	KPN560ec_03906	KPN700ec_03310
crl		Sigma factor-binding protein Crl	38	38	1	3102	4748	3102	10655		398	398	398	KPN1132ec_02338	KPN11ec-combo_01622	KPN1264ec_01115	KPN12ec-combo_04283	KPN133ec_04321	KPN1398ec-combo_03245	KPN1401ec_01633	KPN1415ec_01670	KPN1470ec_04297	KPN1481ec-combo_02453	KPN1533ec_01189	KPN1556ec_00766	KPN1648ec_00798	KPN1673ec_00981	KPN1688ec_02514	KPN1705ec_03903	KPN1711ec_04463	KPN1715ec_00391	KPN1751ec_00821	KPN17ec-combo_04302	KPN18ec-combo_01047	KPN1962ec_01291	KPN1998ec_04310	KPN1ec_04126	KPN2000ec_01737	KPN2096ec_04646	KPN2105ec_01650	KPN2108ec_00709	KPN2119ec-combo_02134	KPN2129ec_04428		KPN325ec_00517	KPN349ec_03762	KPN458ec_04751	KPN560ec_03918	KPN700ec_03322
gabD_1		Succinate-semialdehyde dehydrogenase [NADP( )] GabD	38	38	1	3102	4760	3102	10661		1448	1448	1448	KPN1132ec_02342	KPN11ec-combo_01606	KPN1264ec_01111	KPN12ec-combo_04287	KPN133ec_04317	KPN1398ec-combo_03241	KPN1401ec_01629	KPN1415ec_01666	KPN1470ec_02164	KPN1481ec-combo_02449	KPN1533ec_01193	KPN1556ec_00750	KPN1648ec_00794	KPN1673ec_00977	KPN1688ec_02510	KPN1705ec_03899	KPN1711ec_04467	KPN1715ec_00387	KPN1751ec_00825	KPN17ec-combo_04306	KPN18ec-combo_01031	KPN1962ec_01295	KPN1998ec_04314	KPN1ec_04130	KPN2000ec_01721	KPN2096ec_04650	KPN2105ec_01646	KPN2108ec_00693	KPN2119ec-combo_02130	KPN2129ec_04432		KPN325ec_00513	KPN349ec_03766	KPN458ec_04755	KPN560ec_03934	KPN700ec_03326
acoA		Acetoin:2,6-dichlorophenolindophenol oxidoreductase subunit alpha	38	38	1	3102	4779	3102	10680		959	959	959	KPN1132ec_02358	KPN11ec-combo_01590	KPN1264ec_01101	KPN12ec-combo_04303	KPN133ec_04301	KPN1398ec-combo_01629	KPN1401ec_01618	KPN1415ec_01655	KPN1470ec_04462	KPN1481ec-combo_02438	KPN1533ec_01209	KPN1556ec_00740	KPN1648ec_00778	KPN1673ec_00961	KPN1688ec_02494	KPN1705ec_03883	KPN1711ec_04483	KPN1715ec_00371	KPN1751ec_00834	KPN17ec-combo_04322	KPN18ec-combo_01015	KPN1962ec_01311	KPN1998ec_04330	KPN1ec_04146	KPN2000ec_01705	KPN2096ec_04888	KPN2105ec_01630	KPN2108ec_00677	KPN2119ec-combo_02114	KPN2129ec_04448		KPN325ec_00503	KPN349ec_03776	KPN458ec_04765	KPN560ec_03950	KPN700ec_03336
proA		Gamma-glutamyl phosphate reductase	38	38	1	3102	4827	3102	10827		1253	1253	1253	KPN1132ec_02361	KPN11ec-combo_01572	KPN1264ec_01089	KPN12ec-combo_05068	KPN133ec_04287	KPN1398ec-combo_01622	KPN1401ec_01606	KPN1415ec_01643	KPN1470ec_02495	KPN1481ec-combo_02409	KPN1533ec_01218	KPN1556ec_00728	KPN1648ec_00769	KPN1673ec_00958	KPN1688ec_02491	KPN1705ec_03877	KPN1711ec_04493	KPN1715ec_00368	KPN1751ec_00846	KPN17ec-combo_01542	KPN18ec-combo_00998	KPN1962ec_01322	KPN1998ec_05187	KPN1ec_03128	KPN2000ec_01687	KPN2096ec_04412	KPN2105ec_01625	KPN2108ec_00659	KPN2119ec-combo_02109	KPN2129ec_01260		KPN325ec_00491	KPN349ec_00642	KPN458ec_01295	KPN560ec_03954	KPN700ec_03354
phoE		Outer membrane pore protein E	38	38	1	3102	4829	3102	10829		1052	1052	1052	KPN1132ec_02363	KPN11ec-combo_01570	KPN1264ec_01087	KPN12ec-combo_05066	KPN133ec_04285	KPN1398ec-combo_01620	KPN1401ec_01604	KPN1415ec_01641	KPN1470ec_02497	KPN1481ec-combo_02407	KPN1533ec_01220	KPN1556ec_00726	KPN1648ec_00767	KPN1673ec_00956	KPN1688ec_02489	KPN1705ec_03875	KPN1711ec_04495	KPN1715ec_00366	KPN1751ec_00848	KPN17ec-combo_01544	KPN18ec-combo_00996	KPN1962ec_01324	KPN1998ec_05189	KPN1ec_03126	KPN2000ec_01685	KPN2096ec_04414	KPN2105ec_01623	KPN2108ec_00657	KPN2119ec-combo_02107	KPN2129ec_01258		KPN325ec_00489	KPN349ec_00640	KPN458ec_01293	KPN560ec_03956	KPN700ec_03356
phnE_1		Phosphate-import permease protein PhnE	38	38	1	3102	4835	3102	10835		872	872	872	KPN1132ec_02368	KPN11ec-combo_01564	KPN1264ec_01082	KPN12ec-combo_01571	KPN133ec_02247	KPN1398ec-combo_01615	KPN1401ec_01599	KPN1415ec_01636	KPN1470ec_02864	KPN1481ec-combo_02402	KPN1533ec_01225	KPN1556ec_00721	KPN1648ec_00762	KPN1673ec_00950	KPN1688ec_02484	KPN1705ec_01158	KPN1711ec_01356	KPN1715ec_00361	KPN1751ec_00853	KPN17ec-combo_01550	KPN18ec-combo_00990	KPN1962ec_01329	KPN1998ec_01666	KPN1ec_00003	KPN2000ec_01679	KPN2096ec_04419	KPN2105ec_01618	KPN2108ec_00651	KPN2119ec-combo_01206	KPN2129ec_01252		KPN325ec_00484	KPN349ec_00635	KPN458ec_01288	KPN560ec_03961	KPN700ec_03361
ecpD		Fimbria adhesin EcpD	38	38	1	3102	4842	3102	10842		1643	1643	1643	KPN1132ec_02375	KPN11ec-combo_01557	KPN1264ec_01075	KPN12ec-combo_01564	KPN133ec_02240	KPN1398ec-combo_01608	KPN1401ec_01592	KPN1415ec_01629	KPN1470ec_02815	KPN1481ec-combo_02395	KPN1533ec_01232	KPN1556ec_00714	KPN1648ec_00755	KPN1673ec_00943	KPN1688ec_02477	KPN1705ec_01165	KPN1711ec_01363	KPN1715ec_00354	KPN1751ec_00860	KPN17ec-combo_01557	KPN18ec-combo_00983	KPN1962ec_01336	KPN1998ec_01659	KPN1ec_00010	KPN2000ec_01672	KPN2096ec_04426	KPN2105ec_01611	KPN2108ec_00644	KPN2119ec-combo_01199	KPN2129ec_01245		KPN325ec_00477	KPN349ec_00628	KPN458ec_01281	KPN560ec_03968	KPN700ec_03368
livF_2		High-affinity branched-chain amino acid transport ATP-binding protein LivF	38	38	1	3102	4849	3102	10850		695	695	695	KPN1132ec_02382	KPN11ec-combo_01550	KPN1264ec_01068	KPN12ec-combo_01557	KPN133ec_02233	KPN1398ec-combo_01601	KPN1401ec_01585	KPN1415ec_01622	KPN1470ec_01468	KPN1481ec-combo_02387	KPN1533ec_01239	KPN1556ec_00707	KPN1648ec_00748	KPN1673ec_00936	KPN1688ec_02470	KPN1705ec_01172	KPN1711ec_01370	KPN1715ec_00347	KPN1751ec_00867	KPN17ec-combo_01564	KPN18ec-combo_00976	KPN1962ec_01343	KPN1998ec_01652	KPN1ec_00017	KPN2000ec_01665	KPN2096ec_04433	KPN2105ec_01604	KPN2108ec_00637	KPN2119ec-combo_01192	KPN2129ec_01238		KPN325ec_00470	KPN349ec_00621	KPN458ec_01274	KPN560ec_03975	KPN700ec_03375
lptB_1		Lipopolysaccharide export system ATP-binding protein LptB	38	38	1	3102	4850	3102	10851		782	782	782	KPN1132ec_02383	KPN11ec-combo_01549	KPN1264ec_01067	KPN12ec-combo_01556	KPN133ec_02232	KPN1398ec-combo_01600	KPN1401ec_01584	KPN1415ec_01621	KPN1470ec_01467	KPN1481ec-combo_02386	KPN1533ec_01240	KPN1556ec_00706	KPN1648ec_00747	KPN1673ec_00935	KPN1688ec_02469	KPN1705ec_01173	KPN1711ec_01371	KPN1715ec_00346	KPN1751ec_00868	KPN17ec-combo_01565	KPN18ec-combo_00975	KPN1962ec_01344	KPN1998ec_01651	KPN1ec_00018	KPN2000ec_01664	KPN2096ec_04434	KPN2105ec_01603	KPN2108ec_00636	KPN2119ec-combo_01191	KPN2129ec_01237		KPN325ec_00469	KPN349ec_00620	KPN458ec_01273	KPN560ec_03976	KPN700ec_03376
livH_4		High-affinity branched-chain amino acid transport system permease protein LivH	38	38	1	3102	4851	3102	10852		1049	1049	1049	KPN1132ec_02384	KPN11ec-combo_01548	KPN1264ec_01066	KPN12ec-combo_01555	KPN133ec_02231	KPN1398ec-combo_01599	KPN1401ec_01583	KPN1415ec_01620	KPN1470ec_01466	KPN1481ec-combo_02385	KPN1533ec_01241	KPN1556ec_00705	KPN1648ec_00746	KPN1673ec_00934	KPN1688ec_02468	KPN1705ec_01174	KPN1711ec_01372	KPN1715ec_00345	KPN1751ec_00869	KPN17ec-combo_01566	KPN18ec-combo_00974	KPN1962ec_01345	KPN1998ec_01650	KPN1ec_00019	KPN2000ec_01663	KPN2096ec_04435	KPN2105ec_01602	KPN2108ec_00635	KPN2119ec-combo_01190	KPN2129ec_01236		KPN325ec_00468	KPN349ec_00619	KPN458ec_01272	KPN560ec_03977	KPN700ec_03377
group_10495	livH_1	High-affinity branched-chain amino acid transport system permease protein LivH	38	38	1	3102	4852	3102	10853		899	899	899	KPN1132ec_02385	KPN11ec-combo_01547	KPN1264ec_01065	KPN12ec-combo_01554	KPN133ec_02230	KPN1398ec-combo_01598	KPN1401ec_01582	KPN1415ec_01619	KPN1470ec_01465	KPN1481ec-combo_02384	KPN1533ec_01242	KPN1556ec_00704	KPN1648ec_00745	KPN1673ec_00933	KPN1688ec_02467	KPN1705ec_01175	KPN1711ec_01373	KPN1715ec_00344	KPN1751ec_00870	KPN17ec-combo_01567	KPN18ec-combo_00973	KPN1962ec_01346	KPN1998ec_01649	KPN1ec_00020	KPN2000ec_01662	KPN2096ec_04436	KPN2105ec_01601	KPN2108ec_00634	KPN2119ec-combo_01189	KPN2129ec_01235		KPN325ec_00467	KPN349ec_00618	KPN458ec_01271	KPN560ec_03978	KPN700ec_03378
braC		Leu/Ile/Val-binding protein	38	38	1	3102	4853	3102	10854		1136	1136	1136	KPN1132ec_02386	KPN11ec-combo_01546	KPN1264ec_01064	KPN12ec-combo_01553	KPN133ec_02229	KPN1398ec-combo_01597	KPN1401ec_01581	KPN1415ec_01618	KPN1470ec_01464	KPN1481ec-combo_02383	KPN1533ec_01243	KPN1556ec_00703	KPN1648ec_00744	KPN1673ec_00932	KPN1688ec_02466	KPN1705ec_01176	KPN1711ec_01374	KPN1715ec_00343	KPN1751ec_00871	KPN17ec-combo_01568	KPN18ec-combo_00972	KPN1962ec_01347	KPN1998ec_01648	KPN1ec_00021	KPN2000ec_01661	KPN2096ec_04437	KPN2105ec_01600	KPN2108ec_00633	KPN2119ec-combo_01188	KPN2129ec_01234		KPN325ec_00466	KPN349ec_00617	KPN458ec_01270	KPN560ec_03979	KPN700ec_03379
yhdG		putative amino acid permease YhdG	38	38	1	3102	4856	3102	10857		1379	1379	1379	KPN1132ec_02389	KPN11ec-combo_01543	KPN1264ec_01061	KPN12ec-combo_01550	KPN133ec_02226	KPN1398ec-combo_01594	KPN1401ec_01578	KPN1415ec_01615	KPN1470ec_01025	KPN1481ec-combo_02380	KPN1533ec_01246	KPN1556ec_00700	KPN1648ec_00741	KPN1673ec_00929	KPN1688ec_02463	KPN1705ec_01179	KPN1711ec_01377	KPN1715ec_00340	KPN1751ec_00874	KPN17ec-combo_01571	KPN18ec-combo_00969	KPN1962ec_01350	KPN1998ec_01645	KPN1ec_00024	KPN2000ec_01658	KPN2096ec_04440	KPN2105ec_01597	KPN2108ec_00630	KPN2119ec-combo_01185	KPN2129ec_01231		KPN325ec_00463	KPN349ec_00614	KPN458ec_01267	KPN560ec_03982	KPN700ec_03382
rocC		Amino-acid permease RocC	38	38	1	3102	4857	3102	10858		1409	1409	1409	KPN1132ec_02390	KPN11ec-combo_01542	KPN1264ec_01060	KPN12ec-combo_01549	KPN133ec_02225	KPN1398ec-combo_01593	KPN1401ec_01577	KPN1415ec_01614	KPN1470ec_01024	KPN1481ec-combo_02379	KPN1533ec_01247	KPN1556ec_00699	KPN1648ec_00740	KPN1673ec_00928	KPN1688ec_02462	KPN1705ec_01180	KPN1711ec_01378	KPN1715ec_00339	KPN1751ec_00875	KPN17ec-combo_01572	KPN18ec-combo_00968	KPN1962ec_01351	KPN1998ec_01644	KPN1ec_00025	KPN2000ec_01657	KPN2096ec_04441	KPN2105ec_01596	KPN2108ec_00629	KPN2119ec-combo_01184	KPN2129ec_01230		KPN325ec_00462	KPN349ec_00613	KPN458ec_01266	KPN560ec_03983	KPN700ec_03383
tauA_1		Taurine-binding periplasmic protein	38	38	1	3102	4859	3102	10860		962	962	962	KPN1132ec_02392	KPN11ec-combo_01540	KPN1264ec_01058	KPN12ec-combo_01547	KPN133ec_02223	KPN1398ec-combo_01591	KPN1401ec_01575	KPN1415ec_01612	KPN1470ec_01022	KPN1481ec-combo_02377	KPN1533ec_01249	KPN1556ec_00697	KPN1648ec_00738	KPN1673ec_00926	KPN1688ec_02460	KPN1705ec_01182	KPN1711ec_01380	KPN1715ec_00337	KPN1751ec_00877	KPN17ec-combo_01574	KPN18ec-combo_00966	KPN1962ec_01353	KPN1998ec_01642	KPN1ec_00027	KPN2000ec_01655	KPN2096ec_04443	KPN2105ec_01594	KPN2108ec_00627	KPN2119ec-combo_01182	KPN2129ec_01228		KPN325ec_00460	KPN349ec_00611	KPN458ec_01264	KPN560ec_03985	KPN700ec_03385
tauB		Taurine import ATP-binding protein TauB	38	38	1	3102	4860	3102	10861		767	767	767	KPN1132ec_02393	KPN11ec-combo_01539	KPN1264ec_01057	KPN12ec-combo_01546	KPN133ec_02222	KPN1398ec-combo_01590	KPN1401ec_01574	KPN1415ec_01611	KPN1470ec_01021	KPN1481ec-combo_02376	KPN1533ec_01250	KPN1556ec_00696	KPN1648ec_00737	KPN1673ec_00925	KPN1688ec_02459	KPN1705ec_01183	KPN1711ec_01381	KPN1715ec_00336	KPN1751ec_00878	KPN17ec-combo_01575	KPN18ec-combo_00965	KPN1962ec_01354	KPN1998ec_01641	KPN1ec_00028	KPN2000ec_01654	KPN2096ec_04444	KPN2105ec_01593	KPN2108ec_00626	KPN2119ec-combo_01181	KPN2129ec_01227		KPN325ec_00459	KPN349ec_00610	KPN458ec_01263	KPN560ec_03986	KPN700ec_03386
ssuC_2		Putative aliphatic sulfonates transport permease protein SsuC	38	38	1	3102	4861	3102	10862		827	827	827	KPN1132ec_02394	KPN11ec-combo_01538	KPN1264ec_01056	KPN12ec-combo_01545	KPN133ec_02221	KPN1398ec-combo_01589	KPN1401ec_01573	KPN1415ec_01610	KPN1470ec_01020	KPN1481ec-combo_02375	KPN1533ec_01251	KPN1556ec_00695	KPN1648ec_00736	KPN1673ec_00924	KPN1688ec_02458	KPN1705ec_01184	KPN1711ec_01382	KPN1715ec_00335	KPN1751ec_00879	KPN17ec-combo_01576	KPN18ec-combo_00964	KPN1962ec_01355	KPN1998ec_01640	KPN1ec_00029	KPN2000ec_01653	KPN2096ec_04445	KPN2105ec_01592	KPN2108ec_00625	KPN2119ec-combo_01180	KPN2129ec_01226		KPN325ec_00458	KPN349ec_00609	KPN458ec_01262	KPN560ec_03987	KPN700ec_03387
ampH		D-alanyl-D-alanine-carboxypeptidase/endopeptidase AmpH	38	38	1	3102	4866	3102	10868		1160	1160	1160	KPN1132ec_02400	KPN11ec-combo_01534	KPN1264ec_01051	KPN12ec-combo_01541	KPN133ec_02217	KPN1398ec-combo_01584	KPN1401ec_01568	KPN1415ec_01605	KPN1470ec_01015	KPN1481ec-combo_02369	KPN1533ec_01256	KPN1556ec_00690	KPN1648ec_00731	KPN1673ec_00919	KPN1688ec_02453	KPN1705ec_01188	KPN1711ec_01387	KPN1715ec_00330	KPN1751ec_00884	KPN17ec-combo_01580	KPN18ec-combo_00960	KPN1962ec_01360	KPN1998ec_01636	KPN1ec_00034	KPN2000ec_01649	KPN2096ec_04451	KPN2105ec_01588	KPN2108ec_00621	KPN2119ec-combo_01175	KPN2129ec_01222		KPN325ec_00453	KPN349ec_00604	KPN458ec_01257	KPN560ec_03992	KPN700ec_03392
group_10504		hypothetical protein	38	38	1	3102	4880	3102	10882	Hypothetical protein with no hits to refseq/uniprot/clusters/cdd/tigrfams/pfam overlapping another protein with hits	458	458	458	KPN1132ec_02413	KPN11ec-combo_01521	KPN1264ec_01038	KPN12ec-combo_01528	KPN133ec_02204	KPN1398ec-combo_01571	KPN1401ec_01555	KPN1415ec_01592	KPN1470ec_05986	KPN1481ec-combo_02356	KPN1533ec_01269	KPN1556ec_00677	KPN1648ec_00718	KPN1673ec_00906	KPN1688ec_02440	KPN1705ec_01201	KPN1711ec_01400	KPN1715ec_00317	KPN1751ec_00897	KPN17ec-combo_01593	KPN18ec-combo_00947	KPN1962ec_05637	KPN1998ec_01623	KPN1ec_00047	KPN2000ec_01636	KPN2096ec_04464	KPN2105ec_01575	KPN2108ec_00608	KPN2119ec-combo_01162	KPN2129ec_01209		KPN325ec_00440	KPN349ec_00591	KPN458ec_01244	KPN560ec_04005	KPN700ec_03405
rdgC		Recombination-associated protein RdgC	38	38	1	3102	4887	3102	10889		911	911	911	KPN1132ec_02419	KPN11ec-combo_01515	KPN1264ec_01032	KPN12ec-combo_01522	KPN133ec_02198	KPN1398ec-combo_01565	KPN1401ec_01549	KPN1415ec_01586	KPN1470ec_04883	KPN1481ec-combo_02350	KPN1533ec_01275	KPN1556ec_00671	KPN1648ec_00712	KPN1673ec_00900	KPN1688ec_02434	KPN1705ec_01207	KPN1711ec_01406	KPN1715ec_00311	KPN1751ec_00903	KPN17ec-combo_01599	KPN18ec-combo_00941	KPN1962ec_05643	KPN1998ec_01617	KPN1ec_00053	KPN2000ec_01630	KPN2096ec_04470	KPN2105ec_01569	KPN2108ec_00602	KPN2119ec-combo_01156	KPN2129ec_01203		KPN325ec_00434	KPN349ec_00585	KPN458ec_01238	KPN560ec_04011	KPN700ec_03411
tsaA		putative peroxiredoxin	38	38	1	3102	4910	3102	10911		602	602	602	KPN1132ec_02437	KPN11ec-combo_01496	KPN1264ec_01014	KPN12ec-combo_01503	KPN133ec_02180	KPN1398ec-combo_01547	KPN1401ec_01531	KPN1415ec_01568	KPN1470ec_01328	KPN1481ec-combo_02330	KPN1533ec_01293	KPN1556ec_00653	KPN1648ec_00694	KPN1673ec_00882	KPN1688ec_02416	KPN1705ec_01225	KPN1711ec_01424	KPN1715ec_00293	KPN1751ec_00922	KPN17ec-combo_01618	KPN18ec-combo_00922	KPN1962ec_03497	KPN1998ec_01598	KPN1ec_00072	KPN2000ec_01611	KPN2096ec_03986	KPN2105ec_01551	KPN2108ec_00583	KPN2119ec-combo_01138	KPN2129ec_01184		KPN325ec_00416	KPN349ec_00567	KPN458ec_01220	KPN560ec_02025	KPN700ec_01287
queA		S-adenosylmethionine:tRNA ribosyltransferase-isomerase	38	38	1	3102	4912	3102	10913		1064	1064	1064	KPN1132ec_02439	KPN11ec-combo_01494	KPN1264ec_01012	KPN12ec-combo_01501	KPN133ec_02178	KPN1398ec-combo_01545	KPN1401ec_01529	KPN1415ec_01566	KPN1470ec_01326	KPN1481ec-combo_02328	KPN1533ec_01295	KPN1556ec_00651	KPN1648ec_00692	KPN1673ec_00880	KPN1688ec_02414	KPN1705ec_01227	KPN1711ec_01426	KPN1715ec_00291	KPN1751ec_00924	KPN17ec-combo_01620	KPN18ec-combo_00920	KPN1962ec_03495	KPN1998ec_01596	KPN1ec_00074	KPN2000ec_01609	KPN2096ec_03984	KPN2105ec_01549	KPN2108ec_00581	KPN2119ec-combo_01136	KPN2129ec_01182		KPN325ec_00414	KPN349ec_00565	KPN458ec_01218	KPN560ec_02027	KPN700ec_01285
tgt		Queuine tRNA-ribosyltransferase	38	38	1	3102	4913	3102	10914		1127	1127	1127	KPN1132ec_02440	KPN11ec-combo_01493	KPN1264ec_01011	KPN12ec-combo_01500	KPN133ec_02177	KPN1398ec-combo_01544	KPN1401ec_01528	KPN1415ec_01565	KPN1470ec_01325	KPN1481ec-combo_02327	KPN1533ec_01296	KPN1556ec_00650	KPN1648ec_00691	KPN1673ec_00879	KPN1688ec_02413	KPN1705ec_01228	KPN1711ec_01427	KPN1715ec_00290	KPN1751ec_00925	KPN17ec-combo_01621	KPN18ec-combo_00919	KPN1962ec_03494	KPN1998ec_01595	KPN1ec_00075	KPN2000ec_01608	KPN2096ec_03983	KPN2105ec_01548	KPN2108ec_00580	KPN2119ec-combo_01135	KPN2129ec_01181		KPN325ec_00413	KPN349ec_00564	KPN458ec_01217	KPN560ec_02028	KPN700ec_01284
group_10509		hypothetical protein	38	38	1	3102	4914	3102	10915		332	332	332	KPN1132ec_02441	KPN11ec-combo_01492	KPN1264ec_01010	KPN12ec-combo_01499	KPN133ec_02176	KPN1398ec-combo_01543	KPN1401ec_01527	KPN1415ec_01564	KPN1470ec_01324	KPN1481ec-combo_02326	KPN1533ec_01297	KPN1556ec_00649	KPN1648ec_00690	KPN1673ec_00878	KPN1688ec_02412	KPN1705ec_01229	KPN1711ec_01428	KPN1715ec_00289	KPN1751ec_00926	KPN17ec-combo_01622	KPN18ec-combo_00918	KPN1962ec_03493	KPN1998ec_01594	KPN1ec_00076	KPN2000ec_01607	KPN2096ec_03982	KPN2105ec_01547	KPN2108ec_00579	KPN2119ec-combo_01134	KPN2129ec_01180		KPN325ec_00412	KPN349ec_00563	KPN458ec_01216	KPN560ec_02029	KPN700ec_01283
tsx		Nucleoside-specific channel-forming protein tsx	38	38	1	3102	4919	3102	10920		884	884	884	KPN1132ec_02446	KPN11ec-combo_01487	KPN1264ec_01005	KPN12ec-combo_01494	KPN133ec_02171	KPN1398ec-combo_01538	KPN1401ec_01522	KPN1415ec_01559	KPN1470ec_01319	KPN1481ec-combo_02321	KPN1533ec_01302	KPN1556ec_00644	KPN1648ec_00685	KPN1673ec_00873	KPN1688ec_02407	KPN1705ec_01234	KPN1711ec_01433	KPN1715ec_00284	KPN1751ec_00931	KPN17ec-combo_01627	KPN18ec-combo_00913	KPN1962ec_03488	KPN1998ec_01589	KPN1ec_00081	KPN2000ec_01602	KPN2096ec_03977	KPN2105ec_01542	KPN2108ec_00574	KPN2119ec-combo_01129	KPN2129ec_01175		KPN325ec_00407	KPN349ec_00558	KPN458ec_01211	KPN560ec_02034	KPN700ec_01278
ribE		6,7-dimethyl-8-ribityllumazine synthase	38	38	1	3102	4923	3102	10924		470	470	470	KPN1132ec_02450	KPN11ec-combo_01483	KPN1264ec_01001	KPN12ec-combo_01490	KPN133ec_02167	KPN1398ec-combo_01534	KPN1401ec_01518	KPN1415ec_01555	KPN1470ec_04825	KPN1481ec-combo_02317	KPN1533ec_01306	KPN1556ec_00640	KPN1648ec_00681	KPN1673ec_00869	KPN1688ec_02403	KPN1705ec_01238	KPN1711ec_01437	KPN1715ec_00280	KPN1751ec_00935	KPN17ec-combo_01631	KPN18ec-combo_00909	KPN1962ec_03484	KPN1998ec_01585	KPN1ec_00085	KPN2000ec_01598	KPN2096ec_03973	KPN2105ec_01538	KPN2108ec_00570	KPN2119ec-combo_01125	KPN2129ec_01171		KPN325ec_00403	KPN349ec_00554	KPN458ec_01207	KPN560ec_02038	KPN700ec_01274
xseB		Exodeoxyribonuclease 7 small subunit	38	38	1	3102	4933	3102	10931		242	242	242	KPN1132ec_02457	KPN11ec-combo_01476	KPN1264ec_00994	KPN12ec-combo_01483	KPN133ec_02160	KPN1398ec-combo_01527	KPN1401ec_01511	KPN1415ec_01548	KPN1470ec_02998	KPN1481ec-combo_02310	KPN1533ec_01313	KPN1556ec_00633	KPN1648ec_00674	KPN1673ec_00862	KPN1688ec_02396	KPN1705ec_01245	KPN1711ec_01444	KPN1715ec_00273	KPN1751ec_00942	KPN17ec-combo_01638	KPN18ec-combo_00902	KPN1962ec_06561	KPN1998ec_01578	KPN1ec_00092	KPN2000ec_01591	KPN2096ec_03966	KPN2105ec_01531	KPN2108ec_00563	KPN2119ec-combo_01118	KPN2129ec_01164		KPN325ec_00396	KPN349ec_00547	KPN458ec_01200	KPN560ec_02045	KPN700ec_01267
yajR_1		Inner membrane transport protein YajR	38	38	1	3102	4940	3102	10938		1364	1364	1364	KPN1132ec_02463	KPN11ec-combo_01470	KPN1264ec_00988	KPN12ec-combo_01477	KPN133ec_02154	KPN1398ec-combo_01521	KPN1401ec_01505	KPN1415ec_01542	KPN1470ec_02673	KPN1481ec-combo_02304	KPN1533ec_01319	KPN1556ec_00627	KPN1648ec_00668	KPN1673ec_00856	KPN1688ec_02390	KPN1705ec_01251	KPN1711ec_01450	KPN1715ec_00267	KPN1751ec_00948	KPN17ec-combo_01644	KPN18ec-combo_00896	KPN1962ec_03840	KPN1998ec_01572	KPN1ec_00098	KPN2000ec_01585	KPN2096ec_03960	KPN2105ec_01525	KPN2108ec_00557	KPN2119ec-combo_01112	KPN2129ec_01158		KPN325ec_00390	KPN349ec_00541	KPN458ec_01194	KPN560ec_02051	KPN700ec_01261
afr_3		1,5-anhydro-D-fructose reductase	38	38	1	3102	4941	3102	10939		1178	1178	1178	KPN1132ec_02464	KPN11ec-combo_01469	KPN1264ec_00987	KPN12ec-combo_01476	KPN133ec_02153	KPN1398ec-combo_01520	KPN1401ec_01504	KPN1415ec_01541	KPN1470ec_02672	KPN1481ec-combo_02303	KPN1533ec_01320	KPN1556ec_00626	KPN1648ec_00667	KPN1673ec_00855	KPN1688ec_02389	KPN1705ec_01252	KPN1711ec_01451	KPN1715ec_00266	KPN1751ec_00949	KPN17ec-combo_01645	KPN18ec-combo_00895	KPN1962ec_03841	KPN1998ec_01571	KPN1ec_00099	KPN2000ec_01584	KPN2096ec_03959	KPN2105ec_01524	KPN2108ec_00556	KPN2119ec-combo_01111	KPN2129ec_01157		KPN325ec_00389	KPN349ec_00540	KPN458ec_01193	KPN560ec_02052	KPN700ec_01260
cyoE		Protoheme IX farnesyltransferase	38	38	1	3102	4951	3102	10948		887	887	887	KPN1132ec_02473	KPN11ec-combo_01460	KPN1264ec_00978	KPN12ec-combo_01467	KPN133ec_02144	KPN1398ec-combo_01511	KPN1401ec_01494	KPN1415ec_01531	KPN1470ec_03706	KPN1481ec-combo_02293	KPN1533ec_01329	KPN1556ec_00617	KPN1648ec_00658	KPN1673ec_00846	KPN1688ec_02380	KPN1705ec_01261	KPN1711ec_01460	KPN1715ec_00257	KPN1751ec_00958	KPN17ec-combo_01654	KPN18ec-combo_00886	KPN1962ec_03850	KPN1998ec_01562	KPN1ec_00108	KPN2000ec_01575	KPN2096ec_03950	KPN2105ec_01515	KPN2108ec_00547	KPN2119ec-combo_01102	KPN2129ec_01148		KPN325ec_00380	KPN349ec_00531	KPN458ec_01184	KPN560ec_02061	KPN700ec_01251
cyoD		Cytochrome bo(3) ubiquinol oxidase subunit 4	38	38	1	3102	4953	3102	10949		329	329	329	KPN1132ec_02474	KPN11ec-combo_01459	KPN1264ec_00977	KPN12ec-combo_01466	KPN133ec_02143	KPN1398ec-combo_01510	KPN1401ec_01493	KPN1415ec_01530	KPN1470ec_03707	KPN1481ec-combo_02292	KPN1533ec_01330	KPN1556ec_00616	KPN1648ec_00657	KPN1673ec_00845	KPN1688ec_02379	KPN1705ec_01262	KPN1711ec_01461	KPN1715ec_00256	KPN1751ec_00959	KPN17ec-combo_01655	KPN18ec-combo_00885	KPN1962ec_03851	KPN1998ec_01561	KPN1ec_00109	KPN2000ec_01574	KPN2096ec_03949	KPN2105ec_01514	KPN2108ec_00546	KPN2119ec-combo_01101	KPN2129ec_01147		KPN325ec_00379	KPN349ec_00530	KPN458ec_01183	KPN560ec_02062	KPN700ec_01250
ilvH		Acetolactate synthase isozyme 3 small subunit	38	38	1	3102	12820	3102	10289		491	491	491	KPN1132ec_02487	KPN11ec-combo_03662	KPN1264ec_02630	KPN12ec-combo_00511	KPN133ec_00133	KPN1398ec-combo_00112	KPN1401ec_00502	KPN1415ec_00540	KPN1470ec_03066	KPN1481ec-combo_03347	KPN1533ec_02442	KPN1556ec_00932	KPN1648ec_02853	KPN1673ec_01915	KPN1688ec_01059	KPN1705ec_01898	KPN1711ec_02177	KPN1715ec_01033	KPN1751ec_01878	KPN17ec-combo_00911	KPN18ec-combo_01612	KPN1962ec_00448	KPN1998ec_00356	KPN1ec_01049	KPN2000ec_01821	KPN2096ec_01707	KPN2105ec_03044	KPN2108ec_01558	KPN2119ec-combo_00912	KPN2129ec_00790		KPN325ec_02193	KPN349ec_01266	KPN458ec_01910	KPN560ec_02744	KPN700ec_04283
mraZ		Transcriptional regulator MraZ	38	38	1	3102	12822	3102	10291		458	458	458	KPN1132ec_02489	KPN11ec-combo_03664	KPN1264ec_02628	KPN12ec-combo_00509	KPN133ec_00131	KPN1398ec-combo_00114	KPN1401ec_00500	KPN1415ec_00538	KPN1470ec_03064	KPN1481ec-combo_03344	KPN1533ec_02440	KPN1556ec_00930	KPN1648ec_02851	KPN1673ec_01917	KPN1688ec_01061	KPN1705ec_01900	KPN1711ec_02179	KPN1715ec_01035	KPN1751ec_01876	KPN17ec-combo_00909	KPN18ec-combo_01614	KPN1962ec_00450	KPN1998ec_00354	KPN1ec_01051	KPN2000ec_01823	KPN2096ec_01705	KPN2105ec_03042	KPN2108ec_01560	KPN2119ec-combo_00910	KPN2129ec_00788		KPN325ec_02191	KPN349ec_01264	KPN458ec_01908	KPN560ec_02746	KPN700ec_04285
rsmH		Ribosomal RNA small subunit methyltransferase H	38	38	1	3102	12823	3102	10292		941	941	941	KPN1132ec_02490	KPN11ec-combo_03665	KPN1264ec_02627	KPN12ec-combo_00508	KPN133ec_00130	KPN1398ec-combo_00115	KPN1401ec_00499	KPN1415ec_00537	KPN1470ec_03063	KPN1481ec-combo_03343	KPN1533ec_02439	KPN1556ec_00929	KPN1648ec_02850	KPN1673ec_01918	KPN1688ec_01062	KPN1705ec_01901	KPN1711ec_02180	KPN1715ec_01036	KPN1751ec_01875	KPN17ec-combo_00908	KPN18ec-combo_01615	KPN1962ec_00451	KPN1998ec_00353	KPN1ec_01052	KPN2000ec_01824	KPN2096ec_01704	KPN2105ec_03041	KPN2108ec_01561	KPN2119ec-combo_00909	KPN2129ec_00787		KPN325ec_02190	KPN349ec_01263	KPN458ec_01907	KPN560ec_02747	KPN700ec_04286
ftsL		Cell division protein FtsL	38	38	1	3102	12824	3102	10293		365	365	365	KPN1132ec_02491	KPN11ec-combo_03666	KPN1264ec_02626	KPN12ec-combo_00507	KPN133ec_00129	KPN1398ec-combo_00116	KPN1401ec_00498	KPN1415ec_00536	KPN1470ec_03062	KPN1481ec-combo_03342	KPN1533ec_02438	KPN1556ec_00928	KPN1648ec_02849	KPN1673ec_01919	KPN1688ec_01063	KPN1705ec_01902	KPN1711ec_02181	KPN1715ec_01037	KPN1751ec_01874	KPN17ec-combo_00907	KPN18ec-combo_01616	KPN1962ec_00452	KPN1998ec_00352	KPN1ec_01053	KPN2000ec_01825	KPN2096ec_01703	KPN2105ec_03040	KPN2108ec_01562	KPN2119ec-combo_00908	KPN2129ec_00786		KPN325ec_02189	KPN349ec_01262	KPN458ec_01906	KPN560ec_02748	KPN700ec_04287
ftsW		putative peptidoglycan glycosyltransferase FtsW	38	38	1	3102	12831	3102	10299		1274	1274	1274	KPN1132ec_02497	KPN11ec-combo_03672	KPN1264ec_02620	KPN12ec-combo_00501	KPN133ec_00123	KPN1398ec-combo_00122	KPN1401ec_00492	KPN1415ec_00530	KPN1470ec_03280	KPN1481ec-combo_03336	KPN1533ec_02432	KPN1556ec_00922	KPN1648ec_02843	KPN1673ec_01925	KPN1688ec_01069	KPN1705ec_01908	KPN1711ec_02187	KPN1715ec_01043	KPN1751ec_01868	KPN17ec-combo_00901	KPN18ec-combo_01622	KPN1962ec_00458	KPN1998ec_00346	KPN1ec_01059	KPN2000ec_01831	KPN2096ec_01697	KPN2105ec_03034	KPN2108ec_01568	KPN2119ec-combo_00902	KPN2129ec_00780		KPN325ec_02183	KPN349ec_01256	KPN458ec_01900	KPN560ec_02754	KPN700ec_04293
lpxC		UDP-3-O-acyl-N-acetylglucosamine deacetylase	38	38	1	3102	12838	3102	10307		917	917	917	KPN1132ec_02504	KPN11ec-combo_03679	KPN1264ec_02613	KPN12ec-combo_00494	KPN133ec_00116	KPN1398ec-combo_00129	KPN1401ec_00485	KPN1415ec_00523	KPN1470ec_04072	KPN1481ec-combo_03329	KPN1533ec_02425	KPN1556ec_00915	KPN1648ec_02836	KPN1673ec_01932	KPN1688ec_01076	KPN1705ec_01915	KPN1711ec_02194	KPN1715ec_01050	KPN1751ec_01861	KPN17ec-combo_00894	KPN18ec-combo_01629	KPN1962ec_00465	KPN1998ec_00339	KPN1ec_01066	KPN2000ec_01838	KPN2096ec_01690	KPN2105ec_03027	KPN2108ec_01575	KPN2119ec-combo_00895	KPN2129ec_00773		KPN325ec_02176	KPN349ec_01249	KPN458ec_01893	KPN560ec_02761	KPN700ec_04300
nadC		Nicotinate-nucleotide pyrophosphorylase [carboxylating]	38	38	1	3102	12854	3102	10321		893	893	893	KPN1132ec_02515	KPN11ec-combo_03690	KPN1264ec_02602	KPN12ec-combo_00483	KPN133ec_00104	KPN1398ec-combo_00140	KPN1401ec_00474	KPN1415ec_00512	KPN1470ec_06693	KPN1481ec-combo_03317	KPN1533ec_02414	KPN1556ec_00904	KPN1648ec_02825	KPN1673ec_01944	KPN1688ec_01087	KPN1705ec_01926	KPN1711ec_02205	KPN1715ec_01061	KPN1751ec_01850	KPN17ec-combo_00883	KPN18ec-combo_01640	KPN1962ec_00476	KPN1998ec_00328	KPN1ec_01077	KPN2000ec_01849	KPN2096ec_01679	KPN2105ec_03016	KPN2108ec_01586	KPN2119ec-combo_00884	KPN2129ec_00762		KPN325ec_02165	KPN349ec_01238	KPN458ec_01882	KPN560ec_02772	KPN700ec_04311
group_10525		hypothetical protein	38	38	1	3102	12856	3102	10323		854	854	854	KPN1132ec_02517	KPN11ec-combo_03692	KPN1264ec_02600	KPN12ec-combo_00481	KPN133ec_00102	KPN1398ec-combo_00142	KPN1401ec_00472	KPN1415ec_00510	KPN1470ec_03024	KPN1481ec-combo_03315	KPN1533ec_02412	KPN1556ec_00902	KPN1648ec_02823	KPN1673ec_01946	KPN1688ec_01089	KPN1705ec_01928	KPN1711ec_02207	KPN1715ec_01063	KPN1751ec_01848	KPN17ec-combo_00881	KPN18ec-combo_01642	KPN1962ec_00478	KPN1998ec_00326	KPN1ec_01079	KPN2000ec_01851	KPN2096ec_01677	KPN2105ec_03014	KPN2108ec_01588	KPN2119ec-combo_00882	KPN2129ec_00760		KPN325ec_02163	KPN349ec_01236	KPN458ec_01880	KPN560ec_02774	KPN700ec_04313
yicJ_2		Inner membrane symporter YicJ	38	38	1	3102	12858	3102	10325		1406	1406	1406	KPN1132ec_02519	KPN11ec-combo_03694	KPN1264ec_02598	KPN12ec-combo_00479	KPN133ec_00100	KPN1398ec-combo_00144	KPN1401ec_00470	KPN1415ec_00508	KPN1470ec_03022	KPN1481ec-combo_03313	KPN1533ec_02410	KPN1556ec_00900	KPN1648ec_02821	KPN1673ec_01948	KPN1688ec_01091	KPN1705ec_01930	KPN1711ec_02209	KPN1715ec_01065	KPN1751ec_01846	KPN17ec-combo_00879	KPN18ec-combo_01644	KPN1962ec_00480	KPN1998ec_00324	KPN1ec_01081	KPN2000ec_01853	KPN2096ec_01675	KPN2105ec_03012	KPN2108ec_01590	KPN2119ec-combo_00880	KPN2129ec_00758		KPN325ec_02161	KPN349ec_01234	KPN458ec_01878	KPN560ec_02776	KPN700ec_04315
pdhR_1		Pyruvate dehydrogenase complex repressor	38	38	1	3102	12861	3102	10327		779	779	779	KPN1132ec_02521	KPN11ec-combo_03696	KPN1264ec_02596	KPN12ec-combo_00477	KPN133ec_00098	KPN1398ec-combo_00146	KPN1401ec_00468	KPN1415ec_00506	KPN1470ec_05964	KPN1481ec-combo_03311	KPN1533ec_02408	KPN1556ec_00898	KPN1648ec_02819	KPN1673ec_01950	KPN1688ec_01093	KPN1705ec_01932	KPN1711ec_02211	KPN1715ec_01067	KPN1751ec_01844	KPN17ec-combo_00877	KPN18ec-combo_01646	KPN1962ec_00482	KPN1998ec_00322	KPN1ec_01083	KPN2000ec_01855	KPN2096ec_01673	KPN2105ec_03010	KPN2108ec_01592	KPN2119ec-combo_00878	KPN2129ec_00756		KPN325ec_02159	KPN349ec_01232	KPN458ec_01876	KPN560ec_02778	KPN700ec_04317
speE		Polyamine aminopropyltransferase	38	38	1	3102	12871	3102	10339		860	860	860	KPN1132ec_02531	KPN11ec-combo_03706	KPN1264ec_02586	KPN12ec-combo_00467	KPN133ec_00088	KPN1398ec-combo_00156	KPN1401ec_00458	KPN1415ec_00496	KPN1470ec_03275	KPN1481ec-combo_03301	KPN1533ec_02398	KPN1556ec_00888	KPN1648ec_02809	KPN1673ec_01960	KPN1688ec_01103	KPN1705ec_01942	KPN1711ec_02221	KPN1715ec_01077	KPN1751ec_01834	KPN17ec-combo_00867	KPN18ec-combo_01656	KPN1962ec_00492	KPN1998ec_00312	KPN1ec_01093	KPN2000ec_01865	KPN2096ec_01663	KPN2105ec_03000	KPN2108ec_01602	KPN2119ec-combo_00868	KPN2129ec_00746		KPN325ec_02149	KPN349ec_01222	KPN458ec_01866	KPN560ec_02788	KPN700ec_04327
hpt		Hypoxanthine phosphoribosyltransferase	38	38	1	3102	12942	3102	10460		536	536	536	KPN1132ec_02537	KPN11ec-combo_03712	KPN1264ec_02580	KPN12ec-combo_03697	KPN133ec_00082	KPN1398ec-combo_00163	KPN1401ec_00452	KPN1415ec_00490	KPN1470ec_02361	KPN1481ec-combo_03295	KPN1533ec_02392	KPN1556ec_00882	KPN1648ec_02803	KPN1673ec_04233	KPN1688ec_01109	KPN1705ec_01968	KPN1711ec_02227	KPN1715ec_01083	KPN1751ec_01828	KPN17ec-combo_04026	KPN18ec-combo_01662	KPN1962ec_00498	KPN1998ec_03614	KPN1ec_01099	KPN2000ec_01871	KPN2096ec_03581	KPN2105ec_02994	KPN2108ec_01608	KPN2119ec-combo_00862	KPN2129ec_03499		KPN325ec_02143	KPN349ec_01216	KPN458ec_01860	KPN560ec_02794	KPN700ec_04717
panD		Aspartate 1-decarboxylase	38	38	1	3102	12444	3102	10454		380	380	380	KPN1132ec_02543	KPN11ec-combo_03718	KPN1264ec_02574	KPN12ec-combo_03691	KPN133ec_00076	KPN1398ec-combo_00169	KPN1401ec_00446	KPN1415ec_00484	KPN1470ec_03889	KPN1481ec-combo_03289	KPN1533ec_02386	KPN1556ec_00876	KPN1648ec_02797	KPN1673ec_04239	KPN1688ec_01115	KPN1705ec_01974	KPN1711ec_02233	KPN1715ec_01089	KPN1751ec_01822	KPN17ec-combo_04020	KPN18ec-combo_01668	KPN1962ec_00504	KPN1998ec_03608	KPN1ec_01105	KPN2000ec_01877	KPN2096ec_03575	KPN2105ec_02988	KPN2108ec_01614	KPN2119ec-combo_00856	KPN2129ec_03493		KPN325ec_02137	KPN349ec_01210	KPN458ec_01854	KPN560ec_02800	KPN700ec_04723
panC		Pantothenate synthetase	38	38	1	3102	12443	3102	10453		854	854	854	KPN1132ec_02544	KPN11ec-combo_03719	KPN1264ec_02573	KPN12ec-combo_03690	KPN133ec_00075	KPN1398ec-combo_00170	KPN1401ec_00445	KPN1415ec_00483	KPN1470ec_03888	KPN1481ec-combo_03288	KPN1533ec_02385	KPN1556ec_00875	KPN1648ec_02796	KPN1673ec_04240	KPN1688ec_01116	KPN1705ec_01975	KPN1711ec_02234	KPN1715ec_01090	KPN1751ec_01821	KPN17ec-combo_04019	KPN18ec-combo_01669	KPN1962ec_00505	KPN1998ec_03607	KPN1ec_01106	KPN2000ec_01878	KPN2096ec_03574	KPN2105ec_02987	KPN2108ec_01615	KPN2119ec-combo_00855	KPN2129ec_03492		KPN325ec_02136	KPN349ec_01209	KPN458ec_01853	KPN560ec_02801	KPN700ec_04724
erpA		Iron-sulfur cluster insertion protein ErpA	38	38	1	3102	12406	3102	10413		344	344	344	KPN1132ec_02575	KPN11ec-combo_03751	KPN1264ec_02541	KPN12ec-combo_03659	KPN133ec_00044	KPN1398ec-combo_00201	KPN1401ec_00413	KPN1415ec_00451	KPN1470ec_06297	KPN1481ec-combo_03255	KPN1533ec_02353	KPN1556ec_00843	KPN1648ec_02764	KPN1673ec_04272	KPN1688ec_01148	KPN1705ec_04413	KPN1711ec_02266	KPN1715ec_01122	KPN1751ec_01788	KPN17ec-combo_03988	KPN18ec-combo_01700	KPN1962ec_05306	KPN1998ec_03576	KPN1ec_04084	KPN2000ec_01909	KPN2096ec_03542	KPN2105ec_02955	KPN2108ec_01647	KPN2119ec-combo_00823	KPN2129ec_03461		KPN325ec_02104	KPN349ec_01177	KPN458ec_01821	KPN560ec_02833	KPN700ec_04756
map_2		Methionine aminopeptidase	38	38	1	3102	12393	3102	10399		794	794	794	KPN1132ec_02585	KPN11ec-combo_03761	KPN1264ec_02531	KPN12ec-combo_03649	KPN133ec_00034	KPN1398ec-combo_00211	KPN1401ec_00403	KPN1415ec_00441	KPN1470ec_07172	KPN1481ec-combo_03245	KPN1533ec_02343	KPN1556ec_00833	KPN1648ec_02754	KPN1673ec_04282	KPN1688ec_01158	KPN1705ec_04403	KPN1711ec_02277	KPN1715ec_01132	KPN1751ec_01778	KPN17ec-combo_03978	KPN18ec-combo_01710	KPN1962ec_05219	KPN1998ec_03566	KPN1ec_04074	KPN2000ec_01919	KPN2096ec_03532	KPN2105ec_04721	KPN2108ec_01657	KPN2119ec-combo_00813	KPN2129ec_03451		KPN325ec_02094	KPN349ec_01167	KPN458ec_01811	KPN560ec_02843	KPN700ec_04791
tsf		Elongation factor Ts	38	38	1	3102	12391	3102	10397		851	851	851	KPN1132ec_02587	KPN11ec-combo_03763	KPN1264ec_02529	KPN12ec-combo_03647	KPN133ec_00032	KPN1398ec-combo_00213	KPN1401ec_00401	KPN1415ec_00439	KPN1470ec_05347	KPN1481ec-combo_03243	KPN1533ec_02341	KPN1556ec_00831	KPN1648ec_02752	KPN1673ec_04284	KPN1688ec_01160	KPN1705ec_04401	KPN1711ec_02279	KPN1715ec_01134	KPN1751ec_01776	KPN17ec-combo_03976	KPN18ec-combo_01712	KPN1962ec_05217	KPN1998ec_03564	KPN1ec_04072	KPN2000ec_01921	KPN2096ec_03530	KPN2105ec_04723	KPN2108ec_01659	KPN2119ec-combo_00811	KPN2129ec_03449		KPN325ec_02092	KPN349ec_01165	KPN458ec_01809	KPN560ec_02845	KPN700ec_04789
frr		Ribosome-recycling factor	38	38	1	3102	12389	3102	10394		557	557	557	KPN1132ec_02589	KPN11ec-combo_03765	KPN1264ec_02527	KPN12ec-combo_03645	KPN133ec_00030	KPN1398ec-combo_00215	KPN1401ec_00399	KPN1415ec_00437	KPN1470ec_04944	KPN1481ec-combo_03241	KPN1533ec_02339	KPN1556ec_00829	KPN1648ec_02750	KPN1673ec_04286	KPN1688ec_01162	KPN1705ec_04399	KPN1711ec_02281	KPN1715ec_01136	KPN1751ec_01774	KPN17ec-combo_03974	KPN18ec-combo_01714	KPN1962ec_05215	KPN1998ec_03562	KPN1ec_04070	KPN2000ec_01923	KPN2096ec_03528	KPN2105ec_04725	KPN2108ec_01661	KPN2119ec-combo_00809	KPN2129ec_03447		KPN325ec_02090	KPN349ec_01163	KPN458ec_01807	KPN560ec_02847	KPN700ec_04787
skp		Chaperone protein Skp	38	38	1	3102	12382	3102	10388		485	485	485	KPN1132ec_02595	KPN11ec-combo_03771	KPN1264ec_02521	KPN12ec-combo_03639	KPN133ec_00024	KPN1398ec-combo_00221	KPN1401ec_00393	KPN1415ec_00431	KPN1470ec_06126	KPN1481ec-combo_03235	KPN1533ec_02333	KPN1556ec_00823	KPN1648ec_02744	KPN1673ec_04292	KPN1688ec_01168	KPN1705ec_04393	KPN1711ec_02287	KPN1715ec_01142	KPN1751ec_01768	KPN17ec-combo_03968	KPN18ec-combo_01720	KPN1962ec_05117	KPN1998ec_03556	KPN1ec_04064	KPN2000ec_01929	KPN2096ec_03522	KPN2105ec_04731	KPN2108ec_01667	KPN2119ec-combo_00803	KPN2129ec_03441		KPN325ec_02084	KPN349ec_01157	KPN458ec_01801	KPN560ec_02853	KPN700ec_04781
fabZ		3-hydroxyacyl-[acyl-carrier-protein] dehydratase FabZ	38	38	1	3102	12380	3102	10386		455	455	455	KPN1132ec_02597	KPN11ec-combo_03773	KPN1264ec_02519	KPN12ec-combo_03637	KPN133ec_00022	KPN1398ec-combo_00223	KPN1401ec_00391	KPN1415ec_00429	KPN1470ec_05295	KPN1481ec-combo_03233	KPN1533ec_02331	KPN1556ec_00821	KPN1648ec_02742	KPN1673ec_04294	KPN1688ec_01170	KPN1705ec_04391	KPN1711ec_02289	KPN1715ec_01144	KPN1751ec_01766	KPN17ec-combo_03966	KPN18ec-combo_01722	KPN1962ec_05119	KPN1998ec_03554	KPN1ec_04062	KPN2000ec_01931	KPN2096ec_03520	KPN2105ec_04733	KPN2108ec_01669	KPN2119ec-combo_00801	KPN2129ec_03439		KPN325ec_02082	KPN349ec_01155	KPN458ec_01799	KPN560ec_02855	KPN700ec_04779
lpxA		Acyl-[acyl-carrier-protein]--UDP-N-acetylglucosamine O-acyltransferase	38	38	1	3102	12379	3102	10385		788	788	788	KPN1132ec_02598	KPN11ec-combo_03774	KPN1264ec_02518	KPN12ec-combo_03636	KPN133ec_00021	KPN1398ec-combo_00224	KPN1401ec_00390	KPN1415ec_00428	KPN1470ec_05294	KPN1481ec-combo_03232	KPN1533ec_02330	KPN1556ec_00820	KPN1648ec_02741	KPN1673ec_04295	KPN1688ec_01171	KPN1705ec_04390	KPN1711ec_02290	KPN1715ec_01145	KPN1751ec_01765	KPN17ec-combo_03965	KPN18ec-combo_01723	KPN1962ec_05120	KPN1998ec_03553	KPN1ec_04061	KPN2000ec_01932	KPN2096ec_03519	KPN2105ec_04734	KPN2108ec_01670	KPN2119ec-combo_00800	KPN2129ec_03438		KPN325ec_02081	KPN349ec_01154	KPN458ec_01798	KPN560ec_02856	KPN700ec_04778
rnhB		Ribonuclease HII	38	38	1	3102	12377	3102	10382		599	599	599	KPN1132ec_02600	KPN11ec-combo_03776	KPN1264ec_02516	KPN12ec-combo_03634	KPN133ec_00019	KPN1398ec-combo_00226	KPN1401ec_00388	KPN1415ec_00426	KPN1470ec_04539	KPN1481ec-combo_03230	KPN1533ec_02328	KPN1556ec_00818	KPN1648ec_02739	KPN1673ec_04297	KPN1688ec_01173	KPN1705ec_04388	KPN1711ec_02292	KPN1715ec_01147	KPN1751ec_01763	KPN17ec-combo_03963	KPN18ec-combo_01725	KPN1962ec_07562	KPN1998ec_03551	KPN1ec_04059	KPN2000ec_01934	KPN2096ec_03517	KPN2105ec_04736	KPN2108ec_01672	KPN2119ec-combo_00798	KPN2129ec_03436		KPN325ec_02079	KPN349ec_01152	KPN458ec_01796	KPN560ec_02858	KPN700ec_04776
cetB		2-epi-5-epi-valiolone epimerase	38	38	1	3102	12373	3102	10375		389	389	389	KPN1132ec_02604	KPN11ec-combo_03780	KPN1264ec_02512	KPN12ec-combo_03630	KPN133ec_00015	KPN1398ec-combo_00230	KPN1401ec_00384	KPN1415ec_00422	KPN1470ec_06797	KPN1481ec-combo_03226	KPN1533ec_02324	KPN1556ec_00814	KPN1648ec_02735	KPN1673ec_04301	KPN1688ec_01177	KPN1705ec_04384	KPN1711ec_02296	KPN1715ec_01151	KPN1751ec_01759	KPN17ec-combo_03959	KPN18ec-combo_01729	KPN1962ec_04352	KPN1998ec_03547	KPN1ec_04055	KPN2000ec_01938	KPN2096ec_03513	KPN2105ec_04740	KPN2108ec_01676	KPN2119ec-combo_00794	KPN2129ec_03432		KPN325ec_02075	KPN349ec_01148	KPN458ec_01792	KPN560ec_02862	KPN700ec_04772
group_10548		hypothetical protein	38	38	1	3102	12370	3102	10373		260	260	260	KPN1132ec_02606	KPN11ec-combo_03782	KPN1264ec_02510	KPN12ec-combo_03628	KPN133ec_00013	KPN1398ec-combo_00232	KPN1401ec_00382	KPN1415ec_00420	KPN1470ec_06642	KPN1481ec-combo_03224	KPN1533ec_02322	KPN1556ec_00812	KPN1648ec_02733	KPN1673ec_04303	KPN1688ec_01179	KPN1705ec_04382	KPN1711ec_02298	KPN1715ec_01153	KPN1751ec_01757	KPN17ec-combo_03957	KPN18ec-combo_01731	KPN1962ec_04350	KPN1998ec_03545	KPN1ec_04053	KPN2000ec_01940	KPN2096ec_03511	KPN2105ec_04742	KPN2108ec_01678	KPN2119ec-combo_00792	KPN2129ec_03430		KPN325ec_02073	KPN349ec_01146	KPN458ec_01790	KPN560ec_02864	KPN700ec_04770
group_10549		hypothetical protein	38	38	1	3102	12369	3102	10372		200	200	200	KPN1132ec_02607	KPN11ec-combo_03783	KPN1264ec_02509	KPN12ec-combo_03627	KPN133ec_00012	KPN1398ec-combo_00233	KPN1401ec_00381	KPN1415ec_00419	KPN1470ec_06641	KPN1481ec-combo_03223	KPN1533ec_02321	KPN1556ec_00811	KPN1648ec_02732	KPN1673ec_04304	KPN1688ec_01180	KPN1705ec_04381	KPN1711ec_02299	KPN1715ec_01154	KPN1751ec_01756	KPN17ec-combo_03956	KPN18ec-combo_01732	KPN1962ec_04349	KPN1998ec_03544	KPN1ec_04052	KPN2000ec_01941	KPN2096ec_03510	KPN2105ec_04743	KPN2108ec_01679	KPN2119ec-combo_00791	KPN2129ec_03429		KPN325ec_02072	KPN349ec_01145	KPN458ec_01789	KPN560ec_02865	KPN700ec_04769
metQ_4		D-methionine-binding lipoprotein MetQ	38	38	1	3102	12356	3102	10362		815	815	815	KPN1132ec_02614	KPN11ec-combo_03791	KPN1264ec_02501	KPN12ec-combo_03619	KPN133ec_00004	KPN1398ec-combo_00241	KPN1401ec_00373	KPN1415ec_00411	KPN1470ec_07155	KPN1481ec-combo_03215	KPN1533ec_02313	KPN1556ec_00803	KPN1648ec_02724	KPN1673ec_04312	KPN1688ec_01188	KPN1705ec_04373	KPN1711ec_02307	KPN1715ec_01162	KPN1751ec_01748	KPN17ec-combo_03948	KPN18ec-combo_01740	KPN1962ec_04341	KPN1998ec_03536	KPN1ec_04044	KPN2000ec_01949	KPN2096ec_03502	KPN2105ec_04751	KPN2108ec_01687	KPN2119ec-combo_00783	KPN2129ec_03421		KPN325ec_02064	KPN349ec_01137	KPN458ec_01781	KPN560ec_02873	KPN700ec_04761
cbpA		Curved DNA-binding protein	38	38	1	3102	5973	3102	14750		917	917	917	KPN1132ec_02626	KPN11ec-combo_05253	KPN1264ec_03414	KPN12ec-combo_05022	KPN133ec_04709	KPN1398ec-combo_02325	KPN1401ec_04791	KPN1415ec_04763	KPN1470ec_04043	KPN1481ec-combo_04290	KPN1533ec_03257	KPN1556ec_04686	KPN1648ec_03328	KPN1673ec_03056	KPN1688ec_03141	KPN1705ec_03374	KPN1711ec_05124	KPN1715ec_03705	KPN1751ec_03722	KPN17ec-combo_05063	KPN18ec-combo_05021	KPN1962ec_01879	KPN1998ec_05263	KPN1ec_01240	KPN2000ec_05060	KPN2096ec_02995	KPN2105ec_02464	KPN2108ec_05039	KPN2119ec-combo_02970	KPN2129ec_05077		KPN325ec_02382	KPN349ec_04787	KPN458ec_02910	KPN560ec_03312	KPN700ec_02328
phnH		Alpha-D-ribose 1-methylphosphonate 5-triphosphate synthase subunit PhnH	38	38	1	3102	5960	3102	14736		584	584	584	KPN1132ec_02638	KPN11ec-combo_05266	KPN1264ec_03426	KPN12ec-combo_02793	KPN133ec_04570	KPN1398ec-combo_02337	KPN1401ec_04803	KPN1415ec_04775	KPN1470ec_03559	KPN1481ec-combo_04303	KPN1533ec_03269	KPN1556ec_03594	KPN1648ec_03340	KPN1673ec_03068	KPN1688ec_03153	KPN1705ec_04878	KPN1711ec_03624	KPN1715ec_03717	KPN1751ec_03710	KPN17ec-combo_03468	KPN18ec-combo_02898	KPN1962ec_01891	KPN1998ec_02854	KPN1ec_01228	KPN2000ec_03543	KPN2096ec_03007	KPN2105ec_03537	KPN2108ec_03304	KPN2119ec-combo_02982	KPN2129ec_03115		KPN325ec_02370	KPN349ec_02978	KPN458ec_02922	KPN560ec_03324	KPN700ec_02316
phnJ		Alpha-D-ribose 1-methylphosphonate 5-phosphate C-P lyase	38	38	1	3102	5958	3102	14734		848	848	848	KPN1132ec_02640	KPN11ec-combo_05268	KPN1264ec_03428	KPN12ec-combo_02795	KPN133ec_04568	KPN1398ec-combo_02339	KPN1401ec_04805	KPN1415ec_04777	KPN1470ec_03557	KPN1481ec-combo_04305	KPN1533ec_03271	KPN1556ec_03592	KPN1648ec_03342	KPN1673ec_03070	KPN1688ec_03155	KPN1705ec_04880	KPN1711ec_03626	KPN1715ec_03719	KPN1751ec_03708	KPN17ec-combo_03466	KPN18ec-combo_02896	KPN1962ec_01893	KPN1998ec_02856	KPN1ec_01226	KPN2000ec_03541	KPN2096ec_03009	KPN2105ec_03539	KPN2108ec_03302	KPN2119ec-combo_02984	KPN2129ec_03113		KPN325ec_02368	KPN349ec_02980	KPN458ec_02924	KPN560ec_03326	KPN700ec_02314
phnK		Putative phosphonates utilization ATP-binding protein PhnK	38	38	1	3102	5957	3102	14733		758	758	758	KPN1132ec_02641	KPN11ec-combo_05269	KPN1264ec_03429	KPN12ec-combo_02796	KPN133ec_04567	KPN1398ec-combo_02340	KPN1401ec_04806	KPN1415ec_04778	KPN1470ec_03556	KPN1481ec-combo_04306	KPN1533ec_03272	KPN1556ec_03591	KPN1648ec_03343	KPN1673ec_03071	KPN1688ec_03156	KPN1705ec_04881	KPN1711ec_03627	KPN1715ec_03720	KPN1751ec_03707	KPN17ec-combo_03465	KPN18ec-combo_02895	KPN1962ec_01894	KPN1998ec_02857	KPN1ec_01225	KPN2000ec_03540	KPN2096ec_03010	KPN2105ec_03540	KPN2108ec_03301	KPN2119ec-combo_02985	KPN2129ec_03112		KPN325ec_02367	KPN349ec_02981	KPN458ec_02925	KPN560ec_03327	KPN700ec_02313
rbsA_3		Ribose import ATP-binding protein RbsA	38	38	1	3102	5950	3102	14725		1520	1520	1520	KPN1132ec_02648	KPN11ec-combo_05276	KPN1264ec_03436	KPN12ec-combo_02803	KPN133ec_04559	KPN1398ec-combo_02347	KPN1401ec_04813	KPN1415ec_04785	KPN1470ec_01334	KPN1481ec-combo_04313	KPN1533ec_03279	KPN1556ec_03584	KPN1648ec_03350	KPN1673ec_03078	KPN1688ec_03163	KPN1705ec_04888	KPN1711ec_03634	KPN1715ec_03727	KPN1751ec_03700	KPN17ec-combo_03458	KPN18ec-combo_02888	KPN1962ec_01901	KPN1998ec_02864	KPN1ec_01218	KPN2000ec_03533	KPN2096ec_03017	KPN2105ec_03547	KPN2108ec_03294	KPN2119ec-combo_02992	KPN2129ec_03105		KPN325ec_02360	KPN349ec_02988	KPN458ec_02932	KPN560ec_03334	KPN700ec_02306
fdhF_2		Formate dehydrogenase H	38	38	1	3102	5945	3102	14715		419	419	419	KPN1132ec_02653	KPN11ec-combo_05283	KPN1264ec_03443	KPN12ec-combo_02810	KPN133ec_04552	KPN1398ec-combo_02352	KPN1401ec_04818	KPN1415ec_04790	KPN1470ec_06441	KPN1481ec-combo_04320	KPN1533ec_03284	KPN1556ec_03576	KPN1648ec_03355	KPN1673ec_03083	KPN1688ec_03168	KPN1705ec_04895	KPN1711ec_03639	KPN1715ec_03732	KPN1751ec_03695	KPN17ec-combo_03451	KPN18ec-combo_02881	KPN1962ec_01906	KPN1998ec_02871	KPN1ec_01211	KPN2000ec_03526	KPN2096ec_03022	KPN2105ec_03552	KPN2108ec_03287	KPN2119ec-combo_02997	KPN2129ec_03098		KPN325ec_02353	KPN349ec_02995	KPN458ec_02939	KPN560ec_03339	KPN700ec_02299
yjcH		Inner membrane protein YjcH	38	38	1	3102	5938	3102	14708		311	311	311	KPN1132ec_02658	KPN11ec-combo_05288	KPN1264ec_03448	KPN12ec-combo_02815	KPN133ec_04547	KPN1398ec-combo_02357	KPN1401ec_04164	KPN1415ec_04991	KPN1470ec_08390	KPN1481ec-combo_04694	KPN1533ec_03289	KPN1556ec_03571	KPN1648ec_03360	KPN1673ec_03088	KPN1688ec_03173	KPN1705ec_04783	KPN1711ec_03644	KPN1715ec_03737	KPN1751ec_03690	KPN17ec-combo_03446	KPN18ec-combo_02876	KPN1962ec_07017	KPN1998ec_02876	KPN1ec_01206	KPN2000ec_03521	KPN2096ec_03027	KPN2105ec_03557	KPN2108ec_03282	KPN2119ec-combo_03002	KPN2129ec_03093		KPN325ec_02348	KPN349ec_03000	KPN458ec_02944	KPN560ec_03344	KPN700ec_02294
soxR		Redox-sensitive transcriptional activator SoxR	38	38	1	3102	5916	3102	14683		458	458	458	KPN1132ec_02671	KPN11ec-combo_05301	KPN1264ec_03461	KPN12ec-combo_02828	KPN133ec_04216	KPN1398ec-combo_02370	KPN1401ec_04151	KPN1415ec_04978	KPN1470ec_06918	KPN1481ec-combo_04708	KPN1533ec_03302	KPN1556ec_03556	KPN1648ec_03373	KPN1673ec_03101	KPN1688ec_03186	KPN1705ec_04796	KPN1711ec_03657	KPN1715ec_03750	KPN1751ec_03677	KPN17ec-combo_03433	KPN18ec-combo_02863	KPN1962ec_03354	KPN1998ec_02889	KPN1ec_01193	KPN2000ec_03508	KPN2096ec_03040	KPN2105ec_03570	KPN2108ec_03269	KPN2119ec-combo_03015	KPN2129ec_03080		KPN325ec_02335	KPN349ec_03013	KPN458ec_02957	KPN560ec_03357	KPN700ec_02280
soxS_2		Regulatory protein SoxS	38	38	1	3102	5913	3102	14682		329	329	329	KPN1132ec_02672	KPN11ec-combo_05302	KPN1264ec_03462	KPN12ec-combo_02829	KPN133ec_04217	KPN1398ec-combo_02371	KPN1401ec_04150	KPN1415ec_04977	KPN1470ec_06919	KPN1481ec-combo_04709	KPN1533ec_03303	KPN1556ec_03555	KPN1648ec_03374	KPN1673ec_03102	KPN1688ec_03187	KPN1705ec_04797	KPN1711ec_03658	KPN1715ec_03751	KPN1751ec_03676	KPN17ec-combo_03432	KPN18ec-combo_02862	KPN1962ec_03355	KPN1998ec_02890	KPN1ec_01192	KPN2000ec_03507	KPN2096ec_03041	KPN2105ec_03571	KPN2108ec_03268	KPN2119ec-combo_03016	KPN2129ec_03079		KPN325ec_02334	KPN349ec_03014	KPN458ec_02958	KPN560ec_03358	KPN700ec_02279
lamB_2		Maltoporin	38	38	1	3102	5854	3102	14626		1289	1289	1289	KPN1132ec_02709	KPN11ec-combo_05340	KPN1264ec_03502	KPN12ec-combo_02866	KPN133ec_04256	KPN1398ec-combo_02408	KPN1401ec_04111	KPN1415ec_04938	KPN1470ec_01574	KPN1481ec-combo_04751	KPN1533ec_03340	KPN1556ec_03516	KPN1648ec_03411	KPN1673ec_03139	KPN1688ec_03224	KPN1705ec_04106	KPN1711ec_03695	KPN1715ec_04600	KPN1751ec_03637	KPN17ec-combo_03395	KPN18ec-combo_02825	KPN1962ec_03212	KPN1998ec_02927	KPN1ec_01153	KPN2000ec_03470	KPN2096ec_03078	KPN2105ec_03608	KPN2108ec_03231	KPN2119ec-combo_03053	KPN2129ec_03041		KPN325ec_02280	KPN349ec_03054	KPN458ec_02997	KPN560ec_03395	KPN700ec_02240
malE		Maltose-binding periplasmic protein	38	38	1	3102	5852	3102	14624		1190	1190	1190	KPN1132ec_02711	KPN11ec-combo_05342	KPN1264ec_03504	KPN12ec-combo_02868	KPN133ec_04258	KPN1398ec-combo_02410	KPN1401ec_04109	KPN1415ec_04936	KPN1470ec_01576	KPN1481ec-combo_04753	KPN1533ec_03342	KPN1556ec_03514	KPN1648ec_03413	KPN1673ec_03141	KPN1688ec_03226	KPN1705ec_04104	KPN1711ec_03697	KPN1715ec_04602	KPN1751ec_03635	KPN17ec-combo_03393	KPN18ec-combo_02823	KPN1962ec_03210	KPN1998ec_02929	KPN1ec_01151	KPN2000ec_03468	KPN2096ec_03080	KPN2105ec_03610	KPN2108ec_03229	KPN2119ec-combo_03055	KPN2129ec_03039		KPN325ec_02278	KPN349ec_03056	KPN458ec_02999	KPN560ec_03397	KPN700ec_02238
malF_2		Maltose transport system permease protein MalF	38	38	1	3102	5851	3102	14623		1544	1544	1544	KPN1132ec_02712	KPN11ec-combo_05343	KPN1264ec_03505	KPN12ec-combo_02869	KPN133ec_04259	KPN1398ec-combo_02411	KPN1401ec_04108	KPN1415ec_05400	KPN1470ec_01577	KPN1481ec-combo_04754	KPN1533ec_03343	KPN1556ec_03513	KPN1648ec_03414	KPN1673ec_03142	KPN1688ec_03227	KPN1705ec_04103	KPN1711ec_03698	KPN1715ec_04603	KPN1751ec_03634	KPN17ec-combo_03392	KPN18ec-combo_02822	KPN1962ec_03209	KPN1998ec_02930	KPN1ec_01150	KPN2000ec_03467	KPN2096ec_03081	KPN2105ec_03611	KPN2108ec_03228	KPN2119ec-combo_03056	KPN2129ec_03038		KPN325ec_02277	KPN349ec_03057	KPN458ec_03000	KPN560ec_03398	KPN700ec_02237
ulaF		L-ribulose-5-phosphate 4-epimerase UlaF	38	38	1	3102	6248	3102	14469		413	686	642	KPN1132ec_00829	KPN11ec-combo_04092	KPN1264ec_03583	KPN12ec-combo_03924	KPN133ec_03444	KPN1398ec-combo_03206	KPN1401ec_03520	KPN1415ec_03939	KPN1470ec_02611	KPN1481ec-combo_04206	KPN1533ec_03898	KPN1556ec_03681	KPN1648ec_03843	KPN1673ec_00616	KPN1688ec_03837	KPN1705ec_03291	KPN1711ec_03263	KPN1715ec_00028	KPN1751ec_04659	KPN17ec-combo_03056	KPN18ec-combo_01974	KPN1962ec_03777	KPN1998ec_03803	KPN1ec_01315	KPN2000ec_02218	KPN2096ec_03470	KPN2105ec_02533	KPN2108ec_02252	KPN2119ec-combo_05012	KPN2129ec_03805		KPN325ec_03840	KPN349ec_05022	KPN458ec_05034	KPN560ec_04183	KPN700ec_02407
group_10572		hypothetical protein	38	38	1	3102	5832	3102	14604	Hypothetical protein with no hits to refseq/uniprot/clusters/cdd/tigrfams/pfam overlapping another protein with hits	272	272	272	KPN1132ec_02726	KPN11ec-combo_05355	KPN1264ec_03515	KPN12ec-combo_02882	KPN133ec_04271	KPN1398ec-combo_02425	KPN1401ec_04098	KPN1415ec_05390	KPN1470ec_06087	KPN1481ec-combo_04767	KPN1533ec_03355	KPN1556ec_03503	KPN1648ec_03426	KPN1673ec_03156	KPN1688ec_03241	KPN1705ec_04093	KPN1711ec_03710	KPN1715ec_04617	KPN1751ec_03624	KPN17ec-combo_03379	KPN18ec-combo_02810	KPN1962ec_03197	KPN1998ec_02943	KPN1ec_01138	KPN2000ec_03455	KPN2096ec_03095	KPN2105ec_03623	KPN2108ec_03216	KPN2119ec-combo_03068	KPN2129ec_03025		KPN325ec_02267	KPN349ec_03067	KPN458ec_03010	KPN560ec_03412	KPN700ec_02227
clpB_2		Chaperone protein ClpB	38	38	1	3102	11358	3102	11128		2573	2573	2573	KPN1132ec_02737	KPN11ec-combo_08183	KPN1264ec_04345	KPN12ec-combo_03703	KPN133ec_03875	KPN1398ec-combo_03280	KPN1401ec_04438	KPN1415ec_04553	KPN1470ec_02665	KPN1481ec-combo_04452	KPN1533ec_03759	KPN1556ec_03987	KPN1648ec_03822	KPN1673ec_04752	KPN1688ec_04721	KPN1705ec_04649	KPN1711ec_04858	KPN1715ec_04583	KPN1751ec_04043	KPN17ec-combo_04032	KPN18ec-combo_04683	KPN1962ec_04265	KPN1998ec_04478	KPN1ec_04575	KPN2000ec_04730	KPN2096ec_04076	KPN2105ec_03870	KPN2108ec_04632	KPN2119ec-combo_03977	KPN2129ec_03585		KPN325ec_04132	KPN349ec_04060	KPN458ec_04466	KPN560ec_04368	KPN700ec_04928
pheA		P-protein	38	38	1	3102	11363	3102	11133		1160	1160	1160	KPN1132ec_02742	KPN11ec-combo_08178	KPN1264ec_04350	KPN12ec-combo_03708	KPN133ec_03870	KPN1398ec-combo_03285	KPN1401ec_04433	KPN1415ec_04548	KPN1470ec_03244	KPN1481ec-combo_04457	KPN1533ec_03754	KPN1556ec_03992	KPN1648ec_03817	KPN1673ec_04747	KPN1688ec_04716	KPN1705ec_04654	KPN1711ec_04863	KPN1715ec_04578	KPN1751ec_04048	KPN17ec-combo_04037	KPN18ec-combo_04688	KPN1962ec_04270	KPN1998ec_04483	KPN1ec_04580	KPN2000ec_04735	KPN2096ec_04081	KPN2105ec_03865	KPN2108ec_04637	KPN2119ec-combo_03982	KPN2129ec_03590		KPN325ec_04137	KPN349ec_04055	KPN458ec_04461	KPN560ec_04373	KPN700ec_04923
tyrA		T-protein	38	38	1	3102	11365	3102	11135		1121	1121	1121	KPN1132ec_02744	KPN11ec-combo_08176	KPN1264ec_04352	KPN12ec-combo_03710	KPN133ec_03868	KPN1398ec-combo_03287	KPN1401ec_04431	KPN1415ec_04546	KPN1470ec_03246	KPN1481ec-combo_04459	KPN1533ec_03752	KPN1556ec_03994	KPN1648ec_03815	KPN1673ec_04745	KPN1688ec_04714	KPN1705ec_04656	KPN1711ec_04865	KPN1715ec_04576	KPN1751ec_04050	KPN17ec-combo_04039	KPN18ec-combo_04690	KPN1962ec_04272	KPN1998ec_04485	KPN1ec_04582	KPN2000ec_04737	KPN2096ec_04083	KPN2105ec_03863	KPN2108ec_04639	KPN2119ec-combo_03984	KPN2129ec_03592		KPN325ec_04139	KPN349ec_04053	KPN458ec_04459	KPN560ec_04375	KPN700ec_04921
aroF		Phospho-2-dehydro-3-deoxyheptonate aldolase, Tyr-sensitive	38	38	1	3102	11366	3102	11136		1070	1070	1070	KPN1132ec_02745	KPN11ec-combo_08175	KPN1264ec_04353	KPN12ec-combo_03711	KPN133ec_03867	KPN1398ec-combo_03288	KPN1401ec_04430	KPN1415ec_04545	KPN1470ec_03247	KPN1481ec-combo_04460	KPN1533ec_03751	KPN1556ec_03995	KPN1648ec_03814	KPN1673ec_04744	KPN1688ec_04713	KPN1705ec_04657	KPN1711ec_04866	KPN1715ec_04575	KPN1751ec_04051	KPN17ec-combo_04040	KPN18ec-combo_04691	KPN1962ec_04273	KPN1998ec_04486	KPN1ec_04583	KPN2000ec_04738	KPN2096ec_04084	KPN2105ec_03862	KPN2108ec_04640	KPN2119ec-combo_03985	KPN2129ec_03593		KPN325ec_04140	KPN349ec_04052	KPN458ec_04458	KPN560ec_04376	KPN700ec_04920
trmD		tRNA (guanine-N(1)-)-methyltransferase	38	38	1	3102	11376	3102	11166		767	767	767	KPN1132ec_02752	KPN11ec-combo_08168	KPN1264ec_04360	KPN12ec-combo_03718	KPN133ec_03860	KPN1398ec-combo_03295	KPN1401ec_04423	KPN1415ec_04538	KPN1470ec_03419	KPN1481ec-combo_04467	KPN1533ec_03744	KPN1556ec_04002	KPN1648ec_03807	KPN1673ec_04737	KPN1688ec_04706	KPN1705ec_03466	KPN1711ec_04873	KPN1715ec_04568	KPN1751ec_04058	KPN17ec-combo_04047	KPN18ec-combo_04698	KPN1962ec_06473	KPN1998ec_04493	KPN1ec_04590	KPN2000ec_04745	KPN2096ec_04091	KPN2105ec_03855	KPN2108ec_04647	KPN2119ec-combo_03992	KPN2129ec_03600		KPN325ec_04147	KPN349ec_04046	KPN458ec_04451	KPN560ec_04383	KPN700ec_04913
ffh		Signal recognition particle protein	38	38	1	3102	11380	3102	11170		1364	1364	1364	KPN1132ec_02755	KPN11ec-combo_08165	KPN1264ec_04363	KPN12ec-combo_03721	KPN133ec_03857	KPN1398ec-combo_03298	KPN1401ec_04420	KPN1415ec_04535	KPN1470ec_03416	KPN1481ec-combo_04471	KPN1533ec_03741	KPN1556ec_04005	KPN1648ec_03804	KPN1673ec_04734	KPN1688ec_04703	KPN1705ec_03469	KPN1711ec_04876	KPN1715ec_04565	KPN1751ec_04061	KPN17ec-combo_04050	KPN18ec-combo_04701	KPN1962ec_06476	KPN1998ec_04496	KPN1ec_04593	KPN2000ec_04748	KPN2096ec_04094	KPN2105ec_03852	KPN2108ec_04650	KPN2119ec-combo_03995	KPN2129ec_03603		KPN325ec_04150	KPN349ec_04043	KPN458ec_04448	KPN560ec_04386	KPN700ec_04910
nadK		NAD kinase	38	38	1	3102	11384	3102	11174		878	878	878	KPN1132ec_02759	KPN11ec-combo_08161	KPN1264ec_04367	KPN12ec-combo_03725	KPN133ec_03853	KPN1398ec-combo_03302	KPN1401ec_04416	KPN1415ec_04531	KPN1470ec_02094	KPN1481ec-combo_04475	KPN1533ec_03737	KPN1556ec_04009	KPN1648ec_03800	KPN1673ec_04730	KPN1688ec_04699	KPN1705ec_03473	KPN1711ec_04880	KPN1715ec_04561	KPN1751ec_04065	KPN17ec-combo_04054	KPN18ec-combo_04705	KPN1962ec_06767	KPN1998ec_04500	KPN1ec_04597	KPN2000ec_04752	KPN2096ec_04098	KPN2105ec_03848	KPN2108ec_04654	KPN2119ec-combo_03999	KPN2129ec_03607		KPN325ec_04154	KPN349ec_04039	KPN458ec_04444	KPN560ec_04390	KPN700ec_04906
recN		DNA repair protein RecN	38	38	1	3102	11385	3102	11175		1661	1661	1661	KPN1132ec_02760	KPN11ec-combo_08160	KPN1264ec_04368	KPN12ec-combo_03726	KPN133ec_03852	KPN1398ec-combo_03303	KPN1401ec_04415	KPN1415ec_04530	KPN1470ec_02093	KPN1481ec-combo_04476	KPN1533ec_03736	KPN1556ec_04010	KPN1648ec_03799	KPN1673ec_04729	KPN1688ec_04698	KPN1705ec_03474	KPN1711ec_04881	KPN1715ec_04560	KPN1751ec_04066	KPN17ec-combo_04055	KPN18ec-combo_04706	KPN1962ec_06766	KPN1998ec_04501	KPN1ec_04598	KPN2000ec_04753	KPN2096ec_04099	KPN2105ec_03847	KPN2108ec_04655	KPN2119ec-combo_04000	KPN2129ec_03608		KPN325ec_04155	KPN349ec_04038	KPN458ec_04443	KPN560ec_04391	KPN700ec_04905
smpB		SsrA-binding protein	38	38	1	3102	12306	3102	12678		482	482	482	KPN1132ec_02764	KPN11ec-combo_08156	KPN1264ec_04372	KPN12ec-combo_03730	KPN133ec_03848	KPN1398ec-combo_03307	KPN1401ec_04411	KPN1415ec_04526	KPN1470ec_02089	KPN1481ec-combo_04480	KPN1533ec_03732	KPN1556ec_04014	KPN1648ec_03795	KPN1673ec_04725	KPN1688ec_04694	KPN1705ec_03478	KPN1711ec_04885	KPN1715ec_04556	KPN1751ec_04070	KPN17ec-combo_04059	KPN18ec-combo_04710	KPN1962ec_01375	KPN1998ec_04505	KPN1ec_04602	KPN2000ec_04757	KPN2096ec_04103	KPN2105ec_03843	KPN2108ec_04659	KPN2119ec-combo_04004	KPN2129ec_03612		KPN325ec_04159	KPN349ec_04034	KPN458ec_04439	KPN560ec_04395	KPN700ec_04901
bepE_1		Efflux pump membrane transporter BepE	38	38	1	3102	12033	3102	12428		3152	3152	3152	KPN1132ec_02782	KPN11ec-combo_00924	KPN1264ec_04379	KPN12ec-combo_03737	KPN133ec_03832	KPN1398ec-combo_03326	KPN1401ec_04401	KPN1415ec_04516	KPN1470ec_00192	KPN1481ec-combo_04496	KPN1533ec_03708	KPN1556ec_04021	KPN1648ec_03771	KPN1673ec_04155	KPN1688ec_04259	KPN1705ec_03487	KPN1711ec_04198	KPN1715ec_04196	KPN1751ec_04084	KPN17ec-combo_04066	KPN18ec-combo_04312	KPN1962ec_01404	KPN1998ec_03950	KPN1ec_04165	KPN2000ec_04225	KPN2096ec_04110	KPN2105ec_03828	KPN2108ec_04279	KPN2119ec-combo_04019	KPN2129ec_03619		KPN325ec_04174	KPN349ec_04027	KPN458ec_04432	KPN560ec_04414	KPN700ec_04661
cbl_2		HTH-type transcriptional regulator cbl	38	38	1	3102	12008	3102	12426		911	911	911	KPN1132ec_02803	KPN11ec-combo_00926	KPN1264ec_04382	KPN12ec-combo_03739	KPN133ec_03830	KPN1398ec-combo_03348	KPN1401ec_04398	KPN1415ec_04513	KPN1470ec_00194	KPN1481ec-combo_04519	KPN1533ec_03686	KPN1556ec_04024	KPN1648ec_03749	KPN1673ec_04177	KPN1688ec_04281	KPN1705ec_03492	KPN1711ec_04220	KPN1715ec_04218	KPN1751ec_04087	KPN17ec-combo_04068	KPN18ec-combo_04310	KPN1962ec_01426	KPN1998ec_03952	KPN1ec_04167	KPN2000ec_04227	KPN2096ec_04112	KPN2105ec_03806	KPN2108ec_04281	KPN2119ec-combo_04041	KPN2129ec_03621		KPN325ec_04177	KPN349ec_04024	KPN458ec_04429	KPN560ec_04416	KPN700ec_04657
gbuA		Guanidinobutyrase	38	38	1	3102	12004	3102	12422		950	950	950	KPN1132ec_02804	KPN11ec-combo_00927	KPN1264ec_04383	KPN12ec-combo_03740	KPN133ec_03829	KPN1398ec-combo_03349	KPN1401ec_04397	KPN1415ec_04512	KPN1470ec_00195	KPN1481ec-combo_04520	KPN1533ec_03685	KPN1556ec_04025	KPN1648ec_03748	KPN1673ec_04178	KPN1688ec_04282	KPN1705ec_03493	KPN1711ec_04221	KPN1715ec_04219	KPN1751ec_04088	KPN17ec-combo_04069	KPN18ec-combo_04309	KPN1962ec_01427	KPN1998ec_03953	KPN1ec_04168	KPN2000ec_04228	KPN2096ec_04113	KPN2105ec_03805	KPN2108ec_04282	KPN2119ec-combo_04042	KPN2129ec_03622		KPN325ec_04178	KPN349ec_04023	KPN458ec_04428	KPN560ec_04417	KPN700ec_04656
tcyC		L-cystine import ATP-binding protein TcyC	38	38	1	3102	12000	3102	12417		1520	1520	1520	KPN1132ec_02808	KPN11ec-combo_00931	KPN1264ec_04387	KPN12ec-combo_03744	KPN133ec_03824	KPN1398ec-combo_03353	KPN1401ec_04393	KPN1415ec_04508	KPN1470ec_00200	KPN1481ec-combo_04524	KPN1533ec_03681	KPN1556ec_04029	KPN1648ec_03744	KPN1673ec_04182	KPN1688ec_04286	KPN1705ec_03497	KPN1711ec_04225	KPN1715ec_04223	KPN1751ec_04092	KPN17ec-combo_04073	KPN18ec-combo_04305	KPN1962ec_01431	KPN1998ec_03957	KPN1ec_04172	KPN2000ec_04232	KPN2096ec_04117	KPN2105ec_03801	KPN2108ec_04286	KPN2119ec-combo_04046	KPN2129ec_03626		KPN325ec_04182	KPN349ec_04019	KPN458ec_04424	KPN560ec_04421	KPN700ec_04652
ald1		Long-chain-aldehyde dehydrogenase	38	38	1	3102	11976	3102	12398		1520	1520	1520	KPN1132ec_02820	KPN11ec-combo_00946	KPN1264ec_04399	KPN12ec-combo_03759	KPN133ec_03812	KPN1398ec-combo_03366	KPN1401ec_04381	KPN1415ec_04496	KPN1470ec_00212	KPN1481ec-combo_04537	KPN1533ec_03669	KPN1556ec_04041	KPN1648ec_03732	KPN1673ec_04194	KPN1688ec_04298	KPN1705ec_03512	KPN1711ec_04237	KPN1715ec_04235	KPN1751ec_04104	KPN17ec-combo_04088	KPN18ec-combo_04290	KPN1962ec_01443	KPN1998ec_03972	KPN1ec_04184	KPN2000ec_04247	KPN2096ec_04129	KPN2105ec_03789	KPN2108ec_04301	KPN2119ec-combo_04058	KPN2129ec_03641		KPN325ec_04194	KPN349ec_04007	KPN458ec_04412	KPN560ec_04433	KPN700ec_04639
nrdF		Ribonucleoside-diphosphate reductase 2 subunit beta	38	38	1	3102	11954	3102	12378		962	962	962	KPN1132ec_02838	KPN11ec-combo_00964	KPN1264ec_04417	KPN12ec-combo_03776	KPN133ec_03795	KPN1398ec-combo_03384	KPN1401ec_04363	KPN1415ec_04478	KPN1470ec_03480	KPN1481ec-combo_04557	KPN1533ec_03652	KPN1556ec_04059	KPN1648ec_03715	KPN1673ec_04213	KPN1688ec_04316	KPN1705ec_03530	KPN1711ec_04254	KPN1715ec_04253	KPN1751ec_04122	KPN17ec-combo_04105	KPN18ec-combo_04273	KPN1962ec_01460	KPN1998ec_03989	KPN1ec_04201	KPN2000ec_04264	KPN2096ec_04147	KPN2105ec_03772	KPN2108ec_04318	KPN2119ec-combo_04075	KPN2129ec_03658		KPN325ec_04212	KPN349ec_03989	KPN458ec_04394	KPN560ec_04451	KPN700ec_04621
mprA		Transcriptional repressor MprA	38	38	1	3102	11948	3102	12370		530	530	530	KPN1132ec_02844	KPN11ec-combo_00970	KPN1264ec_04423	KPN12ec-combo_03782	KPN133ec_03789	KPN1398ec-combo_03390	KPN1401ec_04357	KPN1415ec_04472	KPN1470ec_03183	KPN1481ec-combo_04563	KPN1533ec_03646	KPN1556ec_04065	KPN1648ec_03709	KPN1673ec_04219	KPN1688ec_04322	KPN1705ec_03536	KPN1711ec_04260	KPN1715ec_04259	KPN1751ec_04128	KPN17ec-combo_04111	KPN18ec-combo_04267	KPN1962ec_04569	KPN1998ec_03995	KPN1ec_04207	KPN2000ec_04270	KPN2096ec_04153	KPN2105ec_03766	KPN2108ec_04324	KPN2119ec-combo_04081	KPN2129ec_03664		KPN325ec_04218	KPN349ec_03983	KPN458ec_04388	KPN560ec_04457	KPN700ec_04615
chbA_2		PTS system N,N'-diacetylchitobiose-specific EIIA component	38	38	1	3102	5387	3102	15034		302	302	302	KPN1132ec_02856	KPN11ec-combo_02687	KPN1264ec_04862	KPN12ec-combo_02527	KPN133ec_03089	KPN1398ec-combo_03997	KPN1401ec_05112	KPN1415ec_05496	KPN1470ec_01650	KPN1481ec-combo_05499	KPN1533ec_00460	KPN1556ec_05170	KPN1648ec_00832	KPN1673ec_01015	KPN1688ec_01192	KPN1705ec_05025	KPN1711ec_00001	KPN1715ec_01166	KPN1751ec_04904	KPN17ec-combo_02710	KPN18ec-combo_02658	KPN1962ec_02411	KPN1998ec_04536	KPN1ec_01632	KPN2000ec_01026	KPN2096ec_04870	KPN2105ec_01318	KPN2108ec_02934	KPN2119ec-combo_04695	KPN2129ec_02491		KPN325ec_05243	KPN349ec_04879	KPN458ec_03199	KPN560ec_02454	KPN700ec_03148
licC_5		Lichenan permease IIC component	38	38	1	3102	5388	3102	15035		1322	1322	1322	KPN1132ec_02857	KPN11ec-combo_02688	KPN1264ec_04861	KPN12ec-combo_02526	KPN133ec_03088	KPN1398ec-combo_03996	KPN1401ec_05113	KPN1415ec_05497	KPN1470ec_01651	KPN1481ec-combo_05498	KPN1533ec_00461	KPN1556ec_05171	KPN1648ec_00833	KPN1673ec_01016	KPN1688ec_01193	KPN1705ec_05026	KPN1711ec_00002	KPN1715ec_01167	KPN1751ec_04903	KPN17ec-combo_02709	KPN18ec-combo_02657	KPN1962ec_02410	KPN1998ec_04537	KPN1ec_01631	KPN2000ec_01027	KPN2096ec_04871	KPN2105ec_01317	KPN2108ec_02933	KPN2119ec-combo_04696	KPN2129ec_02490		KPN325ec_05242	KPN349ec_04880	KPN458ec_03200	KPN560ec_02453	KPN700ec_03149
galA		Gallate dioxygenase	38	38	1	3102	5392	3102	15039		1262	1262	1262	KPN1132ec_02861	KPN11ec-combo_02692	KPN1264ec_04857	KPN12ec-combo_02522	KPN133ec_03084	KPN1398ec-combo_03992	KPN1401ec_05117	KPN1415ec_05501	KPN1470ec_01655	KPN1481ec-combo_05494	KPN1533ec_00465	KPN1556ec_05175	KPN1648ec_00837	KPN1673ec_01020	KPN1688ec_01197	KPN1705ec_05030	KPN1711ec_00006	KPN1715ec_01171	KPN1751ec_04899	KPN17ec-combo_02705	KPN18ec-combo_02653	KPN1962ec_02406	KPN1998ec_04541	KPN1ec_01627	KPN2000ec_01031	KPN2096ec_04875	KPN2105ec_01313	KPN2108ec_02929	KPN2119ec-combo_04700	KPN2129ec_02486		KPN325ec_05238	KPN349ec_04884	KPN458ec_03204	KPN560ec_02449	KPN700ec_03153
gbpR_2		HTH-type transcriptional regulator GbpR	38	38	1	3102	5393	3102	15040		1226	1226	1226	KPN1132ec_02862	KPN11ec-combo_02693	KPN1264ec_04856	KPN12ec-combo_02521	KPN133ec_03083	KPN1398ec-combo_03991	KPN1401ec_05118	KPN1415ec_05502	KPN1470ec_01656	KPN1481ec-combo_05493	KPN1533ec_00466	KPN1556ec_05176	KPN1648ec_00838	KPN1673ec_01021	KPN1688ec_01198	KPN1705ec_05031	KPN1711ec_00007	KPN1715ec_01172	KPN1751ec_04898	KPN17ec-combo_02704	KPN18ec-combo_02652	KPN1962ec_02405	KPN1998ec_04542	KPN1ec_01626	KPN2000ec_01032	KPN2096ec_04876	KPN2105ec_01312	KPN2108ec_02928	KPN2119ec-combo_04701	KPN2129ec_02485		KPN325ec_05237	KPN349ec_04885	KPN458ec_03205	KPN560ec_02448	KPN700ec_03154
galB		4-oxalmesaconate hydratase	38	38	1	3102	5394	3102	15041		740	740	740	KPN1132ec_02863	KPN11ec-combo_02694	KPN1264ec_04855	KPN12ec-combo_02520	KPN133ec_03082	KPN1398ec-combo_03990	KPN1401ec_05119	KPN1415ec_05503	KPN1470ec_01657	KPN1481ec-combo_05492	KPN1533ec_00467	KPN1556ec_05177	KPN1648ec_00839	KPN1673ec_01022	KPN1688ec_01199	KPN1705ec_05032	KPN1711ec_00008	KPN1715ec_01173	KPN1751ec_04897	KPN17ec-combo_02703	KPN18ec-combo_02651	KPN1962ec_02404	KPN1998ec_04543	KPN1ec_01625	KPN2000ec_01033	KPN2096ec_04877	KPN2105ec_01311	KPN2108ec_02927	KPN2119ec-combo_04702	KPN2129ec_02484		KPN325ec_05236	KPN349ec_04886	KPN458ec_03206	KPN560ec_02447	KPN700ec_03155
yicL		putative inner membrane transporter YicL	38	38	1	3102	5399	3102	15046		902	902	902	KPN1132ec_02868	KPN11ec-combo_02699	KPN1264ec_04850	KPN12ec-combo_02515	KPN133ec_03077	KPN1398ec-combo_03985	KPN1401ec_05124	KPN1415ec_05508	KPN1470ec_01663	KPN1481ec-combo_05487	KPN1533ec_00472	KPN1556ec_05182	KPN1648ec_00844	KPN1673ec_01027	KPN1688ec_01204	KPN1705ec_05037	KPN1711ec_00013	KPN1715ec_01178	KPN1751ec_04892	KPN17ec-combo_02698	KPN18ec-combo_02646	KPN1962ec_02399	KPN1998ec_04548	KPN1ec_01620	KPN2000ec_01038	KPN2096ec_04882	KPN2105ec_01306	KPN2108ec_02922	KPN2119ec-combo_04707	KPN2129ec_02479		KPN325ec_05231	KPN349ec_04891	KPN458ec_03211	KPN560ec_02442	KPN700ec_03160
murQ_2		N-acetylmuramic acid 6-phosphate etherase	38	38	1	3102	5401	3102	15049		902	902	902	KPN1132ec_02870	KPN11ec-combo_02701	KPN1264ec_04848	KPN12ec-combo_02513	KPN133ec_03075	KPN1398ec-combo_03983	KPN1401ec_05126	KPN1415ec_05510	KPN1470ec_01661	KPN1481ec-combo_05485	KPN1533ec_00474	KPN1556ec_05184	KPN1648ec_00846	KPN1673ec_01029	KPN1688ec_01206	KPN1705ec_05039	KPN1711ec_00015	KPN1715ec_01180	KPN1751ec_04890	KPN17ec-combo_02696	KPN18ec-combo_02644	KPN1962ec_02397	KPN1998ec_04550	KPN1ec_01618	KPN2000ec_01040	KPN2096ec_01912	KPN2105ec_01304	KPN2108ec_02920	KPN2119ec-combo_04709	KPN2129ec_02477		KPN325ec_05229	KPN349ec_04893	KPN458ec_03213	KPN560ec_02440	KPN700ec_03162
oprM_2		Outer membrane protein OprM	38	38	1	3102	5403	3102	15051		1364	1364	1364	KPN1132ec_02872	KPN11ec-combo_02703	KPN1264ec_04846	KPN12ec-combo_02511	KPN133ec_03073	KPN1398ec-combo_03981	KPN1401ec_05128	KPN1415ec_05512	KPN1470ec_01659	KPN1481ec-combo_05483	KPN1533ec_00476	KPN1556ec_05186	KPN1648ec_00848	KPN1673ec_01031	KPN1688ec_01208	KPN1705ec_05041	KPN1711ec_00017	KPN1715ec_01182	KPN1751ec_04888	KPN17ec-combo_02694	KPN18ec-combo_02642	KPN1962ec_02395	KPN1998ec_04552	KPN1ec_01616	KPN2000ec_01042	KPN2096ec_01914	KPN2105ec_01302	KPN2108ec_02918	KPN2119ec-combo_04711	KPN2129ec_02475		KPN325ec_05227	KPN349ec_04895	KPN458ec_03215	KPN560ec_02438	KPN700ec_03164
mexA		Multidrug resistance protein MexA	38	38	1	3102	5406	3102	15053		1124	1124	1124	KPN1132ec_02874	KPN11ec-combo_02705	KPN1264ec_04844	KPN12ec-combo_02509	KPN133ec_03071	KPN1398ec-combo_03979	KPN1401ec_05130	KPN1415ec_05514	KPN1470ec_04727	KPN1481ec-combo_05481	KPN1533ec_00478	KPN1556ec_05188	KPN1648ec_00850	KPN1673ec_01033	KPN1688ec_01210	KPN1705ec_05043	KPN1711ec_00019	KPN1715ec_01184	KPN1751ec_04886	KPN17ec-combo_02692	KPN18ec-combo_02640	KPN1962ec_02393	KPN1998ec_04554	KPN1ec_01614	KPN2000ec_01044	KPN2096ec_01916	KPN2105ec_01300	KPN2108ec_02916	KPN2119ec-combo_04713	KPN2129ec_02473		KPN325ec_05225	KPN349ec_04897	KPN458ec_03217	KPN560ec_02436	KPN700ec_03166
gltS		Sodium/glutamate symporter	38	38	1	3102	7162	3102	15317		1202	1202	1202	KPN1132ec_02901	KPN11ec-combo_02733	KPN1264ec_02111	KPN12ec-combo_02482	KPN133ec_03038	KPN1398ec-combo_03953	KPN1401ec_00706	KPN1415ec_00744	KPN1470ec_05493	KPN1481ec-combo_01227	KPN1533ec_00504	KPN1556ec_02004	KPN1648ec_00876	KPN1673ec_01059	KPN1688ec_01236	KPN1705ec_05251	KPN1711ec_00047	KPN1715ec_01210	KPN1751ec_01740	KPN17ec-combo_02665	KPN18ec-combo_02612	KPN1962ec_02364	KPN1998ec_04618	KPN1ec_01583	KPN2000ec_01072	KPN2096ec_01942	KPN2105ec_01267	KPN2108ec_02888	KPN2119ec-combo_00239	KPN2129ec_02446		KPN325ec_01631	KPN349ec_01540	KPN458ec_03244	KPN560ec_02406	KPN700ec_03194
zapB		Cell division protein ZapB	38	38	1	3102	7159	3102	15320		239	239	239	KPN1132ec_02904	KPN11ec-combo_02736	KPN1264ec_02114	KPN12ec-combo_02479	KPN133ec_03035	KPN1398ec-combo_03950	KPN1401ec_00709	KPN1415ec_00747	KPN1470ec_04822	KPN1481ec-combo_01230	KPN1533ec_00507	KPN1556ec_02001	KPN1648ec_00879	KPN1673ec_01062	KPN1688ec_01239	KPN1705ec_05254	KPN1711ec_00050	KPN1715ec_01213	KPN1751ec_01737	KPN17ec-combo_02662	KPN18ec-combo_02609	KPN1962ec_02361	KPN1998ec_04615	KPN1ec_01580	KPN2000ec_01075	KPN2096ec_01945	KPN2105ec_01264	KPN2108ec_02885	KPN2119ec-combo_00242	KPN2129ec_02443		KPN325ec_01634	KPN349ec_01543	KPN458ec_03247	KPN560ec_02403	KPN700ec_03197
group_10623		hypothetical protein	38	38	1	3102	7153	3102	15326		428	428	428	KPN1132ec_02910	KPN11ec-combo_02742	KPN1264ec_02120	KPN12ec-combo_02473	KPN133ec_03029	KPN1398ec-combo_03944	KPN1401ec_00715	KPN1415ec_00753	KPN1470ec_03228	KPN1481ec-combo_01237	KPN1533ec_00513	KPN1556ec_01995	KPN1648ec_00885	KPN1673ec_01068	KPN1688ec_01245	KPN1705ec_00619	KPN1711ec_00056	KPN1715ec_01219	KPN1751ec_01731	KPN17ec-combo_02656	KPN18ec-combo_02603	KPN1962ec_02904	KPN1998ec_04609	KPN1ec_01574	KPN2000ec_01081	KPN2096ec_01951	KPN2105ec_01258	KPN2108ec_02879	KPN2119ec-combo_00248	KPN2129ec_02437		KPN325ec_01640	KPN349ec_01549	KPN458ec_03253	KPN560ec_02397	KPN700ec_03203
envC		Murein hydrolase activator EnvC	38	38	1	3102	7072	3102	15423		1256	1271	1267	KPN1132ec_02958	KPN11ec-combo_02787	KPN1264ec_02170	KPN12ec-combo_02428	KPN133ec_02962	KPN1398ec-combo_02745	KPN1401ec_00760	KPN1415ec_00798	KPN1470ec_01488	KPN1481ec-combo_01288	KPN1533ec_00556	KPN1556ec_01945	KPN1648ec_00928	KPN1673ec_01107	KPN1688ec_01284	KPN1705ec_00569	KPN1711ec_00099	KPN1715ec_01258	KPN1751ec_01683	KPN17ec-combo_02611	KPN18ec-combo_02557	KPN1962ec_02865	KPN1998ec_04370	KPN1ec_01528	KPN2000ec_01126	KPN2096ec_01990	KPN2105ec_01215	KPN2108ec_02834	KPN2119ec-combo_00291	KPN2129ec_02392		KPN325ec_01690	KPN349ec_01593	KPN458ec_03298	KPN560ec_02358	KPN700ec_03252
glpE_2		Thiosulfate sulfurtransferase GlpE	38	38	1	3102	7070	3102	15425		431	431	431	KPN1132ec_02960	KPN11ec-combo_02789	KPN1264ec_02172	KPN12ec-combo_02426	KPN133ec_02960	KPN1398ec-combo_02747	KPN1401ec_00762	KPN1415ec_00800	KPN1470ec_01486	KPN1481ec-combo_01290	KPN1533ec_00558	KPN1556ec_01943	KPN1648ec_00930	KPN1673ec_01109	KPN1688ec_01286	KPN1705ec_00567	KPN1711ec_00101	KPN1715ec_01260	KPN1751ec_01681	KPN17ec-combo_02609	KPN18ec-combo_02555	KPN1962ec_02357	KPN1998ec_04368	KPN1ec_01526	KPN2000ec_01128	KPN2096ec_01992	KPN2105ec_01213	KPN2108ec_02832	KPN2119ec-combo_00293	KPN2129ec_02390		KPN325ec_01692	KPN349ec_01595	KPN458ec_03300	KPN560ec_02356	KPN700ec_03254
grxC		Glutaredoxin 3	38	38	1	3102	7069	3102	15426		251	251	251	KPN1132ec_02961	KPN11ec-combo_02790	KPN1264ec_02173	KPN12ec-combo_02425	KPN133ec_02959	KPN1398ec-combo_02748	KPN1401ec_00763	KPN1415ec_00801	KPN1470ec_01485	KPN1481ec-combo_01291	KPN1533ec_00559	KPN1556ec_01942	KPN1648ec_00931	KPN1673ec_01110	KPN1688ec_01287	KPN1705ec_00566	KPN1711ec_00102	KPN1715ec_01261	KPN1751ec_01680	KPN17ec-combo_02608	KPN18ec-combo_02554	KPN1962ec_02356	KPN1998ec_04367	KPN1ec_01525	KPN2000ec_01129	KPN2096ec_01993	KPN2105ec_01212	KPN2108ec_02831	KPN2119ec-combo_00294	KPN2129ec_02389		KPN325ec_01693	KPN349ec_01596	KPN458ec_03301	KPN560ec_02355	KPN700ec_03255
secB		Protein-export protein SecB	38	38	1	3102	7068	3102	15427		467	467	467	KPN1132ec_02962	KPN11ec-combo_02791	KPN1264ec_02174	KPN12ec-combo_02424	KPN133ec_02958	KPN1398ec-combo_02749	KPN1401ec_00764	KPN1415ec_00802	KPN1470ec_01484	KPN1481ec-combo_01292	KPN1533ec_00560	KPN1556ec_01941	KPN1648ec_00932	KPN1673ec_01111	KPN1688ec_01288	KPN1705ec_00565	KPN1711ec_00103	KPN1715ec_01262	KPN1751ec_01679	KPN17ec-combo_02607	KPN18ec-combo_02553	KPN1962ec_02355	KPN1998ec_04366	KPN1ec_01524	KPN2000ec_01130	KPN2096ec_01994	KPN2105ec_01211	KPN2108ec_02830	KPN2119ec-combo_00295	KPN2129ec_02388		KPN325ec_01694	KPN349ec_01597	KPN458ec_03302	KPN560ec_02354	KPN700ec_03256
gpsA		Glycerol-3-phosphate dehydrogenase [NAD(P) ]	38	38	1	3102	7067	3102	15428		1019	1019	1019	KPN1132ec_02963	KPN11ec-combo_02792	KPN1264ec_02175	KPN12ec-combo_02423	KPN133ec_02957	KPN1398ec-combo_02750	KPN1401ec_00765	KPN1415ec_00803	KPN1470ec_01483	KPN1481ec-combo_01293	KPN1533ec_00561	KPN1556ec_01940	KPN1648ec_00933	KPN1673ec_01112	KPN1688ec_01289	KPN1705ec_00564	KPN1711ec_00104	KPN1715ec_01263	KPN1751ec_01678	KPN17ec-combo_02606	KPN18ec-combo_02552	KPN1962ec_02354	KPN1998ec_04365	KPN1ec_01523	KPN2000ec_01131	KPN2096ec_01995	KPN2105ec_01210	KPN2108ec_02829	KPN2119ec-combo_00296	KPN2129ec_02387		KPN325ec_01695	KPN349ec_01598	KPN458ec_03303	KPN560ec_02353	KPN700ec_03257
trmL		tRNA (cytidine(34)-2'-O)-methyltransferase	38	38	1	3102	7065	3102	15430		473	473	473	KPN1132ec_02965	KPN11ec-combo_02794	KPN1264ec_02177	KPN12ec-combo_02421	KPN133ec_02955	KPN1398ec-combo_02752	KPN1401ec_00767	KPN1415ec_00805	KPN1470ec_04939	KPN1481ec-combo_01295	KPN1533ec_00563	KPN1556ec_01938	KPN1648ec_00935	KPN1673ec_01114	KPN1688ec_01291	KPN1705ec_00562	KPN1711ec_00106	KPN1715ec_01265	KPN1751ec_01676	KPN17ec-combo_02604	KPN18ec-combo_02550	KPN1962ec_02352	KPN1998ec_04363	KPN1ec_01521	KPN2000ec_01133	KPN2096ec_01997	KPN2105ec_01208	KPN2108ec_02827	KPN2119ec-combo_00298	KPN2129ec_02385		KPN325ec_01697	KPN349ec_01600	KPN458ec_03305	KPN560ec_02351	KPN700ec_03259
group_10639		hypothetical protein	38	38	1	3102	7059	3102	15434		362	362	362	KPN1132ec_02969	KPN11ec-combo_02798	KPN1264ec_02181	KPN12ec-combo_02417	KPN133ec_02951	KPN1398ec-combo_02756	KPN1401ec_00771	KPN1415ec_00809	KPN1470ec_04535	KPN1481ec-combo_01299	KPN1533ec_00567	KPN1556ec_01934	KPN1648ec_00939	KPN1673ec_01118	KPN1688ec_01295	KPN1705ec_00558	KPN1711ec_00110	KPN1715ec_01269	KPN1751ec_01672	KPN17ec-combo_02600	KPN18ec-combo_02546	KPN1962ec_02348	KPN1998ec_04359	KPN1ec_01517	KPN2000ec_01137	KPN2096ec_02001	KPN2105ec_01204	KPN2108ec_02823	KPN2119ec-combo_00302	KPN2129ec_02381		KPN325ec_01701	KPN349ec_01604	KPN458ec_03309	KPN560ec_02347	KPN700ec_03263
group_10640		hypothetical protein	38	38	1	3102	7058	3102	15435		224	224	224	KPN1132ec_02970	KPN11ec-combo_02799	KPN1264ec_02182	KPN12ec-combo_02416	KPN133ec_02950	KPN1398ec-combo_02757	KPN1401ec_00772	KPN1415ec_00810	KPN1470ec_04534	KPN1481ec-combo_01300	KPN1533ec_00568	KPN1556ec_01933	KPN1648ec_00940	KPN1673ec_01119	KPN1688ec_01296	KPN1705ec_00557	KPN1711ec_00111	KPN1715ec_01270	KPN1751ec_01671	KPN17ec-combo_02599	KPN18ec-combo_02545	KPN1962ec_02347	KPN1998ec_04358	KPN1ec_01516	KPN2000ec_01138	KPN2096ec_02002	KPN2105ec_01203	KPN2108ec_02822	KPN2119ec-combo_00303	KPN2129ec_02380		KPN325ec_01702	KPN349ec_01605	KPN458ec_03310	KPN560ec_02346	KPN700ec_03264
mtlR		Mannitol operon repressor	38	38	1	3102	7057	3102	15436		596	599	597	KPN1132ec_02971	KPN11ec-combo_02800	KPN1264ec_02183	KPN12ec-combo_02415	KPN133ec_02949	KPN1398ec-combo_02758	KPN1401ec_00773	KPN1415ec_00811	KPN1470ec_04533	KPN1481ec-combo_01301	KPN1533ec_00569	KPN1556ec_01932	KPN1648ec_00941	KPN1673ec_01120	KPN1688ec_01297	KPN1705ec_00556	KPN1711ec_00112	KPN1715ec_01271	KPN1751ec_01670	KPN17ec-combo_02598	KPN18ec-combo_02544	KPN1962ec_02346	KPN1998ec_04357	KPN1ec_01515	KPN2000ec_01139	KPN2096ec_02003	KPN2105ec_01202	KPN2108ec_02821	KPN2119ec-combo_00304	KPN2129ec_02379		KPN325ec_01703	KPN349ec_01606	KPN458ec_03311	KPN560ec_02345	KPN700ec_03265
trpA		Tryptophan synthase alpha chain	38	38	1	3102	13145	3102	13938		809	809	809	KPN1132ec_02978	KPN11ec-combo_05926	KPN1264ec_01751	KPN12ec-combo_03561	KPN133ec_01665	KPN1398ec-combo_01170	KPN1401ec_02680	KPN1415ec_02965	KPN1470ec_02659	KPN1481ec-combo_01075	KPN1533ec_00189	KPN1556ec_01295	KPN1648ec_00188	KPN1673ec_02308	KPN1688ec_02091	KPN1705ec_01074	KPN1711ec_01914	KPN1715ec_03267	KPN1751ec_03555	KPN17ec-combo_03799	KPN18ec-combo_03235	KPN1962ec_02852	KPN1998ec_03479	KPN1ec_02297	KPN2000ec_03400	KPN2096ec_01427	KPN2105ec_03935	KPN2108ec_03508	KPN2119ec-combo_01429	KPN2129ec_04019		KPN325ec_03359	KPN349ec_00136	KPN458ec_00633	KPN560ec_00296	KPN700ec_01890
trpB		Tryptophan synthase beta chain	38	38	1	3102	13142	3102	13937		1193	1193	1193	KPN1132ec_02979	KPN11ec-combo_05927	KPN1264ec_01752	KPN12ec-combo_03560	KPN133ec_01664	KPN1398ec-combo_01171	KPN1401ec_02681	KPN1415ec_02966	KPN1470ec_02658	KPN1481ec-combo_01076	KPN1533ec_00190	KPN1556ec_01296	KPN1648ec_00189	KPN1673ec_02309	KPN1688ec_02092	KPN1705ec_01075	KPN1711ec_01913	KPN1715ec_03266	KPN1751ec_03554	KPN17ec-combo_03798	KPN18ec-combo_03234	KPN1962ec_02853	KPN1998ec_03478	KPN1ec_02298	KPN2000ec_03399	KPN2096ec_01428	KPN2105ec_03936	KPN2108ec_03507	KPN2119ec-combo_01428	KPN2129ec_04018		KPN325ec_03358	KPN349ec_00135	KPN458ec_00632	KPN560ec_00297	KPN700ec_01891
trpGD		Bifunctional protein TrpGD	38	38	1	3102	13140	3102	13935		1595	1595	1595	KPN1132ec_02981	KPN11ec-combo_05929	KPN1264ec_01754	KPN12ec-combo_03558	KPN133ec_01662	KPN1398ec-combo_01173	KPN1401ec_02683	KPN1415ec_02968	KPN1470ec_02656	KPN1481ec-combo_01078	KPN1533ec_00192	KPN1556ec_01298	KPN1648ec_00191	KPN1673ec_02311	KPN1688ec_02094	KPN1705ec_01077	KPN1711ec_01911	KPN1715ec_03264	KPN1751ec_03552	KPN17ec-combo_03796	KPN18ec-combo_03232	KPN1962ec_02855	KPN1998ec_03476	KPN1ec_02300	KPN2000ec_03397	KPN2096ec_01430	KPN2105ec_03938	KPN2108ec_03505	KPN2119ec-combo_01426	KPN2129ec_04016		KPN325ec_03356	KPN349ec_00133	KPN458ec_00630	KPN560ec_00299	KPN700ec_01893
group_10646		hypothetical protein	38	38	1	3102	13127	3102	13917	Hypothetical protein with no hits to refseq/uniprot/clusters/cdd/tigrfams/pfam overlapping another protein with hits	167	167	167	KPN1132ec_02994	KPN11ec-combo_05942	KPN1264ec_01767	KPN12ec-combo_03545	KPN133ec_01649	KPN1398ec-combo_01186	KPN1401ec_02696	KPN1415ec_02981	KPN1470ec_06957	KPN1481ec-combo_01091	KPN1533ec_00204	KPN1556ec_01311	KPN1648ec_00203	KPN1673ec_02326	KPN1688ec_02107	KPN1705ec_01090	KPN1711ec_01899	KPN1715ec_03251	KPN1751ec_03539	KPN17ec-combo_03783	KPN18ec-combo_03219	KPN1962ec_05739	KPN1998ec_03463	KPN1ec_02313	KPN2000ec_03384	KPN2096ec_01443	KPN2105ec_03950	KPN2108ec_03492	KPN2119ec-combo_01414	KPN2129ec_04658		KPN325ec_03343	KPN349ec_00120	KPN458ec_00618	KPN560ec_00312	KPN700ec_01906
lapB		Lipopolysaccharide assembly protein B	38	38	1	3102	13122	3102	13912		1169	1169	1169	KPN1132ec_02999	KPN11ec-combo_05947	KPN1264ec_01772	KPN12ec-combo_03540	KPN133ec_01644	KPN1398ec-combo_01191	KPN1401ec_02701	KPN1415ec_02986	KPN1470ec_04709	KPN1481ec-combo_01096	KPN1533ec_00209	KPN1556ec_01316	KPN1648ec_00208	KPN1673ec_02331	KPN1688ec_02112	KPN1705ec_01095	KPN1711ec_01894	KPN1715ec_03246	KPN1751ec_03534	KPN17ec-combo_03778	KPN18ec-combo_03214	KPN1962ec_03085	KPN1998ec_03458	KPN1ec_02318	KPN2000ec_03379	KPN2096ec_01448	KPN2105ec_03955	KPN2108ec_03487	KPN2119ec-combo_01409	KPN2129ec_04653		KPN325ec_03338	KPN349ec_00115	KPN458ec_00613	KPN560ec_00317	KPN700ec_01911
pspA_2		Phage shock protein A	38	38	1	3102	13073	3102	13882		668	668	668	KPN1132ec_03025	KPN11ec-combo_05969	KPN1264ec_01798	KPN12ec-combo_04238	KPN133ec_04528	KPN1398ec-combo_01217	KPN1401ec_02727	KPN1415ec_03012	KPN1470ec_02686	KPN1481ec-combo_01122	KPN1533ec_00237	KPN1556ec_01342	KPN1648ec_00236	KPN1673ec_02357	KPN1688ec_02138	KPN1705ec_01117	KPN1711ec_02329	KPN1715ec_03220	KPN1751ec_03508	KPN17ec-combo_04468	KPN18ec-combo_03192	KPN1962ec_03059	KPN1998ec_04215	KPN1ec_02340	KPN2000ec_03357	KPN2096ec_01536	KPN2105ec_04917	KPN2108ec_03465	KPN2119ec-combo_04298	KPN2129ec_04264		KPN325ec_03312	KPN349ec_00088	KPN458ec_00587	KPN560ec_00344	KPN700ec_01300
pspB_2		Phage shock protein B	38	38	1	3102	13072	3102	13881		224	224	224	KPN1132ec_03026	KPN11ec-combo_05970	KPN1264ec_01799	KPN12ec-combo_04237	KPN133ec_04527	KPN1398ec-combo_01218	KPN1401ec_02728	KPN1415ec_03013	KPN1470ec_02687	KPN1481ec-combo_01123	KPN1533ec_00238	KPN1556ec_01343	KPN1648ec_00237	KPN1673ec_02358	KPN1688ec_02139	KPN1705ec_01118	KPN1711ec_02330	KPN1715ec_03219	KPN1751ec_03507	KPN17ec-combo_04467	KPN18ec-combo_03191	KPN1962ec_03058	KPN1998ec_04216	KPN1ec_02341	KPN2000ec_03356	KPN2096ec_01537	KPN2105ec_04918	KPN2108ec_03464	KPN2119ec-combo_04297	KPN2129ec_04263		KPN325ec_03311	KPN349ec_00087	KPN458ec_00586	KPN560ec_00345	KPN700ec_01301
tpx		Thiol peroxidase	38	38	1	3102	13061	3102	13873		506	506	506	KPN1132ec_03033	KPN11ec-combo_05979	KPN1264ec_01807	KPN12ec-combo_04228	KPN133ec_04518	KPN1398ec-combo_01225	KPN1401ec_02735	KPN1415ec_03020	KPN1470ec_04702	KPN1481ec-combo_01131	KPN1533ec_00247	KPN1556ec_01350	KPN1648ec_00246	KPN1673ec_02367	KPN1688ec_02148	KPN1705ec_01127	KPN1711ec_02339	KPN1715ec_03210	KPN1751ec_03498	KPN17ec-combo_04458	KPN18ec-combo_03182	KPN1962ec_04975	KPN1998ec_04225	KPN1ec_02350	KPN2000ec_03347	KPN2096ec_01546	KPN2105ec_04927	KPN2108ec_03455	KPN2119ec-combo_04288	KPN2129ec_04254		KPN325ec_03304	KPN349ec_00080	KPN458ec_00578	KPN560ec_00352	KPN700ec_01308
livJ_2		Leu/Ile/Val-binding protein	38	38	1	3102	6883	3102	15608		1097	1097	1097	KPN1132ec_03084	KPN11ec-combo_06437	KPN1264ec_05456	KPN12ec-combo_01650	KPN133ec_01939	KPN1398ec-combo_02008	KPN1401ec_00906	KPN1415ec_00944	KPN1470ec_03363	KPN1481ec-combo_01442	KPN1533ec_00712	KPN1556ec_04628	KPN1648ec_01085	KPN1673ec_01248	KPN1688ec_01424	KPN1705ec_00437	KPN1711ec_00256	KPN1715ec_01398	KPN1751ec_03850	KPN17ec-combo_01834	KPN18ec-combo_03382	KPN1962ec_04337	KPN1998ec_03154	KPN1ec_03235	KPN2000ec_01262	KPN2096ec_03704	KPN2105ec_01055	KPN2108ec_04565	KPN2119ec-combo_02305	KPN2129ec_01808		KPN325ec_01835	KPN349ec_03209	KPN458ec_02238	KPN560ec_04119	KPN700ec_03765
group_10656		hypothetical protein	38	38	1	3102	6876	3102	15614		1277	1277	1277	KPN1132ec_03088	KPN11ec-combo_06441	KPN1264ec_04162	KPN12ec-combo_01654	KPN133ec_01935	KPN1398ec-combo_02014	KPN1401ec_00910	KPN1415ec_00948	KPN1470ec_01588	KPN1481ec-combo_01446	KPN1533ec_00716	KPN1556ec_04624	KPN1648ec_01089	KPN1673ec_01252	KPN1688ec_01428	KPN1705ec_00431	KPN1711ec_00260	KPN1715ec_01402	KPN1751ec_03854	KPN17ec-combo_01838	KPN18ec-combo_03386	KPN1962ec_04479	KPN1998ec_03158	KPN1ec_03231	KPN2000ec_03557	KPN2096ec_03700	KPN2105ec_01051	KPN2108ec_04561	KPN2119ec-combo_02301	KPN2129ec_01812		KPN325ec_04037	KPN349ec_03213	KPN458ec_02242	KPN560ec_04115	KPN700ec_03761
group_10657	livF_6	High-affinity branched-chain amino acid transport ATP-binding protein LivF	38	38	1	3102	6874	3102	15616		713	713	713	KPN1132ec_03090	KPN11ec-combo_06443	KPN1264ec_04160	KPN12ec-combo_01656	KPN133ec_01933	KPN1398ec-combo_02016	KPN1401ec_00912	KPN1415ec_00950	KPN1470ec_01590	KPN1481ec-combo_01448	KPN1533ec_00718	KPN1556ec_04622	KPN1648ec_01091	KPN1673ec_01254	KPN1688ec_01430	KPN1705ec_00429	KPN1711ec_00262	KPN1715ec_01404	KPN1751ec_03856	KPN17ec-combo_01840	KPN18ec-combo_03388	KPN1962ec_04481	KPN1998ec_03160	KPN1ec_03229	KPN2000ec_03559	KPN2096ec_03698	KPN2105ec_01049	KPN2108ec_04559	KPN2119ec-combo_02299	KPN2129ec_01814		KPN325ec_04039	KPN349ec_03215	KPN458ec_02244	KPN560ec_04113	KPN700ec_03759
ugpB_1		sn-glycerol-3-phosphate-binding periplasmic protein UgpB	38	38	1	3102	6871	3102	15619		1316	1316	1316	KPN1132ec_03091	KPN11ec-combo_06446	KPN1264ec_04157	KPN12ec-combo_01659	KPN133ec_01930	KPN1398ec-combo_02017	KPN1401ec_00915	KPN1415ec_00953	KPN1470ec_01593	KPN1481ec-combo_01451	KPN1533ec_00719	KPN1556ec_04619	KPN1648ec_01092	KPN1673ec_01255	KPN1688ec_01431	KPN1705ec_00428	KPN1711ec_00263	KPN1715ec_01405	KPN1751ec_03859	KPN17ec-combo_01843	KPN18ec-combo_03391	KPN1962ec_04482	KPN1998ec_03163	KPN1ec_03226	KPN2000ec_03562	KPN2096ec_03697	KPN2105ec_01048	KPN2108ec_04556	KPN2119ec-combo_02298	KPN2129ec_01817		KPN325ec_04042	KPN349ec_03218	KPN458ec_02247	KPN560ec_04112	KPN700ec_03756
ugpA_1		sn-glycerol-3-phosphate transport system permease protein UgpA	38	38	1	3102	6870	3102	15620		887	887	887	KPN1132ec_03092	KPN11ec-combo_06447	KPN1264ec_04156	KPN12ec-combo_01660	KPN133ec_01929	KPN1398ec-combo_02018	KPN1401ec_00916	KPN1415ec_00954	KPN1470ec_01594	KPN1481ec-combo_01452	KPN1533ec_00720	KPN1556ec_04618	KPN1648ec_01093	KPN1673ec_01256	KPN1688ec_01432	KPN1705ec_00427	KPN1711ec_00264	KPN1715ec_01406	KPN1751ec_03860	KPN17ec-combo_01844	KPN18ec-combo_03392	KPN1962ec_04483	KPN1998ec_03164	KPN1ec_03225	KPN2000ec_03563	KPN2096ec_03696	KPN2105ec_01047	KPN2108ec_04555	KPN2119ec-combo_02297	KPN2129ec_01818		KPN325ec_04043	KPN349ec_03219	KPN458ec_02248	KPN560ec_04111	KPN700ec_03755
lacG_1		Lactose transport system permease protein LacG	38	38	1	3102	6869	3102	15621		845	845	845	KPN1132ec_03093	KPN11ec-combo_06448	KPN1264ec_04155	KPN12ec-combo_01661	KPN133ec_01928	KPN1398ec-combo_02019	KPN1401ec_00917	KPN1415ec_00955	KPN1470ec_01595	KPN1481ec-combo_01453	KPN1533ec_00721	KPN1556ec_04617	KPN1648ec_01094	KPN1673ec_01257	KPN1688ec_01433	KPN1705ec_00426	KPN1711ec_00265	KPN1715ec_01407	KPN1751ec_03861	KPN17ec-combo_01845	KPN18ec-combo_03393	KPN1962ec_04484	KPN1998ec_03165	KPN1ec_03224	KPN2000ec_03564	KPN2096ec_03695	KPN2105ec_01046	KPN2108ec_04554	KPN2119ec-combo_02296	KPN2129ec_01819		KPN325ec_04044	KPN349ec_03220	KPN458ec_02249	KPN560ec_04110	KPN700ec_03754
asd_1		Aspartate-semialdehyde dehydrogenase	38	38	1	3102	6853	3102	15638		1106	1106	1106	KPN1132ec_03105	KPN11ec-combo_06460	KPN1264ec_04143	KPN12ec-combo_01673	KPN133ec_01916	KPN1398ec-combo_02031	KPN1401ec_00929	KPN1415ec_00967	KPN1470ec_03360	KPN1481ec-combo_01465	KPN1533ec_00733	KPN1556ec_04605	KPN1648ec_01106	KPN1673ec_01269	KPN1688ec_01445	KPN1705ec_00415	KPN1711ec_00277	KPN1715ec_01419	KPN1751ec_03873	KPN17ec-combo_01857	KPN18ec-combo_03405	KPN1962ec_05882	KPN1998ec_03177	KPN1ec_03212	KPN2000ec_03576	KPN2096ec_03683	KPN2105ec_01034	KPN2108ec_04542	KPN2119ec-combo_02284	KPN2129ec_01831		KPN325ec_04056	KPN349ec_03232	KPN458ec_02261	KPN560ec_04098	KPN700ec_03742
glpE_3		Thiosulfate sulfurtransferase GlpE	38	38	1	3102	6839	3102	15651		329	329	329	KPN1132ec_03112	KPN11ec-combo_06469	KPN1264ec_04134	KPN12ec-combo_01682	KPN133ec_01907	KPN1398ec-combo_02038	KPN1401ec_00938	KPN1415ec_00976	KPN1470ec_04181	KPN1481ec-combo_01474	KPN1533ec_00740	KPN1556ec_04596	KPN1648ec_01113	KPN1673ec_01276	KPN1688ec_01452	KPN1705ec_00406	KPN1711ec_00284	KPN1715ec_01426	KPN1751ec_03882	KPN17ec-combo_01866	KPN18ec-combo_03414	KPN1962ec_04471	KPN1998ec_03186	KPN1ec_03203	KPN2000ec_03585	KPN2096ec_03676	KPN2105ec_01027	KPN2108ec_04533	KPN2119ec-combo_02277	KPN2129ec_01840		KPN325ec_04065	KPN349ec_03241	KPN458ec_02270	KPN560ec_04091	KPN700ec_03733
gntT		High-affinity gluconate transporter	38	38	1	3102	6831	3102	15662		1316	1316	1316	KPN1132ec_03118	KPN11ec-combo_06475	KPN1264ec_04128	KPN12ec-combo_01688	KPN133ec_01901	KPN1398ec-combo_02044	KPN1401ec_00944	KPN1415ec_00982	KPN1470ec_02511	KPN1481ec-combo_01481	KPN1533ec_00746	KPN1556ec_04295	KPN1648ec_01119	KPN1673ec_01282	KPN1688ec_01458	KPN1705ec_00400	KPN1711ec_00290	KPN1715ec_01432	KPN1751ec_03888	KPN17ec-combo_01872	KPN18ec-combo_03420	KPN1962ec_05652	KPN1998ec_03192	KPN1ec_03197	KPN2000ec_03591	KPN2096ec_03670	KPN2105ec_01021	KPN2108ec_04925	KPN2119ec-combo_02271	KPN2129ec_01846		KPN325ec_04071	KPN349ec_03247	KPN458ec_02276	KPN560ec_04085	KPN700ec_03727
bhsA_4		Multiple stress resistance protein BhsA	38	38	1	3102	6826	3102	15667		269	269	269	KPN1132ec_03122	KPN11ec-combo_06479	KPN1264ec_04124	KPN12ec-combo_01692	KPN133ec_01897	KPN1398ec-combo_02048	KPN1401ec_00948	KPN1415ec_00986	KPN1470ec_07188	KPN1481ec-combo_01485	KPN1533ec_00750	KPN1556ec_04299	KPN1648ec_01123	KPN1673ec_01286	KPN1688ec_01462	KPN1705ec_00396	KPN1711ec_00294	KPN1715ec_01436	KPN1751ec_03892	KPN17ec-combo_01876	KPN18ec-combo_03424	KPN1962ec_06023	KPN1998ec_03196	KPN1ec_03193	KPN2000ec_03595	KPN2096ec_03666	KPN2105ec_01017	KPN2108ec_04929	KPN2119ec-combo_02267	KPN2129ec_01850		KPN325ec_04075	KPN349ec_03251	KPN458ec_02280	KPN560ec_04081	KPN700ec_03723
ompR_1		Transcriptional regulatory protein OmpR	38	38	1	3102	6813	3102	15678		719	719	719	KPN1132ec_03128	KPN11ec-combo_06485	KPN1264ec_04118	KPN12ec-combo_01698	KPN133ec_01891	KPN1398ec-combo_02054	KPN1401ec_00954	KPN1415ec_00992	KPN1470ec_01744	KPN1481ec-combo_01491	KPN1533ec_00756	KPN1556ec_04305	KPN1648ec_01129	KPN1673ec_01292	KPN1688ec_01468	KPN1705ec_00390	KPN1711ec_00300	KPN1715ec_01442	KPN1751ec_03898	KPN17ec-combo_01882	KPN18ec-combo_03430	KPN1962ec_03873	KPN1998ec_03202	KPN1ec_03187	KPN2000ec_03601	KPN2096ec_03660	KPN2105ec_01011	KPN2108ec_04935	KPN2119ec-combo_02261	KPN2129ec_01856		KPN325ec_04081	KPN349ec_03257	KPN458ec_02286	KPN560ec_04075	KPN700ec_03717
fucK		L-fuculokinase	38	38	1	3102	14885	3102	12186		1418	1493	1422	KPN1132ec_01026	KPN11ec-combo_01128	KPN1264ec_03690	KPN12ec-combo_01279	KPN133ec_04722	KPN1398ec-combo_02208	KPN1401ec_02918	KPN1415ec_03202	KPN1470ec_02803	KPN1481ec-combo_03740	KPN1533ec_02796	KPN1556ec_02550	KPN1648ec_02876	KPN1673ec_03177	KPN1688ec_03392	KPN1705ec_04513	KPN1711ec_03603	KPN1715ec_03120	KPN1751ec_03452	KPN17ec-combo_01241	KPN18ec-combo_01223	KPN1962ec_06725	KPN1998ec_01963	KPN1ec_02216	KPN2000ec_00890	KPN2096ec_02240	KPN2105ec_01932	KPN2108ec_01182	KPN2119ec-combo_02501	KPN2129ec_02194		KPN325ec_03542	KPN349ec_04819	KPN458ec_03507	KPN560ec_03556	KPN700ec_00565
envZ_1		Osmolarity sensor protein EnvZ	38	38	1	3102	6812	3102	15679		1355	1355	1355	KPN1132ec_03129	KPN11ec-combo_06486	KPN1264ec_04117	KPN12ec-combo_01699	KPN133ec_01890	KPN1398ec-combo_02055	KPN1401ec_00955	KPN1415ec_00993	KPN1470ec_01745	KPN1481ec-combo_01492	KPN1533ec_00757	KPN1556ec_04306	KPN1648ec_01130	KPN1673ec_01293	KPN1688ec_01469	KPN1705ec_00389	KPN1711ec_00301	KPN1715ec_01443	KPN1751ec_03899	KPN17ec-combo_01883	KPN18ec-combo_03431	KPN1962ec_03872	KPN1998ec_03203	KPN1ec_03186	KPN2000ec_03602	KPN2096ec_03659	KPN2105ec_01010	KPN2108ec_04936	KPN2119ec-combo_02260	KPN2129ec_01857		KPN325ec_04082	KPN349ec_03258	KPN458ec_02287	KPN560ec_04074	KPN700ec_03716
cysG_1		Siroheme synthase	38	38	1	3102	6786	3102	15738		1373	1373	1373	KPN1132ec_03149	KPN11ec-combo_06505	KPN1264ec_04097	KPN12ec-combo_01718	KPN133ec_01871	KPN1398ec-combo_02075	KPN1401ec_00974	KPN1415ec_01012	KPN1470ec_01779	KPN1481ec-combo_01513	KPN1533ec_00777	KPN1556ec_04326	KPN1648ec_01150	KPN1673ec_01313	KPN1688ec_01489	KPN1705ec_00369	KPN1711ec_00321	KPN1715ec_01463	KPN1751ec_03919	KPN17ec-combo_01902	KPN18ec-combo_03450	KPN1962ec_03293	KPN1998ec_03222	KPN1ec_03167	KPN2000ec_03621	KPN2096ec_03639	KPN2105ec_00990	KPN2108ec_04459	KPN2119ec-combo_02240	KPN2129ec_01876		KPN325ec_04102	KPN349ec_03278	KPN458ec_02307	KPN560ec_04054	KPN700ec_03696
nasD_2		Nitrite reductase [NAD(P)H]	38	38	1	3102	6784	3102	15736		2543	2543	2543	KPN1132ec_03151	KPN11ec-combo_06507	KPN1264ec_04095	KPN12ec-combo_01720	KPN133ec_01869	KPN1398ec-combo_02077	KPN1401ec_00976	KPN1415ec_01014	KPN1470ec_01781	KPN1481ec-combo_01515	KPN1533ec_00779	KPN1556ec_04328	KPN1648ec_01152	KPN1673ec_01315	KPN1688ec_01491	KPN1705ec_00367	KPN1711ec_00323	KPN1715ec_01465	KPN1751ec_03921	KPN17ec-combo_01904	KPN18ec-combo_03452	KPN1962ec_03295	KPN1998ec_03224	KPN1ec_03165	KPN2000ec_03623	KPN2096ec_03637	KPN2105ec_00988	KPN2108ec_04457	KPN2119ec-combo_02238	KPN2129ec_01878		KPN325ec_04104	KPN349ec_03280	KPN458ec_02309	KPN560ec_04052	KPN700ec_03694
ppiA		Peptidyl-prolyl cis-trans isomerase A	38	38	1	3102	6780	3102	15732		569	569	569	KPN1132ec_03154	KPN11ec-combo_06510	KPN1264ec_04092	KPN12ec-combo_01724	KPN133ec_01864	KPN1398ec-combo_02080	KPN1401ec_00979	KPN1415ec_01017	KPN1470ec_06393	KPN1481ec-combo_01518	KPN1533ec_00782	KPN1556ec_04331	KPN1648ec_01155	KPN1673ec_01318	KPN1688ec_01494	KPN1705ec_00364	KPN1711ec_00326	KPN1715ec_01468	KPN1751ec_03924	KPN17ec-combo_01908	KPN18ec-combo_03456	KPN1962ec_03298	KPN1998ec_03228	KPN1ec_03160	KPN2000ec_03627	KPN2096ec_03634	KPN2105ec_00985	KPN2108ec_04453	KPN2119ec-combo_02235	KPN2129ec_01882		KPN325ec_04107	KPN349ec_03284	KPN458ec_02312	KPN560ec_04049	KPN700ec_03691
group_10678		hypothetical protein	38	38	1	3102	6773	3102	15725		404	404	404	KPN1132ec_03161	KPN11ec-combo_06517	KPN1264ec_04085	KPN12ec-combo_01731	KPN133ec_01857	KPN1398ec-combo_02087	KPN1401ec_00986	KPN1415ec_01024	KPN1470ec_07202	KPN1481ec-combo_01525	KPN1533ec_00789	KPN1556ec_04338	KPN1648ec_01162	KPN1673ec_01325	KPN1688ec_01501	KPN1705ec_00357	KPN1711ec_00333	KPN1715ec_01475	KPN1751ec_03931	KPN17ec-combo_01915	KPN18ec-combo_03463	KPN1962ec_03305	KPN1998ec_03235	KPN1ec_03153	KPN2000ec_03634	KPN2096ec_03627	KPN2105ec_00978	KPN2108ec_04446	KPN2119ec-combo_02228	KPN2129ec_01889		KPN325ec_04114	KPN349ec_03291	KPN458ec_02319	KPN560ec_04042	KPN700ec_03684
csdE		Sulfur acceptor protein CsdE	38	38	1	3102	14893	3102	12177		431	437	434	KPN1132ec_01034	KPN11ec-combo_01136	KPN1264ec_03682	KPN12ec-combo_01287	KPN133ec_04714	KPN1398ec-combo_02200	KPN1401ec_02926	KPN1415ec_03210	KPN1470ec_02812	KPN1481ec-combo_03732	KPN1533ec_02788	KPN1556ec_02542	KPN1648ec_02868	KPN1673ec_03169	KPN1688ec_03400	KPN1705ec_04521	KPN1711ec_03611	KPN1715ec_03128	KPN1751ec_03460	KPN17ec-combo_01249	KPN18ec-combo_01231	KPN1962ec_05808	KPN1998ec_01955	KPN1ec_02224	KPN2000ec_00898	KPN2096ec_02248	KPN2105ec_01924	KPN2108ec_01174	KPN2119ec-combo_02509	KPN2129ec_02202		KPN325ec_03550	KPN349ec_04827	KPN458ec_03515	KPN560ec_03564	KPN700ec_00573
group_10680		hypothetical protein	38	38	1	3102	6769	3102	15721		218	218	218	KPN1132ec_03163	KPN11ec-combo_06519	KPN1264ec_04083	KPN12ec-combo_01733	KPN133ec_01855	KPN1398ec-combo_02089	KPN1401ec_00988	KPN1415ec_01026	KPN1470ec_05038	KPN1481ec-combo_01527	KPN1533ec_00791	KPN1556ec_04340	KPN1648ec_01164	KPN1673ec_01327	KPN1688ec_01503	KPN1705ec_00355	KPN1711ec_00335	KPN1715ec_01477	KPN1751ec_03933	KPN17ec-combo_01917	KPN18ec-combo_03465	KPN1962ec_03307	KPN1998ec_03237	KPN1ec_03151	KPN2000ec_03636	KPN2096ec_03625	KPN2105ec_00976	KPN2108ec_04444	KPN2119ec-combo_02226	KPN2129ec_01891		KPN325ec_04116	KPN349ec_03293	KPN458ec_02321	KPN560ec_04040	KPN700ec_03682
slyX		Protein SlyX	38	38	1	3102	6761	3102	15712		218	218	218	KPN1132ec_03170	KPN11ec-combo_06526	KPN1264ec_04076	KPN12ec-combo_01740	KPN133ec_01848	KPN1398ec-combo_02096	KPN1401ec_00995	KPN1415ec_01033	KPN1470ec_04162	KPN1481ec-combo_01534	KPN1533ec_00798	KPN1556ec_04347	KPN1648ec_01171	KPN1673ec_01334	KPN1688ec_01510	KPN1705ec_00348	KPN1711ec_00342	KPN1715ec_01484	KPN1751ec_03940	KPN17ec-combo_01924	KPN18ec-combo_03472	KPN1962ec_03314	KPN1998ec_03244	KPN1ec_03144	KPN2000ec_03643	KPN2096ec_03618	KPN2105ec_00969	KPN2108ec_04437	KPN2119ec-combo_02219	KPN2129ec_01898		KPN325ec_04123	KPN349ec_03300	KPN458ec_02328	KPN560ec_04033	KPN700ec_03675
fkpA_2		FKBP-type peptidyl-prolyl cis-trans isomerase FkpA	38	38	1	3102	6760	3102	15711		830	830	830	KPN1132ec_03171	KPN11ec-combo_06527	KPN1264ec_04075	KPN12ec-combo_01741	KPN133ec_01847	KPN1398ec-combo_02097	KPN1401ec_00996	KPN1415ec_01034	KPN1470ec_04161	KPN1481ec-combo_01535	KPN1533ec_00799	KPN1556ec_04348	KPN1648ec_01172	KPN1673ec_01335	KPN1688ec_01511	KPN1705ec_00347	KPN1711ec_00343	KPN1715ec_01485	KPN1751ec_03941	KPN17ec-combo_01925	KPN18ec-combo_03473	KPN1962ec_03315	KPN1998ec_03245	KPN1ec_03143	KPN2000ec_03644	KPN2096ec_03617	KPN2105ec_00968	KPN2108ec_04436	KPN2119ec-combo_02218	KPN2129ec_01899		KPN325ec_04124	KPN349ec_03301	KPN458ec_02329	KPN560ec_04032	KPN700ec_03674
fusA_1		Elongation factor G	38	38	1	3102	6753	3102	15704		2114	2114	2114	KPN1132ec_03178	KPN11ec-combo_06534	KPN1264ec_04068	KPN12ec-combo_01748	KPN133ec_01840	KPN1398ec-combo_02104	KPN1401ec_01003	KPN1415ec_01041	KPN1470ec_03237	KPN1481ec-combo_01542	KPN1533ec_00806	KPN1556ec_04355	KPN1648ec_01179	KPN1673ec_01342	KPN1688ec_01518	KPN1705ec_00340	KPN1711ec_00350	KPN1715ec_01492	KPN1751ec_03948	KPN17ec-combo_01932	KPN18ec-combo_03480	KPN1962ec_03322	KPN1998ec_03252	KPN1ec_03136	KPN2000ec_03651	KPN2096ec_03610	KPN2105ec_00961	KPN2108ec_04429	KPN2119ec-combo_02211	KPN2129ec_01906		KPN325ec_04131	KPN349ec_03308	KPN458ec_02336	KPN560ec_04025	KPN700ec_03667
murI		Glutamate racemase	38	38	1	3102	5606	3102	2171		851	851	851	KPN1132ec_03179	KPN11ec-combo_05244	KPN1264ec_04166	KPN12ec-combo_03430	KPN133ec_03960	KPN1398ec-combo_01733	KPN1401ec_04258	KPN1415ec_04373	KPN1470ec_01973	KPN1481ec-combo_04785	KPN1533ec_04169	KPN1556ec_03918	KPN1648ec_04235	KPN1673ec_04126	KPN1688ec_04145	KPN1705ec_04369	KPN1711ec_03937	KPN1715ec_04082	KPN1751ec_04042	KPN17ec-combo_03573	KPN18ec-combo_03585	KPN1962ec_03952	KPN1998ec_03348	KPN1ec_03423	KPN2000ec_03652	KPN2096ec_04324	KPN2105ec_03986	KPN2108ec_03758	KPN2119ec-combo_02961	KPN2129ec_03325		KPN325ec_04419	KPN349ec_03631	KPN458ec_04135	KPN560ec_04274	KPN700ec_03860
yijD		Inner membrane protein YijD	38	38	1	3102	5609	3102	2174		359	359	359	KPN1132ec_03182	KPN11ec-combo_05240	KPN1264ec_04169	KPN12ec-combo_03433	KPN133ec_03957	KPN1398ec-combo_01730	KPN1401ec_04255	KPN1415ec_04370	KPN1470ec_01970	KPN1481ec-combo_04789	KPN1533ec_04166	KPN1556ec_03915	KPN1648ec_04232	KPN1673ec_04122	KPN1688ec_04142	KPN1705ec_04366	KPN1711ec_03934	KPN1715ec_04079	KPN1751ec_04039	KPN17ec-combo_03576	KPN18ec-combo_03588	KPN1962ec_03949	KPN1998ec_03351	KPN1ec_03426	KPN2000ec_03655	KPN2096ec_04321	KPN2105ec_03989	KPN2108ec_03761	KPN2119ec-combo_02958	KPN2129ec_03328		KPN325ec_04416	KPN349ec_03628	KPN458ec_04132	KPN560ec_04277	KPN700ec_03863
oxyR_4		Hydrogen peroxide-inducible genes activator	38	38	1	3102	5613	3102	2178		917	917	917	KPN1132ec_03185	KPN11ec-combo_05237	KPN1264ec_04172	KPN12ec-combo_03436	KPN133ec_03954	KPN1398ec-combo_01727	KPN1401ec_04252	KPN1415ec_04367	KPN1470ec_01956	KPN1481ec-combo_04792	KPN1533ec_04163	KPN1556ec_03912	KPN1648ec_04229	KPN1673ec_04119	KPN1688ec_04139	KPN1705ec_04363	KPN1711ec_03931	KPN1715ec_04076	KPN1751ec_04036	KPN17ec-combo_03579	KPN18ec-combo_03591	KPN1962ec_03946	KPN1998ec_03354	KPN1ec_03429	KPN2000ec_03658	KPN2096ec_04318	KPN2105ec_03992	KPN2108ec_03764	KPN2119ec-combo_02955	KPN2129ec_03331		KPN325ec_04413	KPN349ec_03625	KPN458ec_04129	KPN560ec_04280	KPN700ec_03866
argH		Argininosuccinate lyase	38	38	1	3102	5614	3102	2179		1373	1373	1373	KPN1132ec_03186	KPN11ec-combo_05236	KPN1264ec_04173	KPN12ec-combo_03437	KPN133ec_03953	KPN1398ec-combo_01726	KPN1401ec_04251	KPN1415ec_04366	KPN1470ec_01957	KPN1481ec-combo_04793	KPN1533ec_04162	KPN1556ec_03911	KPN1648ec_04228	KPN1673ec_04118	KPN1688ec_04138	KPN1705ec_04362	KPN1711ec_03930	KPN1715ec_04075	KPN1751ec_04035	KPN17ec-combo_03580	KPN18ec-combo_03592	KPN1962ec_03945	KPN1998ec_03355	KPN1ec_03430	KPN2000ec_03659	KPN2096ec_04317	KPN2105ec_03993	KPN2108ec_03765	KPN2119ec-combo_02954	KPN2129ec_03332		KPN325ec_04412	KPN349ec_03624	KPN458ec_04128	KPN560ec_04281	KPN700ec_03867
argC		N-acetyl-gamma-glutamyl-phosphate reductase	38	38	1	3102	5616	3102	2181		1004	1004	1004	KPN1132ec_03188	KPN11ec-combo_05234	KPN1264ec_04175	KPN12ec-combo_03439	KPN133ec_03951	KPN1398ec-combo_01724	KPN1401ec_04249	KPN1415ec_04364	KPN1470ec_01959	KPN1481ec-combo_04795	KPN1533ec_04160	KPN1556ec_03909	KPN1648ec_04226	KPN1673ec_04116	KPN1688ec_04136	KPN1705ec_04360	KPN1711ec_03928	KPN1715ec_04073	KPN1751ec_04033	KPN17ec-combo_03582	KPN18ec-combo_03594	KPN1962ec_03943	KPN1998ec_03357	KPN1ec_03432	KPN2000ec_03661	KPN2096ec_04315	KPN2105ec_03995	KPN2108ec_03767	KPN2119ec-combo_02952	KPN2129ec_03334		KPN325ec_04410	KPN349ec_03622	KPN458ec_04126	KPN560ec_04283	KPN700ec_03869
cytR_2		HTH-type transcriptional repressor CytR	38	38	1	3102	5637	3102	2205		1028	1028	1028	KPN1132ec_03205	KPN11ec-combo_05216	KPN1264ec_04190	KPN12ec-combo_03457	KPN133ec_03934	KPN1398ec-combo_01707	KPN1401ec_04234	KPN1415ec_04349	KPN1470ec_03677	KPN1481ec-combo_04814	KPN1533ec_04145	KPN1556ec_03894	KPN1648ec_04211	KPN1673ec_04099	KPN1688ec_04119	KPN1705ec_04344	KPN1711ec_03913	KPN1715ec_04056	KPN1751ec_04017	KPN17ec-combo_03600	KPN18ec-combo_03612	KPN1962ec_03894	KPN1998ec_03375	KPN1ec_03449	KPN2000ec_03679	KPN2096ec_04298	KPN2105ec_04010	KPN2108ec_03785	KPN2119ec-combo_02937	KPN2129ec_03352		KPN325ec_04393	KPN349ec_03607	KPN458ec_04109	KPN560ec_04300	KPN700ec_03885
hslV		ATP-dependent protease subunit HslV	38	38	1	3102	5639	3102	2207		530	530	530	KPN1132ec_03207	KPN11ec-combo_05214	KPN1264ec_04192	KPN12ec-combo_03459	KPN133ec_03932	KPN1398ec-combo_01705	KPN1401ec_04232	KPN1415ec_04347	KPN1470ec_03675	KPN1481ec-combo_04816	KPN1533ec_04143	KPN1556ec_03892	KPN1648ec_04209	KPN1673ec_04097	KPN1688ec_04117	KPN1705ec_04342	KPN1711ec_03911	KPN1715ec_04054	KPN1751ec_04015	KPN17ec-combo_03602	KPN18ec-combo_03614	KPN1962ec_03892	KPN1998ec_03377	KPN1ec_03451	KPN2000ec_03681	KPN2096ec_04296	KPN2105ec_04012	KPN2108ec_03787	KPN2119ec-combo_02935	KPN2129ec_03354		KPN325ec_04391	KPN349ec_03605	KPN458ec_04107	KPN560ec_04302	KPN700ec_03887
cpxR		Transcriptional regulatory protein CpxR	38	38	1	3102	5646	3102	2214		698	698	698	KPN1132ec_03214	KPN11ec-combo_05207	KPN1264ec_04199	KPN12ec-combo_03466	KPN133ec_03925	KPN1398ec-combo_01698	KPN1401ec_04225	KPN1415ec_04340	KPN1470ec_01906	KPN1481ec-combo_04823	KPN1533ec_04136	KPN1556ec_03885	KPN1648ec_04202	KPN1673ec_04090	KPN1688ec_04110	KPN1705ec_04335	KPN1711ec_03904	KPN1715ec_04047	KPN1751ec_04008	KPN17ec-combo_03609	KPN18ec-combo_03621	KPN1962ec_03885	KPN1998ec_03384	KPN1ec_03458	KPN2000ec_03688	KPN2096ec_04289	KPN2105ec_04019	KPN2108ec_03794	KPN2119ec-combo_02928	KPN2129ec_03361		KPN325ec_04384	KPN349ec_03598	KPN458ec_04100	KPN560ec_04309	KPN700ec_03894
rbsC_8		Ribose import permease protein RbsC	38	38	1	3102	5660	3102	2229		1007	1007	1007	KPN1132ec_03226	KPN11ec-combo_05195	KPN1264ec_04211	KPN12ec-combo_03478	KPN133ec_03913	KPN1398ec-combo_01686	KPN1401ec_04213	KPN1415ec_04328	KPN1470ec_02641	KPN1481ec-combo_04835	KPN1533ec_04124	KPN1556ec_03873	KPN1648ec_04190	KPN1673ec_04078	KPN1688ec_04098	KPN1705ec_04323	KPN1711ec_03892	KPN1715ec_04035	KPN1751ec_03996	KPN17ec-combo_03621	KPN18ec-combo_03633	KPN1962ec_03537	KPN1998ec_03396	KPN1ec_03470	KPN2000ec_03700	KPN2096ec_04277	KPN2105ec_04031	KPN2108ec_03806	KPN2119ec-combo_02916	KPN2129ec_03373		KPN325ec_04372	KPN349ec_03586	KPN458ec_04088	KPN560ec_04321	KPN700ec_03906
lacY_4		Lactose permease	38	38	1	3102	5669	3102	2236		1265	1265	1265	KPN1132ec_03231	KPN11ec-combo_05191	KPN1264ec_04215	KPN12ec-combo_03482	KPN133ec_03909	KPN1398ec-combo_01681	KPN1401ec_04208	KPN1415ec_04323	KPN1470ec_02646	KPN1481ec-combo_04839	KPN1533ec_04118	KPN1556ec_03868	KPN1648ec_04184	KPN1673ec_04073	KPN1688ec_04093	KPN1705ec_04318	KPN1711ec_03886	KPN1715ec_04030	KPN1751ec_03989	KPN17ec-combo_03625	KPN18ec-combo_03637	KPN1962ec_03546	KPN1998ec_03400	KPN1ec_03474	KPN2000ec_03704	KPN2096ec_04272	KPN2105ec_04040	KPN2108ec_03810	KPN2119ec-combo_02907	KPN2129ec_03377		KPN325ec_04368	KPN349ec_03578	KPN458ec_04083	KPN560ec_04326	KPN700ec_03910
sutR_4		HTH-type transcriptional regulator SutR	38	38	1	3102	5674	3102	2239		548	548	548	KPN1132ec_03234	KPN11ec-combo_05188	KPN1264ec_04222	KPN12ec-combo_03485	KPN133ec_03906	KPN1398ec-combo_01678	KPN1401ec_04205	KPN1415ec_04320	KPN1470ec_01379	KPN1481ec-combo_04842	KPN1533ec_04115	KPN1556ec_03861	KPN1648ec_04181	KPN1673ec_04070	KPN1688ec_04090	KPN1705ec_04315	KPN1711ec_03883	KPN1715ec_04027	KPN1751ec_03986	KPN17ec-combo_03628	KPN18ec-combo_03640	KPN1962ec_03549	KPN1998ec_03403	KPN1ec_03477	KPN2000ec_03707	KPN2096ec_04269	KPN2105ec_04043	KPN2108ec_03813	KPN2119ec-combo_02904	KPN2129ec_03380		KPN325ec_04365	KPN349ec_03571	KPN458ec_04076	KPN560ec_04329	KPN700ec_03913
fdoG_2		Formate dehydrogenase-O major subunit	38	38	1	3102	5694	3102	2286		587	587	587	KPN1132ec_03246	KPN11ec-combo_05176	KPN1264ec_04234	KPN12ec-combo_03497	KPN133ec_03901	KPN1398ec-combo_01666	KPN1401ec_04193	KPN1415ec_04308	KPN1470ec_01391	KPN1481ec-combo_04854	KPN1533ec_04103	KPN1556ec_03849	KPN1648ec_04169	KPN1673ec_04058	KPN1688ec_04078	KPN1705ec_04303	KPN1711ec_03863	KPN1715ec_04015	KPN1751ec_03974	KPN17ec-combo_03640	KPN18ec-combo_03652	KPN1962ec_07126	KPN1998ec_03415	KPN1ec_03482	KPN2000ec_03719	KPN2096ec_04257	KPN2105ec_04055	KPN2108ec_03825	KPN2119ec-combo_02892	KPN2129ec_03392		KPN325ec_04353	KPN349ec_03559	KPN458ec_04064	KPN560ec_04341	KPN700ec_03923
fdoH		Formate dehydrogenase-O iron-sulfur subunit	38	38	1	3102	5696	3102	2284		902	902	902	KPN1132ec_03248	KPN11ec-combo_08311	KPN1264ec_04236	KPN12ec-combo_03499	KPN133ec_03899	KPN1398ec-combo_01664	KPN1401ec_04191	KPN1415ec_04306	KPN1470ec_05240	KPN1481ec-combo_04856	KPN1533ec_04101	KPN1556ec_03847	KPN1648ec_04167	KPN1673ec_04056	KPN1688ec_04076	KPN1705ec_04301	KPN1711ec_03861	KPN1715ec_04013	KPN1751ec_03972	KPN17ec-combo_03642	KPN18ec-combo_03654	KPN1962ec_04217	KPN1998ec_03417	KPN1ec_03484	KPN2000ec_03721	KPN2096ec_04255	KPN2105ec_04057	KPN2108ec_03827	KPN2119ec-combo_02890	KPN2129ec_03394		KPN325ec_04351	KPN349ec_03557	KPN458ec_04062	KPN560ec_04343	KPN700ec_03925
fdoI		Formate dehydrogenase, cytochrome b556(fdo) subunit	38	38	1	3102	5699	3102	2283		635	635	635	KPN1132ec_03249	KPN11ec-combo_08310	KPN1264ec_04237	KPN12ec-combo_03500	KPN133ec_03898	KPN1398ec-combo_01663	KPN1401ec_04190	KPN1415ec_04305	KPN1470ec_05241	KPN1481ec-combo_04857	KPN1533ec_04100	KPN1556ec_03846	KPN1648ec_04166	KPN1673ec_04055	KPN1688ec_04075	KPN1705ec_04300	KPN1711ec_03860	KPN1715ec_04012	KPN1751ec_03971	KPN17ec-combo_03643	KPN18ec-combo_03655	KPN1962ec_04216	KPN1998ec_03418	KPN1ec_03485	KPN2000ec_03722	KPN2096ec_04254	KPN2105ec_04058	KPN2108ec_03828	KPN2119ec-combo_02889	KPN2129ec_03395		KPN325ec_04350	KPN349ec_03556	KPN458ec_04061	KPN560ec_04344	KPN700ec_03926
group_10707		hypothetical protein	38	38	1	3102	5708	3102	2274		860	860	860	KPN1132ec_03254	KPN11ec-combo_08303	KPN1264ec_04244	KPN12ec-combo_03507	KPN133ec_03891	KPN1398ec-combo_01658	KPN1401ec_04183	KPN1415ec_04298	KPN1470ec_01940	KPN1481ec-combo_04864	KPN1533ec_04095	KPN1556ec_03839	KPN1648ec_04161	KPN1673ec_04050	KPN1688ec_04070	KPN1705ec_04293	KPN1711ec_03855	KPN1715ec_04007	KPN1751ec_03964	KPN17ec-combo_03650	KPN18ec-combo_03662	KPN1962ec_04211	KPN1998ec_03425	KPN1ec_03492	KPN2000ec_03729	KPN2096ec_04249	KPN2105ec_04063	KPN2108ec_03835	KPN2119ec-combo_02884	KPN2129ec_03402		KPN325ec_04343	KPN349ec_03549	KPN458ec_04054	KPN560ec_04349	KPN700ec_03933
typA		GTP-binding protein TypA/BipA	38	38	1	3102	5725	3102	2272		1823	1823	1823	KPN1132ec_03259	KPN11ec-combo_08301	KPN1264ec_04246	KPN12ec-combo_03509	KPN133ec_03889	KPN1398ec-combo_01653	KPN1401ec_04181	KPN1415ec_04296	KPN1470ec_01935	KPN1481ec-combo_04866	KPN1533ec_04093	KPN1556ec_03834	KPN1648ec_04159	KPN1673ec_04045	KPN1688ec_04065	KPN1705ec_04288	KPN1711ec_03853	KPN1715ec_04002	KPN1751ec_03962	KPN17ec-combo_03652	KPN18ec-combo_03664	KPN1962ec_04206	KPN1998ec_03427	KPN1ec_03494	KPN2000ec_03731	KPN2096ec_04868	KPN2105ec_04065	KPN2108ec_03837	KPN2119ec-combo_02882	KPN2129ec_03404		KPN325ec_04341	KPN349ec_03547	KPN458ec_04052	KPN560ec_04354	KPN700ec_03935
ntrC		Nitrogen assimilation regulatory protein	38	38	1	3102	5722	3102	2268		1409	1409	1409	KPN1132ec_03262	KPN11ec-combo_08298	KPN1264ec_04249	KPN12ec-combo_03512	KPN133ec_03886	KPN1398ec-combo_01650	KPN1401ec_04178	KPN1415ec_04293	KPN1470ec_05032	KPN1481ec-combo_04869	KPN1533ec_04090	KPN1556ec_03831	KPN1648ec_04156	KPN1673ec_04042	KPN1688ec_04062	KPN1705ec_04285	KPN1711ec_03850	KPN1715ec_03999	KPN1751ec_03959	KPN17ec-combo_03655	KPN18ec-combo_03667	KPN1962ec_04203	KPN1998ec_03430	KPN1ec_03497	KPN2000ec_03734	KPN2096ec_04865	KPN2105ec_04068	KPN2108ec_03840	KPN2119ec-combo_02879	KPN2129ec_03407		KPN325ec_04338	KPN349ec_03544	KPN458ec_04049	KPN560ec_04357	KPN700ec_03938
group_10710		hypothetical protein	38	38	1	3102	5713	3102	2259		269	269	269	KPN1132ec_03270	KPN11ec-combo_08290	KPN1264ec_04257	KPN12ec-combo_03520	KPN133ec_03878	KPN1398ec-combo_01642	KPN1401ec_04170	KPN1415ec_04285	KPN1470ec_08270	KPN1481ec-combo_04879	KPN1533ec_04081	KPN1556ec_03823	KPN1648ec_04147	KPN1673ec_04033	KPN1688ec_04054	KPN1705ec_04276	KPN1711ec_03841	KPN1715ec_03991	KPN1751ec_03951	KPN17ec-combo_03663	KPN18ec-combo_03675	KPN1962ec_05434	KPN1998ec_03438	KPN1ec_03505	KPN2000ec_03742	KPN2096ec_04857	KPN2105ec_04077	KPN2108ec_03848	KPN2119ec-combo_02870	KPN2129ec_03415		KPN325ec_04330	KPN349ec_03535	KPN458ec_04040	KPN560ec_04365	KPN700ec_03946
leuE		Leucine efflux protein	38	38	1	3102	13353	3102	14185		638	638	638	KPN1132ec_03274	KPN11ec-combo_07604	KPN1264ec_01620	KPN12ec-combo_03233	KPN133ec_01798	KPN1398ec-combo_03725	KPN1401ec_03693	KPN1415ec_04112	KPN1470ec_07071	KPN1481ec-combo_00947	KPN1533ec_00084	KPN1556ec_01172	KPN1648ec_00083	KPN1673ec_03882	KPN1688ec_01960	KPN1705ec_00979	KPN1711ec_02014	KPN1715ec_02896	KPN1751ec_03116	KPN17ec-combo_05003	KPN18ec-combo_04424	KPN1962ec_01102	KPN1998ec_00773	KPN1ec_03037	KPN2000ec_04513	KPN2096ec_01333	KPN2105ec_03359	KPN2108ec_04370	KPN2119ec-combo_03121	KPN2129ec_01484		KPN325ec_01954	KPN349ec_00267	KPN458ec_01705	KPN560ec_00161	KPN700ec_01768
group_10714		hypothetical protein	38	38	1	3102	13376	3102	14207		494	494	494	KPN1132ec_03292	KPN11ec-combo_07620	KPN1264ec_01600	KPN12ec-combo_03218	KPN133ec_01813	KPN1398ec-combo_03708	KPN1401ec_03713	KPN1415ec_04132	KPN1470ec_06187	KPN1481ec-combo_00926	KPN1533ec_00064	KPN1556ec_01152	KPN1648ec_00063	KPN1673ec_03865	KPN1688ec_01943	KPN1705ec_00963	KPN1711ec_02034	KPN1715ec_02879	KPN1751ec_03096	KPN17ec-combo_01526	KPN18ec-combo_04409	KPN1962ec_01081	KPN1998ec_00758	KPN1ec_03022	KPN2000ec_04498	KPN2096ec_01316	KPN2105ec_03339	KPN2108ec_04355	KPN2119ec-combo_03141	KPN2129ec_01469		KPN325ec_01974	KPN349ec_00287	KPN458ec_01684	KPN560ec_00144	KPN700ec_01748
nudJ		Phosphatase NudJ	38	38	1	3102	13391	3102	14909		458	458	458	KPN1132ec_03354	KPN11ec-combo_07630	KPN1264ec_01533	KPN12ec-combo_03209	KPN133ec_01823	KPN1398ec-combo_03696	KPN1401ec_03738	KPN1415ec_04157	KPN1470ec_03810	KPN1481ec-combo_00820	KPN1533ec_03582	KPN1556ec_05198	KPN1648ec_04014	KPN1673ec_03795	KPN1688ec_01880	KPN1705ec_04001	KPN1711ec_02118	KPN1715ec_02816	KPN1751ec_03033	KPN17ec-combo_01517	KPN18ec-combo_04400	KPN1962ec_03985	KPN1998ec_00749	KPN1ec_04267	KPN2000ec_04489	KPN2096ec_01304	KPN2105ec_03327	KPN2108ec_04345	KPN2119ec-combo_03153	KPN2129ec_01460		KPN325ec_02045	KPN349ec_00350	KPN458ec_01627	KPN560ec_00081	KPN700ec_01734
hflD		High frequency lysogenization protein HflD	38	38	1	3102	13393	3102	14911		641	641	641	KPN1132ec_03356	KPN11ec-combo_07632	KPN1264ec_01531	KPN12ec-combo_03207	KPN133ec_01825	KPN1398ec-combo_03694	KPN1401ec_03740	KPN1415ec_04159	KPN1470ec_03398	KPN1481ec-combo_00818	KPN1533ec_03580	KPN1556ec_05196	KPN1648ec_04012	KPN1673ec_03793	KPN1688ec_01878	KPN1705ec_04003	KPN1711ec_02120	KPN1715ec_02814	KPN1751ec_03031	KPN17ec-combo_01515	KPN18ec-combo_04398	KPN1962ec_03983	KPN1998ec_00747	KPN1ec_04269	KPN2000ec_04487	KPN2096ec_01302	KPN2105ec_03325	KPN2108ec_04343	KPN2119ec-combo_03155	KPN2129ec_01458		KPN325ec_02047	KPN349ec_00352	KPN458ec_01625	KPN560ec_00079	KPN700ec_01732
purB		Adenylosuccinate lyase	38	38	1	3102	13394	3102	14912		1370	1370	1370	KPN1132ec_03357	KPN11ec-combo_07633	KPN1264ec_01530	KPN12ec-combo_03206	KPN133ec_01826	KPN1398ec-combo_03693	KPN1401ec_03741	KPN1415ec_04160	KPN1470ec_03399	KPN1481ec-combo_00817	KPN1533ec_03579	KPN1556ec_05195	KPN1648ec_04011	KPN1673ec_03792	KPN1688ec_01877	KPN1705ec_04004	KPN1711ec_02121	KPN1715ec_02813	KPN1751ec_03030	KPN17ec-combo_01514	KPN18ec-combo_04397	KPN1962ec_03982	KPN1998ec_00746	KPN1ec_04270	KPN2000ec_04486	KPN2096ec_01301	KPN2105ec_03324	KPN2108ec_04342	KPN2119ec-combo_03156	KPN2129ec_01457		KPN325ec_02048	KPN349ec_00353	KPN458ec_01624	KPN560ec_00078	KPN700ec_01731
phoP_2		Virulence transcriptional regulatory protein PhoP	38	38	1	3102	13397	3102	14915		671	671	671	KPN1132ec_03360	KPN11ec-combo_07636	KPN1264ec_01527	KPN12ec-combo_03203	KPN133ec_01829	KPN1398ec-combo_03690	KPN1401ec_03744	KPN1415ec_04163	KPN1470ec_03402	KPN1481ec-combo_00814	KPN1533ec_03576	KPN1556ec_05192	KPN1648ec_04008	KPN1673ec_03789	KPN1688ec_01874	KPN1705ec_04007	KPN1711ec_02124	KPN1715ec_02810	KPN1751ec_03027	KPN17ec-combo_01511	KPN18ec-combo_04394	KPN1962ec_03979	KPN1998ec_00743	KPN1ec_04273	KPN2000ec_04483	KPN2096ec_01298	KPN2105ec_03321	KPN2108ec_04339	KPN2119ec-combo_03159	KPN2129ec_01454		KPN325ec_02051	KPN349ec_00356	KPN458ec_01621	KPN560ec_00075	KPN700ec_01728
potD		Spermidine/putrescine-binding periplasmic protein	38	38	1	3102	13406	3102	14924		1046	1046	1046	KPN1132ec_03368	KPN11ec-combo_07643	KPN1264ec_01520	KPN12ec-combo_03196	KPN133ec_01836	KPN1398ec-combo_03683	KPN1401ec_05561	KPN1415ec_05557	KPN1470ec_04386	KPN1481ec-combo_00807	KPN1533ec_03569	KPN1556ec_04224	KPN1648ec_04001	KPN1673ec_04608	KPN1688ec_04643	KPN1705ec_04015	KPN1711ec_04424	KPN1715ec_04505	KPN1751ec_03020	KPN17ec-combo_01504	KPN18ec-combo_04387	KPN1962ec_04758	KPN1998ec_00736	KPN1ec_04280	KPN2000ec_04476	KPN2096ec_01291	KPN2105ec_03313	KPN2108ec_04332	KPN2119ec-combo_03167	KPN2129ec_01447		KPN325ec_02058	KPN349ec_05493	KPN458ec_01613	KPN560ec_00067	KPN700ec_01720
group_10735		hypothetical protein	38	38	1	3102	3957	3102	6690		482	482	482	KPN1132ec_03374	KPN11ec-combo_00195	KPN1264ec_00481	KPN12ec-combo_01138	KPN133ec_04481	KPN1398ec-combo_00439	KPN1401ec_00334	KPN1415ec_02525	KPN1470ec_03543	KPN1481ec-combo_00384	KPN1533ec_01097	KPN1556ec_01678	KPN1648ec_02479	KPN1673ec_02616	KPN1688ec_00166	KPN1705ec_02967	KPN1711ec_00759	KPN1715ec_03578	KPN1751ec_00563	KPN17ec-combo_04140	KPN18ec-combo_00470	KPN1962ec_00328	KPN1998ec_00301	KPN1ec_03417	KPN2000ec_00196	KPN2096ec_00501	KPN2105ec_00459	KPN2108ec_00197	KPN2119ec-combo_00118	KPN2129ec_01715		KPN325ec_03969	KPN349ec_02224	KPN458ec_02109	KPN560ec_00728	KPN700ec_04396
pckA_1		Phosphoenolpyruvate carboxykinase (ATP)	38	38	1	3102	3572	3102	6248		1643	1643	1643	KPN1132ec_03380	KPN11ec-combo_00189	KPN1264ec_00487	KPN12ec-combo_01132	KPN133ec_02784	KPN1398ec-combo_00433	KPN1401ec_00340	KPN1415ec_02519	KPN1470ec_03718	KPN1481ec-combo_00378	KPN1533ec_01029	KPN1556ec_01684	KPN1648ec_02411	KPN1673ec_02610	KPN1688ec_00160	KPN1705ec_02973	KPN1711ec_00765	KPN1715ec_03584	KPN1751ec_00569	KPN17ec-combo_04146	KPN18ec-combo_00464	KPN1962ec_00322	KPN1998ec_00295	KPN1ec_03411	KPN2000ec_00190	KPN2096ec_00495	KPN2105ec_00465	KPN2108ec_00191	KPN2119ec-combo_00124	KPN2129ec_01709		KPN325ec_03963	KPN349ec_02218	KPN458ec_02103	KPN560ec_00734	KPN700ec_02430
yjiE		HTH-type transcriptional regulator YjiE	38	38	1	3102	3571	3102	6247		893	893	893	KPN1132ec_03381	KPN11ec-combo_00188	KPN1264ec_00488	KPN12ec-combo_01131	KPN133ec_02785	KPN1398ec-combo_00432	KPN1401ec_00341	KPN1415ec_02518	KPN1470ec_03717	KPN1481ec-combo_00376	KPN1533ec_01028	KPN1556ec_01685	KPN1648ec_02410	KPN1673ec_02609	KPN1688ec_00159	KPN1705ec_02974	KPN1711ec_00766	KPN1715ec_03585	KPN1751ec_00570	KPN17ec-combo_04147	KPN18ec-combo_00463	KPN1962ec_00321	KPN1998ec_00294	KPN1ec_03410	KPN2000ec_00189	KPN2096ec_00494	KPN2105ec_00466	KPN2108ec_00190	KPN2119ec-combo_00125	KPN2129ec_01708		KPN325ec_03962	KPN349ec_02217	KPN458ec_02102	KPN560ec_00735	KPN700ec_02431
livF_1		High-affinity branched-chain amino acid transport ATP-binding protein LivF	38	38	1	3102	3570	3102	6246		719	719	719	KPN1132ec_03382	KPN11ec-combo_00187	KPN1264ec_00489	KPN12ec-combo_01130	KPN133ec_02786	KPN1398ec-combo_00431	KPN1401ec_00342	KPN1415ec_02517	KPN1470ec_03716	KPN1481ec-combo_00375	KPN1533ec_01027	KPN1556ec_01686	KPN1648ec_02409	KPN1673ec_02608	KPN1688ec_00158	KPN1705ec_02975	KPN1711ec_00767	KPN1715ec_03586	KPN1751ec_00571	KPN17ec-combo_04148	KPN18ec-combo_00462	KPN1962ec_00320	KPN1998ec_00293	KPN1ec_03409	KPN2000ec_00188	KPN2096ec_00493	KPN2105ec_00467	KPN2108ec_00189	KPN2119ec-combo_00126	KPN2129ec_01707		KPN325ec_03961	KPN349ec_02216	KPN458ec_02101	KPN560ec_00736	KPN700ec_02432
group_10741		hypothetical protein	38	38	1	3102	3538	3102	6217		929	929	929	KPN1132ec_03398	KPN11ec-combo_00172	KPN1264ec_00514	KPN12ec-combo_01115	KPN133ec_02801	KPN1398ec-combo_00406	KPN1401ec_00367	KPN1415ec_02492	KPN1470ec_00960	KPN1481ec-combo_00349	KPN1533ec_01008	KPN1556ec_01712	KPN1648ec_02390	KPN1673ec_02589	KPN1688ec_00139	KPN1705ec_02994	KPN1711ec_00786	KPN1715ec_03605	KPN1751ec_00596	KPN17ec-combo_04163	KPN18ec-combo_00447	KPN1962ec_00295	KPN1998ec_00279	KPN1ec_03395	KPN2000ec_00173	KPN2096ec_00468	KPN2105ec_00486	KPN2108ec_00174	KPN2119ec-combo_00145	KPN2129ec_01693		KPN325ec_03936	KPN349ec_02191	KPN458ec_02076	KPN560ec_00761	KPN700ec_02458
group_10742		hypothetical protein	38	38	1	3102	3537	3102	6216		1439	1439	1439	KPN1132ec_03399	KPN11ec-combo_00171	KPN1264ec_00515	KPN12ec-combo_01114	KPN133ec_02802	KPN1398ec-combo_00405	KPN1401ec_00368	KPN1415ec_02491	KPN1470ec_00961	KPN1481ec-combo_00348	KPN1533ec_01007	KPN1556ec_01713	KPN1648ec_02389	KPN1673ec_02588	KPN1688ec_00138	KPN1705ec_02995	KPN1711ec_00787	KPN1715ec_03606	KPN1751ec_00597	KPN17ec-combo_04164	KPN18ec-combo_00446	KPN1962ec_00294	KPN1998ec_00278	KPN1ec_03394	KPN2000ec_00172	KPN2096ec_00467	KPN2105ec_00487	KPN2108ec_00173	KPN2119ec-combo_00146	KPN2129ec_01692		KPN325ec_03935	KPN349ec_02190	KPN458ec_02075	KPN560ec_00762	KPN700ec_02459
emtA		Endo-type membrane-bound lytic murein transglycosylase A	38	38	1	3102	3531	3102	6207		611	611	611	KPN1132ec_03402	KPN11ec-combo_00168	KPN1264ec_00521	KPN12ec-combo_01111	KPN133ec_02805	KPN1398ec-combo_00398	KPN1401ec_03960	KPN1415ec_02485	KPN1470ec_02651	KPN1481ec-combo_00342	KPN1533ec_01002	KPN1556ec_01719	KPN1648ec_02384	KPN1673ec_02582	KPN1688ec_00132	KPN1705ec_02009	KPN1711ec_00792	KPN1715ec_03612	KPN1751ec_00603	KPN17ec-combo_04167	KPN18ec-combo_00443	KPN1962ec_00291	KPN1998ec_00275	KPN1ec_03391	KPN2000ec_00169	KPN2096ec_00460	KPN2105ec_00490	KPN2108ec_00170	KPN2119ec-combo_00149	KPN2129ec_01689		KPN325ec_03559	KPN349ec_02184	KPN458ec_02069	KPN560ec_00769	KPN700ec_02465
minE		Cell division topological specificity factor	38	38	1	3102	3514	3102	6188		269	269	269	KPN1132ec_03417	KPN11ec-combo_00153	KPN1264ec_00536	KPN12ec-combo_01096	KPN133ec_02820	KPN1398ec-combo_00383	KPN1401ec_03945	KPN1415ec_02470	KPN1470ec_04348	KPN1481ec-combo_00327	KPN1533ec_00987	KPN1556ec_01734	KPN1648ec_02369	KPN1673ec_02567	KPN1688ec_00117	KPN1705ec_02024	KPN1711ec_00807	KPN1715ec_03627	KPN1751ec_00618	KPN17ec-combo_04182	KPN18ec-combo_00428	KPN1962ec_04547	KPN1998ec_00260	KPN1ec_03376	KPN2000ec_00154	KPN2096ec_00445	KPN2105ec_00505	KPN2108ec_00155	KPN2119ec-combo_00164	KPN2129ec_01674		KPN325ec_03574	KPN349ec_02169	KPN458ec_02054	KPN560ec_00784	KPN700ec_02480
manY		PTS system mannose-specific EIIC component	38	38	1	3102	3497	3102	6163		800	800	800	KPN1132ec_03431	KPN11ec-combo_00139	KPN1264ec_00550	KPN12ec-combo_01082	KPN133ec_02834	KPN1398ec-combo_00369	KPN1401ec_03931	KPN1415ec_02456	KPN1470ec_05911	KPN1481ec-combo_00313	KPN1533ec_00973	KPN1556ec_01748	KPN1648ec_02355	KPN1673ec_02553	KPN1688ec_00103	KPN1705ec_02038	KPN1711ec_00821	KPN1715ec_03641	KPN1751ec_00632	KPN17ec-combo_04196	KPN18ec-combo_00414	KPN1962ec_06628	KPN1998ec_00246	KPN1ec_03362	KPN2000ec_00140	KPN2096ec_00431	KPN2105ec_00519	KPN2108ec_00141	KPN2119ec-combo_00178	KPN2129ec_01660		KPN325ec_03595	KPN349ec_02155	KPN458ec_02040	KPN560ec_00798	KPN700ec_02494
cspC		Cold shock-like protein CspC	38	38	1	3102	3490	3102	6155		209	209	209	KPN1132ec_03437	KPN11ec-combo_00133	KPN1264ec_00557	KPN12ec-combo_01076	KPN133ec_02840	KPN1398ec-combo_00363	KPN1401ec_03924	KPN1415ec_02449	KPN1470ec_07604	KPN1481ec-combo_00305	KPN1533ec_00967	KPN1556ec_01754	KPN1648ec_02349	KPN1673ec_02547	KPN1688ec_00097	KPN1705ec_02044	KPN1711ec_00827	KPN1715ec_03647	KPN1751ec_00638	KPN17ec-combo_04202	KPN18ec-combo_00408	KPN1962ec_05767	KPN1998ec_00240	KPN1ec_03356	KPN2000ec_00134	KPN2096ec_00425	KPN2105ec_00525	KPN2108ec_00135	KPN2119ec-combo_00184	KPN2129ec_01654		KPN325ec_03601	KPN349ec_02149	KPN458ec_02033	KPN560ec_00804	KPN700ec_02501
kdgR_1		Transcriptional regulator KdgR	38	38	1	3102	3485	3102	6148		791	791	791	KPN1132ec_03440	KPN11ec-combo_00130	KPN1264ec_00560	KPN12ec-combo_01073	KPN133ec_02843	KPN1398ec-combo_00360	KPN1401ec_03921	KPN1415ec_02446	KPN1470ec_03503	KPN1481ec-combo_00299	KPN1533ec_00964	KPN1556ec_01757	KPN1648ec_02346	KPN1673ec_02544	KPN1688ec_00094	KPN1705ec_02047	KPN1711ec_00830	KPN1715ec_03650	KPN1751ec_00641	KPN17ec-combo_02848	KPN18ec-combo_03166	KPN1962ec_05770	KPN1998ec_00237	KPN1ec_03353	KPN2000ec_00131	KPN2096ec_00422	KPN2105ec_00528	KPN2108ec_00132	KPN2119ec-combo_00187	KPN2129ec_01651		KPN325ec_03604	KPN349ec_02146	KPN458ec_02030	KPN560ec_00807	KPN700ec_02504
proQ		RNA chaperone ProQ	38	38	1	3102	3468	3102	6144		674	677	676	KPN1132ec_03444	KPN11ec-combo_00126	KPN1264ec_00564	KPN12ec-combo_01069	KPN133ec_02847	KPN1398ec-combo_00356	KPN1401ec_03917	KPN1415ec_02442	KPN1470ec_06121	KPN1481ec-combo_00295	KPN1533ec_00960	KPN1556ec_01761	KPN1648ec_02342	KPN1673ec_02540	KPN1688ec_00090	KPN1705ec_02051	KPN1711ec_00834	KPN1715ec_03654	KPN1751ec_00645	KPN17ec-combo_02852	KPN18ec-combo_03162	KPN1962ec_06251	KPN1998ec_00233	KPN1ec_03349	KPN2000ec_00127	KPN2096ec_00418	KPN2105ec_00532	KPN2108ec_00128	KPN2119ec-combo_00191	KPN2129ec_01647		KPN325ec_03608	KPN349ec_02142	KPN458ec_02026	KPN560ec_00811	KPN700ec_02508
group_10751		hypothetical protein	38	38	1	3102	3460	3102	6135		191	191	191	KPN1132ec_03450	KPN11ec-combo_00120	KPN1264ec_00570	KPN12ec-combo_01063	KPN133ec_02853	KPN1398ec-combo_00350	KPN1401ec_03911	KPN1415ec_02436	KPN1470ec_01639	KPN1481ec-combo_00289	KPN1533ec_00954	KPN1556ec_01767	KPN1648ec_02336	KPN1673ec_02534	KPN1688ec_00084	KPN1705ec_02057	KPN1711ec_00840	KPN1715ec_02643	KPN1751ec_00651	KPN17ec-combo_02858	KPN18ec-combo_03156	KPN1962ec_04463	KPN1998ec_00227	KPN1ec_03343	KPN2000ec_00121	KPN2096ec_00412	KPN2105ec_00538	KPN2108ec_00122	KPN2119ec-combo_00197	KPN2129ec_01641		KPN325ec_03614	KPN349ec_02136	KPN458ec_02020	KPN560ec_00817	KPN700ec_02514
ibpB		Small heat shock protein IbpB	38	38	1	3102	11221	3102	9423		428	428	428	KPN1132ec_03492	KPN11ec-combo_07288	KPN1264ec_04288	KPN12ec-combo_03307	KPN133ec_03745	KPN1398ec-combo_03899	KPN1401ec_04531	KPN1415ec_04579	KPN1470ec_07028	KPN1481ec-combo_04997	KPN1533ec_04022	KPN1556ec_03296	KPN1648ec_04087	KPN1673ec_03623	KPN1688ec_04387	KPN1705ec_03582	KPN1711ec_04057	KPN1715ec_04300	KPN1751ec_02614	KPN17ec-combo_03883	KPN18ec-combo_04227	KPN1962ec_01939	KPN1998ec_03313	KPN1ec_03297	KPN2000ec_04183	KPN2096ec_03740	KPN2105ec_04332	KPN2108ec_04163	KPN2119ec-combo_04446	KPN2129ec_03290		KPN325ec_04475	KPN349ec_04088	KPN458ec_04493	KPN560ec_04585	KPN700ec_03831
ibpA_2		Small heat shock protein IbpA	38	38	1	3102	11219	3102	9422		413	413	413	KPN1132ec_03493	KPN11ec-combo_07287	KPN1264ec_04289	KPN12ec-combo_03306	KPN133ec_03744	KPN1398ec-combo_03898	KPN1401ec_04532	KPN1415ec_04580	KPN1470ec_07029	KPN1481ec-combo_04998	KPN1533ec_04023	KPN1556ec_03297	KPN1648ec_04088	KPN1673ec_03622	KPN1688ec_04386	KPN1705ec_03583	KPN1711ec_04058	KPN1715ec_04301	KPN1751ec_02615	KPN17ec-combo_03884	KPN18ec-combo_04228	KPN1962ec_01938	KPN1998ec_03312	KPN1ec_03296	KPN2000ec_04182	KPN2096ec_03741	KPN2105ec_04333	KPN2108ec_04164	KPN2119ec-combo_04445	KPN2129ec_03289		KPN325ec_04474	KPN349ec_04089	KPN458ec_04494	KPN560ec_04586	KPN700ec_03830
group_10755		hypothetical protein	38	38	1	3102	11218	3102	9421		332	332	332	KPN1132ec_03494	KPN11ec-combo_07286	KPN1264ec_04290	KPN12ec-combo_03305	KPN133ec_03743	KPN1398ec-combo_03897	KPN1401ec_04533	KPN1415ec_04581	KPN1470ec_07945	KPN1481ec-combo_04999	KPN1533ec_04024	KPN1556ec_03298	KPN1648ec_04089	KPN1673ec_03621	KPN1688ec_04385	KPN1705ec_03584	KPN1711ec_04059	KPN1715ec_04302	KPN1751ec_02616	KPN17ec-combo_03885	KPN18ec-combo_04229	KPN1962ec_01937	KPN1998ec_03311	KPN1ec_03295	KPN2000ec_04181	KPN2096ec_03742	KPN2105ec_04334	KPN2108ec_04165	KPN2119ec-combo_04444	KPN2129ec_03288		KPN325ec_04473	KPN349ec_04090	KPN458ec_04495	KPN560ec_04587	KPN700ec_03829
recF_3		DNA replication and repair protein RecF	38	38	1	3102	11211	3102	9404		1073	1073	1073	KPN1132ec_03500	KPN11ec-combo_07275	KPN1264ec_04296	KPN12ec-combo_03294	KPN133ec_03732	KPN1398ec-combo_03886	KPN1401ec_04539	KPN1415ec_04587	KPN1470ec_02627	KPN1481ec-combo_05005	KPN1533ec_04033	KPN1556ec_03304	KPN1648ec_04098	KPN1673ec_03615	KPN1688ec_04379	KPN1705ec_03590	KPN1711ec_04065	KPN1715ec_04308	KPN1751ec_02622	KPN17ec-combo_03896	KPN18ec-combo_04240	KPN1962ec_01931	KPN1998ec_03300	KPN1ec_03284	KPN2000ec_04170	KPN2096ec_03753	KPN2105ec_04340	KPN2108ec_04176	KPN2119ec-combo_04438	KPN2129ec_03277		KPN325ec_04467	KPN349ec_04096	KPN458ec_04501	KPN560ec_04593	KPN700ec_03823
dnaN		DNA polymerase III subunit beta	38	38	1	3102	11209	3102	9403		1100	1100	1100	KPN1132ec_03501	KPN11ec-combo_07274	KPN1264ec_04297	KPN12ec-combo_03293	KPN133ec_03731	KPN1398ec-combo_03885	KPN1401ec_04540	KPN1415ec_04588	KPN1470ec_02628	KPN1481ec-combo_05006	KPN1533ec_04034	KPN1556ec_03305	KPN1648ec_04099	KPN1673ec_03614	KPN1688ec_04378	KPN1705ec_03591	KPN1711ec_04066	KPN1715ec_04309	KPN1751ec_02623	KPN17ec-combo_03897	KPN18ec-combo_04241	KPN1962ec_01930	KPN1998ec_03299	KPN1ec_03283	KPN2000ec_04169	KPN2096ec_03754	KPN2105ec_04341	KPN2108ec_04177	KPN2119ec-combo_04437	KPN2129ec_03276		KPN325ec_04466	KPN349ec_04097	KPN458ec_04502	KPN560ec_04594	KPN700ec_03822
dnaA		Chromosomal replication initiator protein DnaA	38	38	1	3102	11208	3102	9402		1403	1403	1403	KPN1132ec_03502	KPN11ec-combo_07273	KPN1264ec_04298	KPN12ec-combo_03292	KPN133ec_03730	KPN1398ec-combo_03884	KPN1401ec_04541	KPN1415ec_04589	KPN1470ec_02629	KPN1481ec-combo_05007	KPN1533ec_04035	KPN1556ec_03306	KPN1648ec_04100	KPN1673ec_03613	KPN1688ec_04377	KPN1705ec_03592	KPN1711ec_04067	KPN1715ec_04310	KPN1751ec_02624	KPN17ec-combo_03898	KPN18ec-combo_04242	KPN1962ec_01929	KPN1998ec_03298	KPN1ec_03282	KPN2000ec_04168	KPN2096ec_03755	KPN2105ec_04342	KPN2108ec_04178	KPN2119ec-combo_04436	KPN2129ec_03275		KPN325ec_04465	KPN349ec_04098	KPN458ec_04503	KPN560ec_04595	KPN700ec_03821
mnmE		tRNA modification GTPase MnmE	38	38	1	3102	11204	3102	9398		1364	1364	1364	KPN1132ec_03505	KPN11ec-combo_07269	KPN1264ec_04301	KPN12ec-combo_03289	KPN133ec_03727	KPN1398ec-combo_03881	KPN1401ec_04544	KPN1415ec_04592	KPN1470ec_06094	KPN1481ec-combo_05012	KPN1533ec_04037	KPN1556ec_03309	KPN1648ec_04103	KPN1673ec_03609	KPN1688ec_04374	KPN1705ec_03595	KPN1711ec_04070	KPN1715ec_04313	KPN1751ec_02627	KPN17ec-combo_03901	KPN18ec-combo_04245	KPN1962ec_01926	KPN1998ec_03295	KPN1ec_03279	KPN2000ec_04165	KPN2096ec_03758	KPN2105ec_04345	KPN2108ec_04181	KPN2119ec-combo_04433	KPN2129ec_03272		KPN325ec_04462	KPN349ec_04101	KPN458ec_04506	KPN560ec_04598	KPN700ec_03818
pstA		Phosphate transport system permease protein PstA	38	38	1	3102	11186	3102	9374		890	890	890	KPN1132ec_03517	KPN11ec-combo_08049	KPN1264ec_04315	KPN12ec-combo_03276	KPN133ec_03714	KPN1398ec-combo_03869	KPN1401ec_04557	KPN1415ec_04605	KPN1470ec_04777	KPN1481ec-combo_05025	KPN1533ec_04049	KPN1556ec_03331	KPN1648ec_04115	KPN1673ec_03597	KPN1688ec_04362	KPN1705ec_03608	KPN1711ec_04082	KPN1715ec_04325	KPN1751ec_02640	KPN17ec-combo_03914	KPN18ec-combo_04593	KPN1962ec_01914	KPN1998ec_03282	KPN1ec_03266	KPN2000ec_04696	KPN2096ec_03770	KPN2105ec_04357	KPN2108ec_04597	KPN2119ec-combo_04421	KPN2129ec_03259		KPN325ec_04449	KPN349ec_04114	KPN458ec_04519	KPN560ec_04610	KPN700ec_03796
pstS		Phosphate-binding protein PstS	38	38	1	3102	11184	3102	9372		1040	1040	1040	KPN1132ec_03519	KPN11ec-combo_08047	KPN1264ec_04317	KPN12ec-combo_03274	KPN133ec_03712	KPN1398ec-combo_03867	KPN1401ec_04559	KPN1415ec_04607	KPN1470ec_06342	KPN1481ec-combo_05027	KPN1533ec_04051	KPN1556ec_03333	KPN1648ec_04117	KPN1673ec_03595	KPN1688ec_04360	KPN1705ec_03610	KPN1711ec_04084	KPN1715ec_04327	KPN1751ec_02642	KPN17ec-combo_03916	KPN18ec-combo_04591	KPN1962ec_01912	KPN1998ec_03280	KPN1ec_03264	KPN2000ec_04694	KPN2096ec_03772	KPN2105ec_04359	KPN2108ec_04595	KPN2119ec-combo_04419	KPN2129ec_03257		KPN325ec_04447	KPN349ec_04116	KPN458ec_04521	KPN560ec_04612	KPN700ec_03794
atpC		ATP synthase epsilon chain	38	38	1	3102	11181	3102	9369		419	419	419	KPN1132ec_03522	KPN11ec-combo_08044	KPN1264ec_04320	KPN12ec-combo_03271	KPN133ec_03708	KPN1398ec-combo_03864	KPN1401ec_04562	KPN1415ec_04610	KPN1470ec_05371	KPN1481ec-combo_05031	KPN1533ec_04054	KPN1556ec_03336	KPN1648ec_04120	KPN1673ec_03592	KPN1688ec_04357	KPN1705ec_03613	KPN1711ec_04087	KPN1715ec_04330	KPN1751ec_02645	KPN17ec-combo_03919	KPN18ec-combo_04588	KPN1962ec_04599	KPN1998ec_03277	KPN1ec_03261	KPN2000ec_04691	KPN2096ec_03775	KPN2105ec_04362	KPN2108ec_04592	KPN2119ec-combo_04416	KPN2129ec_03254		KPN325ec_04444	KPN349ec_04119	KPN458ec_04524	KPN560ec_04615	KPN700ec_03791
atpG		ATP synthase gamma chain	38	38	1	3102	11177	3102	9365		863	863	863	KPN1132ec_03524	KPN11ec-combo_08042	KPN1264ec_04322	KPN12ec-combo_03269	KPN133ec_03706	KPN1398ec-combo_03862	KPN1401ec_04564	KPN1415ec_04612	KPN1470ec_01684	KPN1481ec-combo_05033	KPN1533ec_04056	KPN1556ec_03338	KPN1648ec_04122	KPN1673ec_03590	KPN1688ec_04355	KPN1705ec_03615	KPN1711ec_04089	KPN1715ec_04332	KPN1751ec_02647	KPN17ec-combo_03921	KPN18ec-combo_04586	KPN1962ec_04601	KPN1998ec_03275	KPN1ec_03259	KPN2000ec_04689	KPN2096ec_03777	KPN2105ec_04364	KPN2108ec_04590	KPN2119ec-combo_04414	KPN2129ec_03252		KPN325ec_04442	KPN349ec_04121	KPN458ec_04526	KPN560ec_04617	KPN700ec_03789
atpH		ATP synthase subunit delta	38	38	1	3102	11175	3102	9363		533	533	533	KPN1132ec_03526	KPN11ec-combo_08040	KPN1264ec_04324	KPN12ec-combo_03267	KPN133ec_03704	KPN1398ec-combo_03860	KPN1401ec_04566	KPN1415ec_04614	KPN1470ec_01682	KPN1481ec-combo_05035	KPN1533ec_04058	KPN1556ec_03340	KPN1648ec_04124	KPN1673ec_03588	KPN1688ec_04353	KPN1705ec_03617	KPN1711ec_04091	KPN1715ec_04334	KPN1751ec_02649	KPN17ec-combo_03923	KPN18ec-combo_04584	KPN1962ec_04603	KPN1998ec_03273	KPN1ec_03257	KPN2000ec_04687	KPN2096ec_03779	KPN2105ec_04366	KPN2108ec_04588	KPN2119ec-combo_04412	KPN2129ec_03250		KPN325ec_04440	KPN349ec_04123	KPN458ec_04528	KPN560ec_04619	KPN700ec_03787
atpF		ATP synthase subunit b	38	38	1	3102	11174	3102	9362		470	470	470	KPN1132ec_03527	KPN11ec-combo_08039	KPN1264ec_04325	KPN12ec-combo_03266	KPN133ec_03703	KPN1398ec-combo_03859	KPN1401ec_04567	KPN1415ec_04615	KPN1470ec_01681	KPN1481ec-combo_05036	KPN1533ec_04059	KPN1556ec_03341	KPN1648ec_04125	KPN1673ec_03587	KPN1688ec_04352	KPN1705ec_03618	KPN1711ec_04092	KPN1715ec_04335	KPN1751ec_02650	KPN17ec-combo_03924	KPN18ec-combo_04583	KPN1962ec_04604	KPN1998ec_03272	KPN1ec_03256	KPN2000ec_04686	KPN2096ec_03780	KPN2105ec_04367	KPN2108ec_04587	KPN2119ec-combo_04411	KPN2129ec_03249		KPN325ec_04439	KPN349ec_04124	KPN458ec_04529	KPN560ec_04620	KPN700ec_03786
group_1077		hypothetical protein	38	38	1	3102	15071	3102	12013		557	587	559	KPN1132ec_01090	KPN11ec-combo_01214	KPN1264ec_02042	KPN12ec-combo_01343	KPN133ec_02552	KPN1398ec-combo_02143	KPN1401ec_02333	KPN1415ec_02628	KPN1470ec_03696	KPN1481ec-combo_01613	KPN1533ec_02731	KPN1556ec_02740	KPN1648ec_04628	KPN1673ec_04347	KPN1688ec_03588	KPN1705ec_01425	KPN1711ec_01085	KPN1715ec_03935	KPN1751ec_02722	KPN17ec-combo_01305	KPN18ec-combo_01306	KPN1962ec_05613	KPN1998ec_01899	KPN1ec_03628	KPN2000ec_00972	KPN2096ec_02304	KPN2105ec_01736	KPN2108ec_01101	KPN2119ec-combo_04101	KPN2129ec_03950		KPN325ec_02484	KPN349ec_03684	KPN458ec_00053	KPN560ec_04521	KPN700ec_00629
hsrA_2		putative transport protein HsrA	38	38	1	3102	11154	3102	9343		1397	1397	1397	KPN1132ec_03545	KPN11ec-combo_08021	KPN1264ec_04343	KPN12ec-combo_03248	KPN133ec_03685	KPN1398ec-combo_03841	KPN1401ec_04585	KPN1415ec_04633	KPN1470ec_04076	KPN1481ec-combo_05056	KPN1533ec_04077	KPN1556ec_03359	KPN1648ec_04143	KPN1673ec_03569	KPN1688ec_04334	KPN1705ec_05324	KPN1711ec_04110	KPN1715ec_04353	KPN1751ec_02668	KPN17ec-combo_03942	KPN18ec-combo_04565	KPN1962ec_05803	KPN1998ec_03254	KPN1ec_03238	KPN2000ec_04668	KPN2096ec_03798	KPN2105ec_04385	KPN2108ec_04569	KPN2119ec-combo_04393	KPN2129ec_03231		KPN325ec_04421	KPN349ec_04142	KPN458ec_04547	KPN560ec_04638	KPN700ec_03768
pgk		Phosphoglycerate kinase	38	38	1	3102	14473	3102	2844		1163	1163	1163	KPN1132ec_03566	KPN11ec-combo_01339	KPN1264ec_01918	KPN12ec-combo_00072	KPN133ec_02433	KPN1398ec-combo_00798	KPN1401ec_02471	KPN1415ec_02766	KPN1470ec_04107	KPN1481ec-combo_01747	KPN1533ec_01719	KPN1556ec_03386	KPN1648ec_01865	KPN1673ec_01381	KPN1688ec_01556	KPN1705ec_05368	KPN1711ec_01212	KPN1715ec_01530	KPN1751ec_02846	KPN17ec-combo_00472	KPN18ec-combo_04120	KPN1962ec_04666	KPN1998ec_01163	KPN1ec_04797	KPN2000ec_04088	KPN2096ec_04343	KPN2105ec_02038	KPN2108ec_03998	KPN2119ec-combo_02819	KPN2129ec_00072		KPN325ec_02608	KPN349ec_04479	KPN458ec_00177	KPN560ec_01755	KPN700ec_00771
zapA		Cell division protein ZapA	38	38	1	3102	14483	3102	2832		329	329	329	KPN1132ec_03575	KPN11ec-combo_01330	KPN1264ec_01927	KPN12ec-combo_00063	KPN133ec_02442	KPN1398ec-combo_00789	KPN1401ec_02462	KPN1415ec_02757	KPN1470ec_05949	KPN1481ec-combo_01738	KPN1533ec_01728	KPN1556ec_03377	KPN1648ec_01856	KPN1673ec_01372	KPN1688ec_01547	KPN1705ec_04569	KPN1711ec_01203	KPN1715ec_01521	KPN1751ec_02837	KPN17ec-combo_00463	KPN18ec-combo_04129	KPN1962ec_09121	KPN1998ec_01172	KPN1ec_04806	KPN2000ec_04097	KPN2096ec_04352	KPN2105ec_02029	KPN2108ec_04007	KPN2119ec-combo_02828	KPN2129ec_00063		KPN325ec_02599	KPN349ec_04470	KPN458ec_00168	KPN560ec_01746	KPN700ec_00762
group_10783		hypothetical protein	38	38	1	3102	14484	3102	2831		584	584	584	KPN1132ec_03576	KPN11ec-combo_01329	KPN1264ec_01928	KPN12ec-combo_00062	KPN133ec_02443	KPN1398ec-combo_00788	KPN1401ec_02461	KPN1415ec_02756	KPN1470ec_05948	KPN1481ec-combo_01737	KPN1533ec_01729	KPN1556ec_03376	KPN1648ec_01855	KPN1673ec_01371	KPN1688ec_01546	KPN1705ec_04570	KPN1711ec_01202	KPN1715ec_01520	KPN1751ec_02836	KPN17ec-combo_00462	KPN18ec-combo_04130	KPN1962ec_03090	KPN1998ec_01173	KPN1ec_04807	KPN2000ec_04098	KPN2096ec_04353	KPN2105ec_02028	KPN2108ec_04008	KPN2119ec-combo_02829	KPN2129ec_00062		KPN325ec_02598	KPN349ec_04469	KPN458ec_00167	KPN560ec_01745	KPN700ec_00761
sdhE		FAD assembly factor SdhE	38	38	1	3102	14501	3102	2810		266	266	266	KPN1132ec_03593	KPN11ec-combo_01311	KPN1264ec_01945	KPN12ec-combo_00045	KPN133ec_02460	KPN1398ec-combo_00771	KPN1401ec_02444	KPN1415ec_02739	KPN1470ec_02895	KPN1481ec-combo_01719	KPN1533ec_01746	KPN1556ec_02837	KPN1648ec_01838	KPN1673ec_01354	KPN1688ec_01529	KPN1705ec_04587	KPN1711ec_01185	KPN1715ec_01503	KPN1751ec_02819	KPN17ec-combo_00445	KPN18ec-combo_04147	KPN1962ec_03107	KPN1998ec_01190	KPN1ec_04839	KPN2000ec_04115	KPN2096ec_04370	KPN2105ec_02011	KPN2108ec_04025	KPN2119ec-combo_02846	KPN2129ec_00045		KPN325ec_02581	KPN349ec_04452	KPN458ec_00150	KPN560ec_01728	KPN700ec_00744
cedA		Cell division activator CedA	38	38	1	3102	13166	3102	13963		332	332	332	KPN1132ec_03653	KPN11ec-combo_05907	KPN1264ec_01731	KPN12ec-combo_03583	KPN133ec_01684	KPN1398ec-combo_01152	KPN1401ec_02660	KPN1415ec_02945	KPN1470ec_02302	KPN1481ec-combo_01055	KPN1533ec_00169	KPN1556ec_01275	KPN1648ec_00168	KPN1673ec_02293	KPN1688ec_02076	KPN1705ec_01054	KPN1711ec_01932	KPN1715ec_04764	KPN1751ec_03575	KPN17ec-combo_03821	KPN18ec-combo_03253	KPN1962ec_02832	KPN1998ec_03501	KPN1ec_02279	KPN2000ec_03418	KPN2096ec_01412	KPN2105ec_03916	KPN2108ec_03526	KPN2119ec-combo_01448	KPN2129ec_04041		KPN325ec_03379	KPN349ec_00156	KPN458ec_00653	KPN560ec_00276	KPN700ec_01871
chbB		PTS system N,N'-diacetylchitobiose-specific EIIB component	38	38	1	3102	13173	3102	13970		320	320	320	KPN1132ec_03660	KPN11ec-combo_05900	KPN1264ec_01724	KPN12ec-combo_03590	KPN133ec_01691	KPN1398ec-combo_01145	KPN1401ec_02653	KPN1415ec_02938	KPN1470ec_06305	KPN1481ec-combo_01048	KPN1533ec_00162	KPN1556ec_01268	KPN1648ec_00161	KPN1673ec_02286	KPN1688ec_02069	KPN1705ec_01047	KPN1711ec_01939	KPN1715ec_04771	KPN1751ec_03582	KPN17ec-combo_03828	KPN18ec-combo_03260	KPN1962ec_02825	KPN1998ec_03508	KPN1ec_02272	KPN2000ec_03425	KPN2096ec_01405	KPN2105ec_03909	KPN2108ec_03533	KPN2119ec-combo_01455	KPN2129ec_04048		KPN325ec_03386	KPN349ec_00163	KPN458ec_00660	KPN560ec_00269	KPN700ec_01864
osmE		Osmotically-inducible putative lipoprotein OsmE	38	38	1	3102	13174	3102	13971		338	338	338	KPN1132ec_03661	KPN11ec-combo_05899	KPN1264ec_01723	KPN12ec-combo_03591	KPN133ec_01692	KPN1398ec-combo_01144	KPN1401ec_02652	KPN1415ec_02937	KPN1470ec_06304	KPN1481ec-combo_01047	KPN1533ec_00161	KPN1556ec_01267	KPN1648ec_00160	KPN1673ec_02285	KPN1688ec_02068	KPN1705ec_01046	KPN1711ec_01940	KPN1715ec_04772	KPN1751ec_03583	KPN17ec-combo_03829	KPN18ec-combo_03261	KPN1962ec_02824	KPN1998ec_03509	KPN1ec_02271	KPN2000ec_03426	KPN2096ec_01404	KPN2105ec_03908	KPN2108ec_03534	KPN2119ec-combo_01456	KPN2129ec_04049		KPN325ec_03387	KPN349ec_00164	KPN458ec_00661	KPN560ec_00268	KPN700ec_01863
astC_1		Succinylornithine transaminase	38	38	1	3102	13185	3102	13980		1220	1220	1220	KPN1132ec_03669	KPN11ec-combo_05891	KPN1264ec_01715	KPN12ec-combo_03600	KPN133ec_01700	KPN1398ec-combo_01136	KPN1401ec_02644	KPN1415ec_02929	KPN1470ec_04326	KPN1481ec-combo_01038	KPN1533ec_00151	KPN1556ec_01259	KPN1648ec_00150	KPN1673ec_02277	KPN1688ec_02060	KPN1705ec_01038	KPN1711ec_01948	KPN1715ec_04780	KPN1751ec_03591	KPN17ec-combo_03838	KPN18ec-combo_03269	KPN1962ec_03611	KPN1998ec_03517	KPN1ec_02263	KPN2000ec_03434	KPN2096ec_01396	KPN2105ec_03900	KPN2108ec_03542	KPN2119ec-combo_01464	KPN2129ec_04058		KPN325ec_03395	KPN349ec_00172	KPN458ec_00669	KPN560ec_00260	KPN700ec_01855
selD		Selenide, water dikinase	38	38	1	3102	13204	3102	14001		1043	1043	1043	KPN1132ec_03684	KPN11ec-combo_05877	KPN1264ec_01701	KPN12ec-combo_03614	KPN133ec_01714	KPN1398ec-combo_01122	KPN1401ec_02630	KPN1415ec_05551	KPN1470ec_04430	KPN1481ec-combo_01024	KPN1533ec_00136	KPN1556ec_01245	KPN1648ec_00135	KPN1673ec_02262	KPN1688ec_02045	KPN1705ec_01024	KPN1711ec_01963	KPN1715ec_04795	KPN1751ec_03605	KPN17ec-combo_03852	KPN18ec-combo_03283	KPN1962ec_03596	KPN1998ec_03531	KPN1ec_02249	KPN2000ec_03448	KPN2096ec_01381	KPN2105ec_03885	KPN2108ec_03556	KPN2119ec-combo_01479	KPN2129ec_04072		KPN325ec_03409	KPN349ec_00186	KPN458ec_00683	KPN560ec_00246	KPN700ec_01841
phoC_2		Major phosphate-irrepressible acid phosphatase	38	38	1	3102	13205	3102	14002		746	746	746	KPN1132ec_03685	KPN11ec-combo_05876	KPN1264ec_01700	KPN12ec-combo_03615	KPN133ec_01715	KPN1398ec-combo_01121	KPN1401ec_02629	KPN1415ec_05552	KPN1470ec_04431	KPN1481ec-combo_01023	KPN1533ec_00135	KPN1556ec_01244	KPN1648ec_00134	KPN1673ec_02261	KPN1688ec_02044	KPN1705ec_01023	KPN1711ec_01964	KPN1715ec_04796	KPN1751ec_03606	KPN17ec-combo_03853	KPN18ec-combo_03284	KPN1962ec_03595	KPN1998ec_03532	KPN1ec_02248	KPN2000ec_03449	KPN2096ec_01380	KPN2105ec_03884	KPN2108ec_03557	KPN2119ec-combo_01480	KPN2129ec_04073		KPN325ec_03410	KPN349ec_00187	KPN458ec_00684	KPN560ec_00245	KPN700ec_01840
ansA		L-asparaginase 1	38	38	1	3102	13208	3102	14017		1019	1019	1019	KPN1132ec_03688	KPN11ec-combo_08513	KPN1264ec_01697	KPN12ec-combo_04574	KPN133ec_01718	KPN1398ec-combo_03769	KPN1401ec_03616	KPN1415ec_04035	KPN1470ec_03391	KPN1481ec-combo_01020	KPN1533ec_00132	KPN1556ec_01241	KPN1648ec_00131	KPN1673ec_02258	KPN1688ec_02041	KPN1705ec_01020	KPN1711ec_01967	KPN1715ec_02977	KPN1751ec_03186	KPN17ec-combo_04589	KPN18ec-combo_04915	KPN1962ec_03592	KPN1998ec_04723	KPN1ec_03119	KPN2000ec_04943	KPN2096ec_01377	KPN2105ec_03881	KPN2108ec_04828	KPN2119ec-combo_01483	KPN2129ec_05133		KPN325ec_01838	KPN349ec_00190	KPN458ec_01775	KPN560ec_00242	KPN700ec_01837
group_10798		hypothetical protein	38	38	1	3102	13222	3102	14022		278	278	278	KPN1132ec_03692	KPN11ec-combo_08517	KPN1264ec_01685	KPN12ec-combo_04586	KPN133ec_01730	KPN1398ec-combo_03765	KPN1401ec_03628	KPN1415ec_04047	KPN1470ec_06671	KPN1481ec-combo_01016	KPN1533ec_00128	KPN1556ec_01237	KPN1648ec_00127	KPN1673ec_02254	KPN1688ec_02037	KPN1705ec_01016	KPN1711ec_01971	KPN1715ec_02973	KPN1751ec_03182	KPN17ec-combo_04601	KPN18ec-combo_04919	KPN1962ec_03588	KPN1998ec_04735	KPN1ec_03107	KPN2000ec_04939	KPN2096ec_01373	KPN2105ec_03877	KPN2108ec_04824	KPN2119ec-combo_01487	KPN2129ec_04828		KPN325ec_01850	KPN349ec_00202	KPN458ec_01771	KPN560ec_00238	KPN700ec_01833
gapA		Glyceraldehyde-3-phosphate dehydrogenase A	38	38	1	3102	13224	3102	14024		995	995	995	KPN1132ec_03694	KPN11ec-combo_08519	KPN1264ec_01683	KPN12ec-combo_04588	KPN133ec_01732	KPN1398ec-combo_03763	KPN1401ec_03630	KPN1415ec_04049	KPN1470ec_06261	KPN1481ec-combo_01014	KPN1533ec_00126	KPN1556ec_01235	KPN1648ec_00125	KPN1673ec_02252	KPN1688ec_02035	KPN1705ec_01014	KPN1711ec_01973	KPN1715ec_02971	KPN1751ec_03180	KPN17ec-combo_04603	KPN18ec-combo_04921	KPN1962ec_08633	KPN1998ec_04737	KPN1ec_03105	KPN2000ec_04937	KPN2096ec_01371	KPN2105ec_03875	KPN2108ec_04822	KPN2119ec-combo_01489	KPN2129ec_04830		KPN325ec_01852	KPN349ec_00204	KPN458ec_01769	KPN560ec_00236	KPN700ec_01831
group_10802		hypothetical protein	38	38	1	3102	9781	3102	13412	Hypothetical protein with no hits to refseq/uniprot/clusters/cdd/tigrfams/pfam overlapping another protein with hits	218	218	218	KPN1132ec_03740	KPN11ec-combo_00877	KPN1264ec_04968	KPN12ec-combo_02248	KPN133ec_03196	KPN1398ec-combo_02689	KPN1401ec_01092	KPN1415ec_01276	KPN1470ec_05049	KPN1481ec-combo_04161	KPN1533ec_01844	KPN1556ec_02017	KPN1648ec_01602	KPN1673ec_00399	KPN1688ec_00772	KPN1705ec_00640	KPN1711ec_00668	KPN1715ec_02472	KPN1751ec_04765	KPN17ec-combo_02568	KPN18ec-combo_00037	KPN1962ec_00898	KPN1998ec_02188	KPN1ec_03871	KPN2000ec_03987	KPN2096ec_02862	KPN2105ec_02917	KPN2108ec_00756	KPN2119ec-combo_00653	KPN2129ec_02349		KPN325ec_00743	KPN349ec_01125	KPN458ec_03801	KPN560ec_00590	KPN700ec_01576
metI_1		D-methionine transport system permease protein MetI	38	38	1	3102	9719	3102	13355		671	671	671	KPN1132ec_03786	KPN11ec-combo_00827	KPN1264ec_04731	KPN12ec-combo_02298	KPN133ec_03151	KPN1398ec-combo_04523	KPN1401ec_01143	KPN1415ec_01225	KPN1470ec_04401	KPN1481ec-combo_04107	KPN1533ec_01891	KPN1556ec_02065	KPN1648ec_01649	KPN1673ec_00362	KPN1688ec_00735	KPN1705ec_00688	KPN1711ec_00620	KPN1715ec_02509	KPN1751ec_04719	KPN17ec-combo_02518	KPN18ec-combo_00086	KPN1962ec_00853	KPN1998ec_02239	KPN1ec_04977	KPN2000ec_03938	KPN2096ec_02900	KPN2105ec_02870	KPN2108ec_00806	KPN2119ec-combo_00700	KPN2129ec_02299		KPN325ec_00791	KPN349ec_01077	KPN458ec_03753	KPN560ec_00634	KPN700ec_01622
metN2		Methionine import ATP-binding protein MetN 2	38	38	1	3102	9718	3102	13354		791	791	791	KPN1132ec_03787	KPN11ec-combo_00826	KPN1264ec_04732	KPN12ec-combo_02299	KPN133ec_03150	KPN1398ec-combo_04522	KPN1401ec_01144	KPN1415ec_01224	KPN1470ec_04402	KPN1481ec-combo_04106	KPN1533ec_01892	KPN1556ec_02066	KPN1648ec_01650	KPN1673ec_00361	KPN1688ec_00734	KPN1705ec_00689	KPN1711ec_00619	KPN1715ec_02510	KPN1751ec_04718	KPN17ec-combo_02517	KPN18ec-combo_00087	KPN1962ec_00852	KPN1998ec_02240	KPN1ec_04978	KPN2000ec_03937	KPN2096ec_02901	KPN2105ec_02869	KPN2108ec_00807	KPN2119ec-combo_00701	KPN2129ec_02298		KPN325ec_00792	KPN349ec_01076	KPN458ec_03752	KPN560ec_00635	KPN700ec_01623
metQ_2		D-methionine-binding lipoprotein MetQ	38	38	1	3102	9717	3102	13353		806	806	806	KPN1132ec_03788	KPN11ec-combo_00825	KPN1264ec_04733	KPN12ec-combo_02300	KPN133ec_03149	KPN1398ec-combo_04521	KPN1401ec_01145	KPN1415ec_01223	KPN1470ec_04403	KPN1481ec-combo_04105	KPN1533ec_01893	KPN1556ec_02067	KPN1648ec_01651	KPN1673ec_00360	KPN1688ec_00733	KPN1705ec_00690	KPN1711ec_00618	KPN1715ec_02511	KPN1751ec_04717	KPN17ec-combo_02516	KPN18ec-combo_00088	KPN1962ec_00851	KPN1998ec_02241	KPN1ec_04979	KPN2000ec_03936	KPN2096ec_02902	KPN2105ec_02868	KPN2108ec_00808	KPN2119ec-combo_00702	KPN2129ec_02297		KPN325ec_00793	KPN349ec_01075	KPN458ec_03751	KPN560ec_00636	KPN700ec_01624
nbaC		3-hydroxyanthranilate 3,4-dioxygenase	38	38	1	3102	9713	3102	13350		311	311	311	KPN1132ec_03791	KPN11ec-combo_00822	KPN1264ec_04736	KPN12ec-combo_02303	KPN133ec_03146	KPN1398ec-combo_04518	KPN1401ec_01148	KPN1415ec_01220	KPN1470ec_03749	KPN1481ec-combo_04102	KPN1533ec_01896	KPN1556ec_02070	KPN1648ec_01654	KPN1673ec_00357	KPN1688ec_00730	KPN1705ec_00693	KPN1711ec_00615	KPN1715ec_02514	KPN1751ec_04714	KPN17ec-combo_02513	KPN18ec-combo_00091	KPN1962ec_00848	KPN1998ec_02244	KPN1ec_04982	KPN2000ec_03933	KPN2096ec_02905	KPN2105ec_02865	KPN2108ec_00811	KPN2119ec-combo_00705	KPN2129ec_02294		KPN325ec_00796	KPN349ec_01072	KPN458ec_03748	KPN560ec_00639	KPN700ec_01627
ndmA		Methylxanthine N1-demethylase NdmA	38	38	1	3102	9706	3102	13343		1037	1037	1037	KPN1132ec_03796	KPN11ec-combo_00817	KPN1264ec_04741	KPN12ec-combo_02308	KPN133ec_03141	KPN1398ec-combo_04513	KPN1401ec_01153	KPN1415ec_01215	KPN1470ec_06713	KPN1481ec-combo_04097	KPN1533ec_01901	KPN1556ec_02075	KPN1648ec_01659	KPN1673ec_00352	KPN1688ec_00725	KPN1705ec_00698	KPN1711ec_00610	KPN1715ec_02519	KPN1751ec_04709	KPN17ec-combo_02508	KPN18ec-combo_00096	KPN1962ec_00843	KPN1998ec_02249	KPN1ec_04884	KPN2000ec_03328	KPN2096ec_02911	KPN2105ec_02860	KPN2108ec_00816	KPN2119ec-combo_00710	KPN2129ec_02289		KPN325ec_00801	KPN349ec_01067	KPN458ec_03743	KPN560ec_00644	KPN700ec_01632
group_10813		hypothetical protein	38	38	1	3102	9690	3102	13320		218	218	218	KPN1132ec_03810	KPN11ec-combo_00801	KPN1264ec_03961	KPN12ec-combo_02323	KPN133ec_03126	KPN1398ec-combo_04499	KPN1401ec_01172	KPN1415ec_01196	KPN1470ec_06734	KPN1481ec-combo_04077	KPN1533ec_01916	KPN1556ec_02094	KPN1648ec_01674	KPN1673ec_00338	KPN1688ec_00711	KPN1705ec_00713	KPN1711ec_00595	KPN1715ec_02533	KPN1751ec_04569	KPN17ec-combo_02493	KPN18ec-combo_00112	KPN1962ec_00828	KPN1998ec_02264	KPN1ec_03759	KPN2000ec_03313	KPN2096ec_02925	KPN2105ec_02845	KPN2108ec_00831	KPN2119ec-combo_00725	KPN2129ec_02274		KPN325ec_00820	KPN349ec_01048	KPN458ec_03724	KPN560ec_00658	KPN700ec_04523
amn		AMP nucleosidase	38	38	1	3102	3039	3102	5760		1454	1454	1454	KPN1132ec_03862	KPN11ec-combo_00026	KPN1264ec_05249	KPN12ec-combo_00967	KPN133ec_04184	KPN1398ec-combo_00250	KPN1401ec_04294	KPN1415ec_00342	KPN1470ec_05320	KPN1481ec-combo_00125	KPN1533ec_00854	KPN1556ec_03770	KPN1648ec_02236	KPN1673ec_04627	KPN1688ec_04483	KPN1705ec_02500	KPN1711ec_00944	KPN1715ec_02741	KPN1751ec_00771	KPN17ec-combo_02954	KPN18ec-combo_03061	KPN1962ec_01507	KPN1998ec_00049	KPN1ec_03951	KPN2000ec_00026	KPN2096ec_00314	KPN2105ec_00909	KPN2108ec_00026	KPN2119ec-combo_03846	KPN2129ec_01545		KPN325ec_05120	KPN349ec_03346	KPN458ec_03979	KPN560ec_00962	KPN700ec_04238
group_10827		hypothetical protein	38	38	1	3102	3007	3102	5702		323	323	323	KPN1132ec_03890	KPN11ec-combo_00005	KPN1264ec_04763	KPN12ec-combo_00922	KPN133ec_04162	KPN1398ec-combo_04730	KPN1401ec_04319	KPN1415ec_00317	KPN1470ec_03019	KPN1481ec-combo_00101	KPN1533ec_00833	KPN1556ec_03793	KPN1648ec_02215	KPN1673ec_04648	KPN1688ec_04462	KPN1705ec_02478	KPN1711ec_00965	KPN1715ec_02762	KPN1751ec_03308	KPN17ec-combo_04767	KPN18ec-combo_03040	KPN1962ec_01474	KPN1998ec_00003	KPN1ec_03930	KPN2000ec_00005	KPN2096ec_00288	KPN2105ec_00888	KPN2108ec_00005	KPN2119ec-combo_01886	KPN2129ec_01500		KPN325ec_03793	KPN349ec_03322	KPN458ec_03956	KPN560ec_00983	KPN700ec_04215
fusA_2		Elongation factor G	38	38	1	3102	3002	3102	5696		2102	2102	2102	KPN1132ec_03895	KPN11ec-combo_01911	KPN1264ec_04768	KPN12ec-combo_04463	KPN133ec_04157	KPN1398ec-combo_04724	KPN1401ec_04325	KPN1415ec_00311	KPN1470ec_00223	KPN1481ec-combo_00094	KPN1533ec_00828	KPN1556ec_03799	KPN1648ec_02210	KPN1673ec_04653	KPN1688ec_04457	KPN1705ec_02472	KPN1711ec_00970	KPN1715ec_02767	KPN1751ec_03303	KPN17ec-combo_04512	KPN18ec-combo_05012	KPN1962ec_01469	KPN1998ec_03696	KPN1ec_03925	KPN2000ec_00491	KPN2096ec_00283	KPN2105ec_00883	KPN2108ec_01314	KPN2119ec-combo_01881	KPN2129ec_00467		KPN325ec_03787	KPN349ec_03316	KPN458ec_03950	KPN560ec_00988	KPN700ec_04210
group_10836		hypothetical protein	38	38	1	3103	17	3103	10	Hypothetical protein with no hits to refseq/uniprot/clusters/cdd/tigrfams/pfam overlapping another protein with hits	338	338	338	KPN1132ec_03923	KPN11ec-combo_06791	KPN1264ec_04437	KPN12ec-combo_04919	KPN133ec_04121	KPN1398ec-combo_02541	KPN1401ec_04590	KPN1415ec_04638	KPN1470ec_08300	KPN1481ec-combo_05174	KPN1533ec_04247	KPN1556ec_04078	KPN1648ec_04314	KPN1673ec_04404	KPN1688ec_04574	KPN1705ec_03713	KPN1711ec_04115	KPN1715ec_04431	KPN1751ec_04306	KPN17ec-combo_04977	KPN18ec-combo_03841	KPN1962ec_04366	KPN1998ec_05056	KPN1ec_03593	KPN2000ec_03930	KPN2096ec_04168	KPN2105ec_04163	KPN2108ec_03931	KPN2119ec-combo_02310	KPN2129ec_05048		KPN325ec_04504	KPN349ec_04236	KPN458ec_04552	KPN560ec_04731	KPN700ec_04184
trxA_2		Thioredoxin 1	38	38	1	3103	40	3103	105		329	329	329	KPN1132ec_03937	KPN11ec-combo_06774	KPN1264ec_04454	KPN12ec-combo_04110	KPN133ec_04104	KPN1398ec-combo_02555	KPN1401ec_04607	KPN1415ec_04655	KPN1470ec_05000	KPN1481ec-combo_05191	KPN1533ec_04261	KPN1556ec_04095	KPN1648ec_04328	KPN1673ec_04418	KPN1688ec_04560	KPN1705ec_03691	KPN1711ec_04129	KPN1715ec_04417	KPN1751ec_04323	KPN17ec-combo_04266	KPN18ec-combo_03824	KPN1962ec_06310	KPN1998ec_04069	KPN1ec_03576	KPN2000ec_03913	KPN2096ec_04182	KPN2105ec_04177	KPN2108ec_03914	KPN2119ec-combo_02324	KPN2129ec_04136		KPN325ec_04521	KPN349ec_04253	KPN458ec_04569	KPN560ec_04745	KPN700ec_04167
rffH		Glucose-1-phosphate thymidylyltransferase 2	38	38	1	3103	47	3103	95		881	881	881	KPN1132ec_03945	KPN11ec-combo_06767	KPN1264ec_04461	KPN12ec-combo_04103	KPN133ec_04097	KPN1398ec-combo_02562	KPN1401ec_04614	KPN1415ec_04662	KPN1470ec_02768	KPN1481ec-combo_05198	KPN1533ec_04268	KPN1556ec_04102	KPN1648ec_04335	KPN1673ec_04425	KPN1688ec_04552	KPN1705ec_03684	KPN1711ec_04136	KPN1715ec_04409	KPN1751ec_04330	KPN17ec-combo_04259	KPN18ec-combo_03817	KPN1962ec_04936	KPN1998ec_04062	KPN1ec_03569	KPN2000ec_03906	KPN2096ec_04190	KPN2105ec_04184	KPN2108ec_03906	KPN2119ec-combo_02331	KPN2129ec_04129		KPN325ec_04528	KPN349ec_04260	KPN458ec_04576	KPN560ec_04753	KPN700ec_04160
wzxE		Lipid III flippase	38	38	1	3103	50	3103	92		1250	1250	1250	KPN1132ec_03948	KPN11ec-combo_06764	KPN1264ec_04464	KPN12ec-combo_04100	KPN133ec_04094	KPN1398ec-combo_02565	KPN1401ec_04617	KPN1415ec_04665	KPN1470ec_02765	KPN1481ec-combo_05201	KPN1533ec_04271	KPN1556ec_04105	KPN1648ec_04338	KPN1673ec_04428	KPN1688ec_04549	KPN1705ec_03681	KPN1711ec_04139	KPN1715ec_04406	KPN1751ec_04333	KPN17ec-combo_04256	KPN18ec-combo_03814	KPN1962ec_04939	KPN1998ec_04059	KPN1ec_03566	KPN2000ec_03903	KPN2096ec_04193	KPN2105ec_04187	KPN2108ec_03903	KPN2119ec-combo_02334	KPN2129ec_04126		KPN325ec_04531	KPN349ec_04263	KPN458ec_04579	KPN560ec_04756	KPN700ec_04157
cyaY		Protein CyaY	38	38	1	3103	61	3103	82		320	320	320	KPN1132ec_03962	KPN11ec-combo_06750	KPN1264ec_04478	KPN12ec-combo_04086	KPN133ec_04080	KPN1398ec-combo_02579	KPN1401ec_04631	KPN1415ec_04679	KPN1470ec_03057	KPN1481ec-combo_05215	KPN1533ec_04285	KPN1556ec_04119	KPN1648ec_04352	KPN1673ec_04442	KPN1688ec_04535	KPN1705ec_03667	KPN1711ec_04153	KPN1715ec_04392	KPN1751ec_04347	KPN17ec-combo_04242	KPN18ec-combo_03800	KPN1962ec_04373	KPN1998ec_04045	KPN1ec_03552	KPN2000ec_03889	KPN2096ec_04207	KPN2105ec_04201	KPN2108ec_03889	KPN2119ec-combo_02348	KPN2129ec_04112		KPN325ec_04545	KPN349ec_04277	KPN458ec_04593	KPN560ec_04770	KPN700ec_04143
dapF_2		Diaminopimelate epimerase	38	38	1	3103	63	3103	80		824	824	824	KPN1132ec_03964	KPN11ec-combo_06748	KPN1264ec_04480	KPN12ec-combo_04084	KPN133ec_04078	KPN1398ec-combo_02581	KPN1401ec_04633	KPN1415ec_04681	KPN1470ec_03059	KPN1481ec-combo_05217	KPN1533ec_04287	KPN1556ec_04121	KPN1648ec_04353	KPN1673ec_04444	KPN1688ec_04534	KPN1705ec_03665	KPN1711ec_04155	KPN1715ec_04391	KPN1751ec_04349	KPN17ec-combo_04240	KPN18ec-combo_03798	KPN1962ec_04375	KPN1998ec_04043	KPN1ec_03550	KPN2000ec_03887	KPN2096ec_04208	KPN2105ec_04203	KPN2108ec_03887	KPN2119ec-combo_02350	KPN2129ec_04110		KPN325ec_04547	KPN349ec_04279	KPN458ec_04595	KPN560ec_04772	KPN700ec_04141
pldA		Phospholipase A1	38	38	1	3103	71	3103	72		860	860	860	KPN1132ec_03972	KPN11ec-combo_06740	KPN1264ec_04488	KPN12ec-combo_04076	KPN133ec_04070	KPN1398ec-combo_02589	KPN1401ec_04641	KPN1415ec_04689	KPN1470ec_03168	KPN1481ec-combo_05225	KPN1533ec_04295	KPN1556ec_04129	KPN1648ec_04361	KPN1673ec_04452	KPN1688ec_04526	KPN1705ec_03657	KPN1711ec_04163	KPN1715ec_04383	KPN1751ec_04357	KPN17ec-combo_04232	KPN18ec-combo_03790	KPN1962ec_04492	KPN1998ec_04035	KPN1ec_03542	KPN2000ec_03879	KPN2096ec_04216	KPN2105ec_04211	KPN2108ec_03879	KPN2119ec-combo_02358	KPN2129ec_04102		KPN325ec_04555	KPN349ec_04287	KPN458ec_04603	KPN560ec_04780	KPN700ec_04133
recQ		ATP-dependent DNA helicase RecQ	38	38	1	3103	72	3103	71		1826	1826	1826	KPN1132ec_03973	KPN11ec-combo_06739	KPN1264ec_04489	KPN12ec-combo_04075	KPN133ec_04069	KPN1398ec-combo_02590	KPN1401ec_04642	KPN1415ec_04690	KPN1470ec_03167	KPN1481ec-combo_05226	KPN1533ec_04296	KPN1556ec_04130	KPN1648ec_04362	KPN1673ec_04453	KPN1688ec_04525	KPN1705ec_03656	KPN1711ec_04164	KPN1715ec_04382	KPN1751ec_04358	KPN17ec-combo_04231	KPN18ec-combo_03789	KPN1962ec_04493	KPN1998ec_04034	KPN1ec_03541	KPN2000ec_03878	KPN2096ec_04217	KPN2105ec_04212	KPN2108ec_03878	KPN2119ec-combo_02359	KPN2129ec_04101		KPN325ec_04556	KPN349ec_04288	KPN458ec_04604	KPN560ec_04781	KPN700ec_04132
pldB		Lysophospholipase L2	38	38	1	3103	78	3103	62		992	992	992	KPN1132ec_03977	KPN11ec-combo_06735	KPN1264ec_04493	KPN12ec-combo_04071	KPN133ec_04065	KPN1398ec-combo_02594	KPN1401ec_04646	KPN1415ec_04694	KPN1470ec_03290	KPN1481ec-combo_05230	KPN1533ec_04300	KPN1556ec_04134	KPN1648ec_04366	KPN1673ec_04457	KPN1688ec_04521	KPN1705ec_03652	KPN1711ec_04168	KPN1715ec_04378	KPN1751ec_04362	KPN17ec-combo_04227	KPN18ec-combo_03785	KPN1962ec_04497	KPN1998ec_04030	KPN1ec_03537	KPN2000ec_03874	KPN2096ec_04221	KPN2105ec_04216	KPN2108ec_03874	KPN2119ec-combo_02363	KPN2129ec_04097		KPN325ec_04560	KPN349ec_04292	KPN458ec_04608	KPN560ec_04785	KPN700ec_04128
yigL		Pyridoxal phosphate phosphatase YigL	38	38	1	3103	79	3103	61		800	800	800	KPN1132ec_03978	KPN11ec-combo_06734	KPN1264ec_04494	KPN12ec-combo_04070	KPN133ec_04064	KPN1398ec-combo_02595	KPN1401ec_04647	KPN1415ec_04695	KPN1470ec_03289	KPN1481ec-combo_05231	KPN1533ec_04301	KPN1556ec_04135	KPN1648ec_04367	KPN1673ec_04458	KPN1688ec_04520	KPN1705ec_03651	KPN1711ec_04169	KPN1715ec_04377	KPN1751ec_04363	KPN17ec-combo_04226	KPN18ec-combo_03784	KPN1962ec_04498	KPN1998ec_04029	KPN1ec_03536	KPN2000ec_03873	KPN2096ec_04222	KPN2105ec_04217	KPN2108ec_03873	KPN2119ec-combo_02364	KPN2129ec_04096		KPN325ec_04561	KPN349ec_04293	KPN458ec_04609	KPN560ec_04786	KPN700ec_04127
group_10848		hypothetical protein	38	38	1	3103	80	3103	60	Hypothetical protein with no hits to refseq/uniprot/clusters/cdd/tigrfams/pfam overlapping another protein with hits	899	899	899	KPN1132ec_03979	KPN11ec-combo_06733	KPN1264ec_04495	KPN12ec-combo_04069	KPN133ec_04063	KPN1398ec-combo_02596	KPN1401ec_04648	KPN1415ec_04696	KPN1470ec_03288	KPN1481ec-combo_05232	KPN1533ec_04302	KPN1556ec_04136	KPN1648ec_04368	KPN1673ec_04459	KPN1688ec_04519	KPN1705ec_03650	KPN1711ec_04170	KPN1715ec_04376	KPN1751ec_04364	KPN17ec-combo_04225	KPN18ec-combo_03783	KPN1962ec_04499	KPN1998ec_04028	KPN1ec_03535	KPN2000ec_03872	KPN2096ec_04223	KPN2105ec_04218	KPN2108ec_03872	KPN2119ec-combo_02365	KPN2129ec_04095		KPN325ec_04562	KPN349ec_04294	KPN458ec_04610	KPN560ec_04787	KPN700ec_04126
metR		HTH-type transcriptional regulator MetR	38	38	1	3103	88	3103	59		953	953	953	KPN1132ec_03980	KPN11ec-combo_06732	KPN1264ec_04496	KPN12ec-combo_04068	KPN133ec_04062	KPN1398ec-combo_02597	KPN1401ec_04649	KPN1415ec_04697	KPN1470ec_03287	KPN1481ec-combo_05233	KPN1533ec_04303	KPN1556ec_04137	KPN1648ec_04369	KPN1673ec_04460	KPN1688ec_04518	KPN1705ec_03649	KPN1711ec_04171	KPN1715ec_04375	KPN1751ec_04365	KPN17ec-combo_04224	KPN18ec-combo_03782	KPN1962ec_04500	KPN1998ec_04027	KPN1ec_03534	KPN2000ec_03871	KPN2096ec_04224	KPN2105ec_04219	KPN2108ec_03871	KPN2119ec-combo_02366	KPN2129ec_04094		KPN325ec_04563	KPN349ec_04295	KPN458ec_04611	KPN560ec_04788	KPN700ec_04125
fadA		3-ketoacyl-CoA thiolase	38	38	1	3103	103	3103	39		1163	1163	1163	KPN1132ec_03995	KPN11ec-combo_06717	KPN1264ec_04511	KPN12ec-combo_04053	KPN133ec_04041	KPN1398ec-combo_02612	KPN1401ec_04664	KPN1415ec_04712	KPN1470ec_04342	KPN1481ec-combo_05248	KPN1533ec_04318	KPN1556ec_04152	KPN1648ec_04384	KPN1673ec_04475	KPN1688ec_04503	KPN1705ec_05282	KPN1711ec_04186	KPN1715ec_04360	KPN1751ec_04380	KPN17ec-combo_04209	KPN18ec-combo_03767	KPN1962ec_04428	KPN1998ec_04012	KPN1ec_03513	KPN2000ec_03856	KPN2096ec_04239	KPN2105ec_04234	KPN2108ec_03856	KPN2119ec-combo_02381	KPN2129ec_04079		KPN325ec_04578	KPN349ec_04310	KPN458ec_04626	KPN560ec_04803	KPN700ec_04110
gdhA_2		Glutamate dehydrogenase	38	38	1	3102	9988	3102	7571		1274	1274	1274	KPN1132ec_04010	KPN11ec-combo_04440	KPN1264ec_02387	KPN12ec-combo_03046	KPN133ec_02335	KPN1398ec-combo_01333	KPN1401ec_02227	KPN1415ec_02228	KPN1470ec_01103	KPN1481ec-combo_03092	KPN1533ec_00378	KPN1556ec_02415	KPN1648ec_00377	KPN1673ec_00525	KPN1688ec_04208	KPN1705ec_02652	KPN1711ec_02461	KPN1715ec_04145	KPN1751ec_01151	KPN17ec-combo_02185	KPN18ec-combo_01819	KPN1962ec_00234	KPN1998ec_02409	KPN1ec_03776	KPN2000ec_02420	KPN2096ec_01652	KPN2105ec_03440	KPN2108ec_01777	KPN2119ec-combo_03326	KPN2129ec_02545		KPN325ec_00583	KPN349ec_03091	KPN458ec_00447	KPN560ec_00463	KPN700ec_01444
group_10856		hypothetical protein	38	38	1	3102	10047	3102	7518		323	323	323	KPN1132ec_04057	KPN11ec-combo_04470	KPN1264ec_02339	KPN12ec-combo_03076	KPN133ec_02376	KPN1398ec-combo_01285	KPN1401ec_02179	KPN1415ec_02276	KPN1470ec_07088	KPN1481ec-combo_03141	KPN1533ec_00332	KPN1556ec_04942	KPN1648ec_00331	KPN1673ec_00573	KPN1688ec_04160	KPN1705ec_02607	KPN1711ec_02415	KPN1715ec_04097	KPN1751ec_01199	KPN17ec-combo_02155	KPN18ec-combo_01789	KPN1962ec_00280	KPN1998ec_02379	KPN1ec_03816	KPN2000ec_02390	KPN2096ec_01605	KPN2105ec_04397	KPN2108ec_01807	KPN2119ec-combo_04218	KPN2129ec_02575		KPN325ec_04735	KPN349ec_03139	KPN458ec_00495	KPN560ec_00414	KPN700ec_01395
group_10858		hypothetical protein	38	38	1	3102	10053	3102	7511		263	263	263	KPN1132ec_04063	KPN11ec-combo_04476	KPN1264ec_02333	KPN12ec-combo_03082	KPN133ec_02382	KPN1398ec-combo_01279	KPN1401ec_02173	KPN1415ec_02282	KPN1470ec_01047	KPN1481ec-combo_03147	KPN1533ec_00326	KPN1556ec_04936	KPN1648ec_00325	KPN1673ec_00579	KPN1688ec_04154	KPN1705ec_02601	KPN1711ec_02409	KPN1715ec_04091	KPN1751ec_01205	KPN17ec-combo_02149	KPN18ec-combo_01783	KPN1962ec_00286	KPN1998ec_02373	KPN1ec_03822	KPN2000ec_02384	KPN2096ec_01599	KPN2105ec_04403	KPN2108ec_01813	KPN2119ec-combo_04212	KPN2129ec_02581		KPN325ec_04741	KPN349ec_03145	KPN458ec_00501	KPN560ec_00408	KPN700ec_01389
puuE		4-aminobutyrate aminotransferase PuuE	38	38	1	3102	6885	3102	15605		1265	1265	1265	KPN1132ec_04068	KPN11ec-combo_02919	KPN1264ec_05322	KPN12ec-combo_01648	KPN133ec_01941	KPN1398ec-combo_02006	KPN1401ec_00904	KPN1415ec_00942	KPN1470ec_03361	KPN1481ec-combo_01440	KPN1533ec_00710	KPN1556ec_04630	KPN1648ec_01083	KPN1673ec_01246	KPN1688ec_01422	KPN1705ec_00439	KPN1711ec_00254	KPN1715ec_01396	KPN1751ec_05356	KPN17ec-combo_01832	KPN18ec-combo_03285	KPN1962ec_04335	KPN1998ec_03620	KPN1ec_01396	KPN2000ec_01259	KPN2096ec_02129	KPN2105ec_01058	KPN2108ec_03558	KPN2119ec-combo_00448	KPN2129ec_01806		KPN325ec_01833	KPN349ec_03207	KPN458ec_02236	KPN560ec_04121	KPN700ec_03569
ylaB		Putative cyclic-di-GMP phosphodiesterase YlaB	38	38	1	3102	4996	3102	10991		170	1559	1519	KPN1132ec_01169	KPN11ec-combo_01425	KPN1264ec_00943	KPN12ec-combo_01432	KPN133ec_02110	KPN1398ec-combo_01477	KPN1401ec_01459	KPN1415ec_01496	KPN1470ec_08344	KPN1481ec-combo_02257	KPN1533ec_01364	KPN1556ec_00582	KPN1648ec_00623	KPN1673ec_00811	KPN1688ec_02346	KPN1705ec_01296	KPN1711ec_01494	KPN1715ec_00223	KPN1751ec_00993	KPN17ec-combo_01689	KPN18ec-combo_00851	KPN1962ec_03008	KPN1998ec_01527	KPN1ec_00143	KPN2000ec_01540	KPN2096ec_03916	KPN2105ec_01480	KPN2108ec_00512	KPN2119ec-combo_01068	KPN2129ec_01113		KPN325ec_00344	KPN349ec_00496	KPN458ec_01150	KPN560ec_02095	KPN700ec_01216
rpoH		RNA polymerase sigma factor RpoH	38	38	1	3102	6887	3102	15603		854	854	854	KPN1132ec_04070	KPN11ec-combo_02917	KPN1264ec_05324	KPN12ec-combo_01646	KPN133ec_01943	KPN1398ec-combo_02004	KPN1401ec_00902	KPN1415ec_00940	KPN1470ec_03806	KPN1481ec-combo_01438	KPN1533ec_00708	KPN1556ec_04632	KPN1648ec_01081	KPN1673ec_01244	KPN1688ec_01420	KPN1705ec_00441	KPN1711ec_00252	KPN1715ec_01394	KPN1751ec_05354	KPN17ec-combo_01830	KPN18ec-combo_03287	KPN1962ec_04333	KPN1998ec_03622	KPN1ec_01398	KPN2000ec_01257	KPN2096ec_02127	KPN2105ec_01060	KPN2108ec_03560	KPN2119ec-combo_00446	KPN2129ec_01804		KPN325ec_01831	KPN349ec_03205	KPN458ec_02234	KPN560ec_04123	KPN700ec_03571
ftsE		Cell division ATP-binding protein FtsE	38	38	1	3102	6889	3102	15601		668	668	668	KPN1132ec_04072	KPN11ec-combo_02915	KPN1264ec_05326	KPN12ec-combo_01644	KPN133ec_01945	KPN1398ec-combo_02002	KPN1401ec_00900	KPN1415ec_00938	KPN1470ec_03808	KPN1481ec-combo_01436	KPN1533ec_00706	KPN1556ec_04634	KPN1648ec_01079	KPN1673ec_01242	KPN1688ec_01418	KPN1705ec_00443	KPN1711ec_00250	KPN1715ec_01392	KPN1751ec_05352	KPN17ec-combo_01828	KPN18ec-combo_03289	KPN1962ec_04331	KPN1998ec_03624	KPN1ec_01400	KPN2000ec_01255	KPN2096ec_02125	KPN2105ec_01062	KPN2108ec_03562	KPN2119ec-combo_00444	KPN2129ec_01802		KPN325ec_01829	KPN349ec_03203	KPN458ec_02232	KPN560ec_04125	KPN700ec_03573
tusA_1		Sulfurtransferase TusA	38	38	1	3102	6896	3102	15593		245	245	245	KPN1132ec_04079	KPN11ec-combo_02908	KPN1264ec_02293	KPN12ec-combo_01637	KPN133ec_01952	KPN1398ec-combo_01995	KPN1401ec_00893	KPN1415ec_00931	KPN1470ec_02556	KPN1481ec-combo_01428	KPN1533ec_00699	KPN1556ec_01821	KPN1648ec_01072	KPN1673ec_01235	KPN1688ec_01411	KPN1705ec_00450	KPN1711ec_00243	KPN1715ec_01385	KPN1751ec_01553	KPN17ec-combo_01821	KPN18ec-combo_03296	KPN1962ec_03612	KPN1998ec_03631	KPN1ec_01407	KPN2000ec_01248	KPN2096ec_02118	KPN2105ec_01069	KPN2108ec_03569	KPN2119ec-combo_00437	KPN2129ec_01795		KPN325ec_01822	KPN349ec_01725	KPN458ec_02225	KPN560ec_04132	KPN700ec_03580
yhhQ		Inner membrane protein YhhQ	38	38	1	3102	6897	3102	15592		665	665	665	KPN1132ec_04080	KPN11ec-combo_02907	KPN1264ec_02292	KPN12ec-combo_01636	KPN133ec_01953	KPN1398ec-combo_01994	KPN1401ec_00892	KPN1415ec_00930	KPN1470ec_02555	KPN1481ec-combo_01427	KPN1533ec_00698	KPN1556ec_01822	KPN1648ec_01071	KPN1673ec_01234	KPN1688ec_01410	KPN1705ec_00451	KPN1711ec_00242	KPN1715ec_01384	KPN1751ec_01554	KPN17ec-combo_01820	KPN18ec-combo_03297	KPN1962ec_03613	KPN1998ec_03632	KPN1ec_01408	KPN2000ec_01247	KPN2096ec_02117	KPN2105ec_01070	KPN2108ec_03570	KPN2119ec-combo_00436	KPN2129ec_01794		KPN325ec_01821	KPN349ec_01724	KPN458ec_02224	KPN560ec_04133	KPN700ec_03581
tqsA_1		AI-2 transport protein TqsA	38	38	1	3102	6919	3102	15572		1049	1049	1049	KPN1132ec_04083	KPN11ec-combo_02904	KPN1264ec_02289	KPN12ec-combo_01633	KPN133ec_01956	KPN1398ec-combo_01991	KPN1401ec_00889	KPN1415ec_00927	KPN1470ec_06605	KPN1481ec-combo_01424	KPN1533ec_00676	KPN1556ec_01825	KPN1648ec_01049	KPN1673ec_01231	KPN1688ec_01407	KPN1705ec_00454	KPN1711ec_00220	KPN1715ec_01381	KPN1751ec_01557	KPN17ec-combo_01817	KPN18ec-combo_03300	KPN1962ec_03635	KPN1998ec_03635	KPN1ec_01411	KPN2000ec_01244	KPN2096ec_02114	KPN2105ec_01092	KPN2108ec_03573	KPN2119ec-combo_00414	KPN2129ec_01791		KPN325ec_01818	KPN349ec_01721	KPN458ec_02221	KPN560ec_04136	KPN700ec_03584
arnC		Undecaprenyl-phosphate 4-deoxy-4-formamido-L-arabinose transferase	38	38	1	3102	6925	3102	15564		983	983	983	KPN1132ec_04089	KPN11ec-combo_02898	KPN1264ec_02283	KPN12ec-combo_01627	KPN133ec_01962	KPN1398ec-combo_01985	KPN1401ec_00883	KPN1415ec_00921	KPN1470ec_06739	KPN1481ec-combo_01418	KPN1533ec_00670	KPN1556ec_01831	KPN1648ec_01043	KPN1673ec_01225	KPN1688ec_01401	KPN1705ec_00460	KPN1711ec_00214	KPN1715ec_01375	KPN1751ec_01563	KPN17ec-combo_01811	KPN18ec-combo_03306	KPN1962ec_05287	KPN1998ec_03641	KPN1ec_01417	KPN2000ec_01238	KPN2096ec_02108	KPN2105ec_01098	KPN2108ec_03579	KPN2119ec-combo_00408	KPN2129ec_01785		KPN325ec_01812	KPN349ec_01715	KPN458ec_02215	KPN560ec_04142	KPN700ec_03590
uspA_2		Universal stress protein A	38	38	1	3102	6949	3102	15549		437	437	437	KPN1132ec_04103	KPN11ec-combo_02884	KPN1264ec_02267	KPN12ec-combo_01613	KPN133ec_01976	KPN1398ec-combo_02846	KPN1401ec_00867	KPN1415ec_00905	KPN1470ec_04242	KPN1481ec-combo_01398	KPN1533ec_00656	KPN1556ec_01847	KPN1648ec_01028	KPN1673ec_01205	KPN1688ec_01381	KPN1705ec_00476	KPN1711ec_00199	KPN1715ec_01355	KPN1751ec_01585	KPN17ec-combo_01797	KPN18ec-combo_03320	KPN1962ec_03337	KPN1998ec_03655	KPN1ec_01431	KPN2000ec_01224	KPN2096ec_02088	KPN2105ec_01112	KPN2108ec_03593	KPN2119ec-combo_00394	KPN2129ec_01771		KPN325ec_01796	KPN349ec_01699	KPN458ec_02199	KPN560ec_02260	KPN700ec_03606
prlC		Oligopeptidase A	38	38	1	3102	6952	3102	15545		2042	2042	2042	KPN1132ec_04106	KPN11ec-combo_02881	KPN1264ec_02264	KPN12ec-combo_01610	KPN133ec_01979	KPN1398ec-combo_02843	KPN1401ec_00864	KPN1415ec_00902	KPN1470ec_04774	KPN1481ec-combo_01395	KPN1533ec_00653	KPN1556ec_01850	KPN1648ec_01025	KPN1673ec_01202	KPN1688ec_01378	KPN1705ec_00479	KPN1711ec_00196	KPN1715ec_01352	KPN1751ec_01588	KPN17ec-combo_01794	KPN18ec-combo_03323	KPN1962ec_03340	KPN1998ec_03658	KPN1ec_01434	KPN2000ec_01221	KPN2096ec_02085	KPN2105ec_01115	KPN2108ec_03596	KPN2119ec-combo_00391	KPN2129ec_01768		KPN325ec_01793	KPN349ec_01696	KPN458ec_02196	KPN560ec_02263	KPN700ec_03609
rlmJ		Ribosomal RNA large subunit methyltransferase J	38	38	1	3102	6955	3102	15542		842	842	842	KPN1132ec_04108	KPN11ec-combo_02879	KPN1264ec_02262	KPN12ec-combo_01608	KPN133ec_01981	KPN1398ec-combo_02841	KPN1401ec_00862	KPN1415ec_00900	KPN1470ec_04757	KPN1481ec-combo_01393	KPN1533ec_00651	KPN1556ec_01852	KPN1648ec_01023	KPN1673ec_01200	KPN1688ec_01376	KPN1705ec_00481	KPN1711ec_00194	KPN1715ec_01350	KPN1751ec_01590	KPN17ec-combo_01792	KPN18ec-combo_03325	KPN1962ec_03342	KPN1998ec_03660	KPN1ec_01436	KPN2000ec_01219	KPN2096ec_02083	KPN2105ec_01117	KPN2108ec_03598	KPN2119ec-combo_00389	KPN2129ec_01766		KPN325ec_01791	KPN349ec_01694	KPN458ec_02194	KPN560ec_02265	KPN700ec_03611
cph2_1		Phytochrome-like protein cph2	38	38	1	3102	6972	3102	15524		2006	2006	2006	KPN1132ec_04122	KPN11ec-combo_02865	KPN1264ec_02248	KPN12ec-combo_01594	KPN133ec_01995	KPN1398ec-combo_02827	KPN1401ec_00848	KPN1415ec_00886	KPN1470ec_03465	KPN1481ec-combo_01379	KPN1533ec_00636	KPN1556ec_01866	KPN1648ec_01008	KPN1673ec_01186	KPN1688ec_01362	KPN1705ec_00495	KPN1711ec_00179	KPN1715ec_01336	KPN1751ec_01604	KPN17ec-combo_01778	KPN18ec-combo_03339	KPN1962ec_04709	KPN1998ec_03674	KPN1ec_01450	KPN2000ec_01205	KPN2096ec_02069	KPN2105ec_01132	KPN2108ec_03612	KPN2119ec-combo_00374	KPN2129ec_01752		KPN325ec_01777	KPN349ec_01680	KPN458ec_02180	KPN560ec_02279	KPN700ec_03625
madC		Malonyl-S-ACP:biotin-protein carboxyltransferase MADC	38	38	1	3102	9883	3102	7664		833	833	833	KPN1132ec_04144	KPN11ec-combo_04370	KPN1264ec_02455	KPN12ec-combo_04482	KPN133ec_02267	KPN1398ec-combo_02633	KPN1401ec_01019	KPN1415ec_01349	KPN1470ec_04482	KPN1481ec-combo_03022	KPN1533ec_01786	KPN1556ec_02484	KPN1648ec_01544	KPN1673ec_00456	KPN1688ec_00829	KPN1705ec_03776	KPN1711ec_04675	KPN1715ec_02415	KPN1751ec_01082	KPN17ec-combo_02254	KPN18ec-combo_01888	KPN1962ec_00167	KPN1998ec_04639	KPN1ec_04762	KPN2000ec_02489	KPN2096ec_02806	KPN2105ec_03506	KPN2108ec_01708	KPN2119ec-combo_04905	KPN2129ec_04603		KPN325ec_00651	KPN349ec_04616	KPN458ec_00378	KPN560ec_00533	KPN700ec_01513
madA		Acetyl-S-ACP:malonate ACP transferase	38	38	1	3102	9880	3102	7668		1655	1655	1655	KPN1132ec_04147	KPN11ec-combo_04367	KPN1264ec_02458	KPN12ec-combo_04479	KPN133ec_02264	KPN1398ec-combo_02636	KPN1401ec_01022	KPN1415ec_01346	KPN1470ec_02467	KPN1481ec-combo_03019	KPN1533ec_01789	KPN1556ec_02487	KPN1648ec_01547	KPN1673ec_00453	KPN1688ec_00826	KPN1705ec_03779	KPN1711ec_04678	KPN1715ec_02418	KPN1751ec_01079	KPN17ec-combo_02257	KPN18ec-combo_01891	KPN1962ec_00164	KPN1998ec_04636	KPN1ec_04759	KPN2000ec_02492	KPN2096ec_02809	KPN2105ec_03509	KPN2108ec_01705	KPN2119ec-combo_04908	KPN2129ec_04600		KPN325ec_00654	KPN349ec_04613	KPN458ec_00375	KPN560ec_00536	KPN700ec_01516
group_10879		hypothetical protein	38	38	1	3102	10538	3102	12963		818	818	818	KPN1132ec_04211	KPN11ec-combo_00612	KPN1264ec_00042	KPN12ec-combo_02555	KPN133ec_00737	KPN1398ec-combo_03480	KPN1401ec_03123	KPN1415ec_03405	KPN1470ec_02933	KPN1481ec-combo_03926	KPN1533ec_04610	KPN1556ec_00390	KPN1648ec_04537	KPN1673ec_00184	KPN1688ec_00560	KPN1705ec_00882	KPN1711ec_00373	KPN1715ec_00468	KPN1751ec_00372	KPN17ec-combo_02738	KPN18ec-combo_00299	KPN1962ec_03136	KPN1998ec_02482	KPN1ec_01843	KPN2000ec_02062	KPN2096ec_00884	KPN2105ec_00052	KPN2108ec_01018	KPN2119ec-combo_02042	KPN2129ec_02858		KPN325ec_04924	KPN349ec_02737	KPN458ec_03559	KPN560ec_01645	KPN700ec_00369
yghA		putative oxidoreductase YghA	38	38	1	3102	10509	3102	12985		914	914	914	KPN1132ec_04232	KPN11ec-combo_00631	KPN1264ec_00023	KPN12ec-combo_02536	KPN133ec_00757	KPN1398ec-combo_03460	KPN1401ec_03104	KPN1415ec_03386	KPN1470ec_01947	KPN1481ec-combo_03907	KPN1533ec_04629	KPN1556ec_00409	KPN1648ec_04556	KPN1673ec_00204	KPN1688ec_00580	KPN1705ec_00861	KPN1711ec_00392	KPN1715ec_00448	KPN1751ec_00391	KPN17ec-combo_02719	KPN18ec-combo_00280	KPN1962ec_00673	KPN1998ec_02463	KPN1ec_01863	KPN2000ec_02081	KPN2096ec_00905	KPN2105ec_00033	KPN2108ec_00999	KPN2119ec-combo_02061	KPN2129ec_02877		KPN325ec_04943	KPN349ec_02718	KPN458ec_03540	KPN560ec_01665	KPN700ec_00388
katG		Catalase-peroxidase	38	38	1	3102	10478	3102	13015		2177	2177	2177	KPN1132ec_04253	KPN11ec-combo_00660	KPN1264ec_00003	KPN12ec-combo_04877	KPN133ec_00776	KPN1398ec-combo_03439	KPN1401ec_03085	KPN1415ec_03367	KPN1470ec_01902	KPN1481ec-combo_03886	KPN1533ec_05191	KPN1556ec_00428	KPN1648ec_05224	KPN1673ec_00226	KPN1688ec_00601	KPN1705ec_00834	KPN1711ec_00413	KPN1715ec_00427	KPN1751ec_00411	KPN17ec-combo_03678	KPN18ec-combo_00252	KPN1962ec_00695	KPN1998ec_05013	KPN1ec_01884	KPN2000ec_02109	KPN2096ec_00926	KPN2105ec_00004	KPN2108ec_00971	KPN2119ec-combo_02090	KPN2129ec_04994		KPN325ec_04963	KPN349ec_02698	KPN458ec_03520	KPN560ec_01686	KPN700ec_00407
xylR		Xylose operon regulatory protein	38	38	1	3102	7045	3102	15453		1178	1178	1178	KPN1132ec_04267	KPN11ec-combo_02812	KPN1264ec_02195	KPN12ec-combo_02403	KPN133ec_02937	KPN1398ec-combo_02773	KPN1401ec_00794	KPN1415ec_00832	KPN1470ec_05549	KPN1481ec-combo_01323	KPN1533ec_00584	KPN1556ec_01920	KPN1648ec_00956	KPN1673ec_01135	KPN1688ec_01312	KPN1705ec_00535	KPN1711ec_00127	KPN1715ec_01286	KPN1751ec_01658	KPN17ec-combo_02586	KPN18ec-combo_02532	KPN1962ec_02331	KPN1998ec_04345	KPN1ec_01503	KPN2000ec_01151	KPN2096ec_02018	KPN2105ec_01187	KPN2108ec_02809	KPN2119ec-combo_00319	KPN2129ec_02367		KPN325ec_01724	KPN349ec_01627	KPN458ec_03332	KPN560ec_02330	KPN700ec_03277
xylH		Xylose transport system permease protein XylH	38	38	1	3102	7044	3102	15454		1181	1181	1181	KPN1132ec_04268	KPN11ec-combo_02813	KPN1264ec_02196	KPN12ec-combo_02402	KPN133ec_02936	KPN1398ec-combo_02774	KPN1401ec_00795	KPN1415ec_00833	KPN1470ec_06271	KPN1481ec-combo_01324	KPN1533ec_00585	KPN1556ec_01919	KPN1648ec_00957	KPN1673ec_01136	KPN1688ec_01313	KPN1705ec_00534	KPN1711ec_00128	KPN1715ec_01287	KPN1751ec_01657	KPN17ec-combo_02585	KPN18ec-combo_02531	KPN1962ec_02330	KPN1998ec_04344	KPN1ec_01502	KPN2000ec_01152	KPN2096ec_02019	KPN2105ec_01186	KPN2108ec_02808	KPN2119ec-combo_00320	KPN2129ec_02366		KPN325ec_01725	KPN349ec_01628	KPN458ec_03333	KPN560ec_02329	KPN700ec_03278
glyS		Glycine--tRNA ligase beta subunit	38	38	1	3102	7030	3102	15467		2069	2069	2069	KPN1132ec_04277	KPN11ec-combo_02823	KPN1264ec_02206	KPN12ec-combo_02392	KPN133ec_05008	KPN1398ec-combo_02783	KPN1401ec_00805	KPN1415ec_00843	KPN1470ec_02584	KPN1481ec-combo_01335	KPN1533ec_00595	KPN1556ec_01909	KPN1648ec_00967	KPN1673ec_01144	KPN1688ec_01321	KPN1705ec_00525	KPN1711ec_00138	KPN1715ec_01295	KPN1751ec_01647	KPN17ec-combo_02575	KPN18ec-combo_02521	KPN1962ec_02320	KPN1998ec_04334	KPN1ec_01492	KPN2000ec_01162	KPN2096ec_02028	KPN2105ec_01176	KPN2108ec_02798	KPN2119ec-combo_00330	KPN2129ec_02356		KPN325ec_01735	KPN349ec_01638	KPN458ec_03344	KPN560ec_02320	KPN700ec_03288
selU		tRNA 2-selenouridine synthase	38	38	1	3102	5062	3102	11044		986	1082	1074	KPN1132ec_01219	KPN11ec-combo_01375	KPN1264ec_00892	KPN12ec-combo_01381	KPN133ec_02059	KPN1398ec-combo_01426	KPN1401ec_01407	KPN1415ec_01444	KPN1470ec_05659	KPN1481ec-combo_02202	KPN1533ec_01415	KPN1556ec_00530	KPN1648ec_00572	KPN1673ec_00760	KPN1688ec_02295	KPN1705ec_01347	KPN1711ec_01545	KPN1715ec_00172	KPN1751ec_01045	KPN17ec-combo_01740	KPN18ec-combo_00800	KPN1962ec_04833	KPN1998ec_01477	KPN1ec_00194	KPN2000ec_03814	KPN2096ec_02510	KPN2105ec_01426	KPN2108ec_00461	KPN2119ec-combo_01014	KPN2129ec_01062		KPN325ec_00293	KPN349ec_00443	KPN458ec_01098	KPN560ec_02146	KPN700ec_01164
group_10890		hypothetical protein	38	38	1	3102	7022	3102	15473		710	710	710	KPN1132ec_04283	KPN11ec-combo_02829	KPN1264ec_02212	KPN12ec-combo_04770	KPN133ec_02031	KPN1398ec-combo_02789	KPN1401ec_00811	KPN1415ec_00849	KPN1470ec_04183	KPN1481ec-combo_01341	KPN1533ec_00601	KPN1556ec_01903	KPN1648ec_00973	KPN1673ec_01150	KPN1688ec_01327	KPN1705ec_00519	KPN1711ec_00144	KPN1715ec_01301	KPN1751ec_01641	KPN17ec-combo_04859	KPN18ec-combo_03375	KPN1962ec_02314	KPN1998ec_04973	KPN1ec_01486	KPN2000ec_01169	KPN2096ec_02034	KPN2105ec_01170	KPN2108ec_03648	KPN2119ec-combo_00336	KPN2129ec_04911		KPN325ec_01741	KPN349ec_01644	KPN458ec_03350	KPN560ec_02314	KPN700ec_03661
ghrB		Glyoxylate/hydroxypyruvate reductase B	38	38	1	3102	7021	3102	15474		971	971	971	KPN1132ec_04284	KPN11ec-combo_02830	KPN1264ec_02213	KPN12ec-combo_04769	KPN133ec_02030	KPN1398ec-combo_02790	KPN1401ec_00812	KPN1415ec_00850	KPN1470ec_04184	KPN1481ec-combo_01342	KPN1533ec_00602	KPN1556ec_01902	KPN1648ec_00974	KPN1673ec_01151	KPN1688ec_01328	KPN1705ec_00518	KPN1711ec_00145	KPN1715ec_01302	KPN1751ec_01640	KPN17ec-combo_04858	KPN18ec-combo_03374	KPN1962ec_02313	KPN1998ec_04974	KPN1ec_01485	KPN2000ec_01170	KPN2096ec_02035	KPN2105ec_01169	KPN2108ec_03647	KPN2119ec-combo_00337	KPN2129ec_04910		KPN325ec_01742	KPN349ec_01645	KPN458ec_03351	KPN560ec_02313	KPN700ec_03660
kdgR_2		HTH-type transcriptional regulator KdgR	38	38	1	3102	7015	3102	15479		1016	1016	1016	KPN1132ec_04288	KPN11ec-combo_02834	KPN1264ec_02217	KPN12ec-combo_04765	KPN133ec_02026	KPN1398ec-combo_02794	KPN1401ec_00816	KPN1415ec_00854	KPN1470ec_04351	KPN1481ec-combo_01346	KPN1533ec_00606	KPN1556ec_01898	KPN1648ec_00978	KPN1673ec_01155	KPN1688ec_01332	KPN1705ec_00514	KPN1711ec_00149	KPN1715ec_01306	KPN1751ec_01636	KPN17ec-combo_04854	KPN18ec-combo_03370	KPN1962ec_02309	KPN1998ec_04978	KPN1ec_01481	KPN2000ec_01174	KPN2096ec_02039	KPN2105ec_01165	KPN2108ec_03643	KPN2119ec-combo_00341	KPN2129ec_04906		KPN325ec_01746	KPN349ec_01649	KPN458ec_03355	KPN560ec_02309	KPN700ec_03656
yiaD		putative lipoprotein YiaD	38	38	1	3102	7014	3102	15480		662	662	662	KPN1132ec_04289	KPN11ec-combo_02835	KPN1264ec_02218	KPN12ec-combo_04764	KPN133ec_02025	KPN1398ec-combo_02795	KPN1401ec_00817	KPN1415ec_00855	KPN1470ec_04350	KPN1481ec-combo_01347	KPN1533ec_00607	KPN1556ec_01897	KPN1648ec_00979	KPN1673ec_01156	KPN1688ec_01333	KPN1705ec_00513	KPN1711ec_00150	KPN1715ec_01307	KPN1751ec_01635	KPN17ec-combo_04853	KPN18ec-combo_03369	KPN1962ec_02308	KPN1998ec_04979	KPN1ec_01480	KPN2000ec_01175	KPN2096ec_02040	KPN2105ec_01164	KPN2108ec_03642	KPN2119ec-combo_00342	KPN2129ec_04905		KPN325ec_01747	KPN349ec_01650	KPN458ec_03356	KPN560ec_02308	KPN700ec_03655
dppB_1		Dipeptide transport system permease protein DppB	38	38	1	3102	6996	3102	15494		1019	1019	1019	KPN1132ec_04299	KPN11ec-combo_02845	KPN1264ec_02228	KPN12ec-combo_01574	KPN133ec_02015	KPN1398ec-combo_02805	KPN1401ec_00828	KPN1415ec_00866	KPN1470ec_04465	KPN1481ec-combo_01359	KPN1533ec_00616	KPN1556ec_01886	KPN1648ec_00988	KPN1673ec_01166	KPN1688ec_01342	KPN1705ec_00503	KPN1711ec_00159	KPN1715ec_01316	KPN1751ec_01624	KPN17ec-combo_01758	KPN18ec-combo_03359	KPN1962ec_02753	KPN1998ec_03694	KPN1ec_01470	KPN2000ec_01185	KPN2096ec_02049	KPN2105ec_01155	KPN2108ec_03632	KPN2119ec-combo_00351	KPN2129ec_01732		KPN325ec_01757	KPN349ec_01660	KPN458ec_02160	KPN560ec_02299	KPN700ec_03645
dppC		Dipeptide transport system permease protein DppC	38	38	1	3102	6995	3102	15495		902	902	902	KPN1132ec_04300	KPN11ec-combo_02846	KPN1264ec_02229	KPN12ec-combo_01575	KPN133ec_02014	KPN1398ec-combo_02806	KPN1401ec_00829	KPN1415ec_00867	KPN1470ec_04464	KPN1481ec-combo_01360	KPN1533ec_00617	KPN1556ec_01885	KPN1648ec_00989	KPN1673ec_01167	KPN1688ec_01343	KPN1705ec_00502	KPN1711ec_00160	KPN1715ec_01317	KPN1751ec_01623	KPN17ec-combo_01759	KPN18ec-combo_03358	KPN1962ec_02754	KPN1998ec_03693	KPN1ec_01469	KPN2000ec_01186	KPN2096ec_02050	KPN2105ec_01154	KPN2108ec_03631	KPN2119ec-combo_00352	KPN2129ec_01733		KPN325ec_01758	KPN349ec_01661	KPN458ec_02161	KPN560ec_02298	KPN700ec_03644
glnQ_4		Glutamine transport ATP-binding protein GlnQ	38	38	1	3102	9037	3102	13133		737	737	737	KPN1132ec_04333	KPN11ec-combo_00713	KPN1264ec_04048	KPN12ec-combo_04030	KPN133ec_00833	KPN1398ec-combo_02898	KPN1401ec_01260	KPN1415ec_01108	KPN1470ec_06066	KPN1481ec-combo_04393	KPN1533ec_02008	KPN1556ec_02189	KPN1648ec_01766	KPN1673ec_00284	KPN1688ec_00658	KPN1705ec_00772	KPN1711ec_00470	KPN1715ec_02586	KPN1751ec_00480	KPN17ec-combo_03741	KPN18ec-combo_00199	KPN1962ec_00760	KPN1998ec_03871	KPN1ec_04379	KPN2000ec_03224	KPN2096ec_04050	KPN2105ec_04702	KPN2108ec_00918	KPN2119ec-combo_01503	KPN2129ec_03910		KPN325ec_00906	KPN349ec_00970	KPN458ec_04283	KPN560ec_04695	KPN700ec_04828
yecS_2		L-cystine transport system permease protein YecS	38	38	1	3102	9036	3102	13132		656	659	657	KPN1132ec_04334	KPN11ec-combo_00712	KPN1264ec_04049	KPN12ec-combo_04029	KPN133ec_00832	KPN1398ec-combo_02899	KPN1401ec_01261	KPN1415ec_01107	KPN1470ec_06067	KPN1481ec-combo_04392	KPN1533ec_02009	KPN1556ec_02190	KPN1648ec_01767	KPN1673ec_00283	KPN1688ec_00657	KPN1705ec_00773	KPN1711ec_00469	KPN1715ec_02587	KPN1751ec_00479	KPN17ec-combo_03740	KPN18ec-combo_00200	KPN1962ec_00759	KPN1998ec_03872	KPN1ec_04378	KPN2000ec_03223	KPN2096ec_04049	KPN2105ec_04703	KPN2108ec_00919	KPN2119ec-combo_01502	KPN2129ec_03909		KPN325ec_00907	KPN349ec_00969	KPN458ec_04282	KPN560ec_04696	KPN700ec_04829
dat		Diaminobutyrate--2-oxoglutarate aminotransferase	38	38	1	3102	10455	3102	13038		1382	1382	1382	KPN1132ec_04418	KPN11ec-combo_00678	KPN1264ec_04614	KPN12ec-combo_03986	KPN133ec_00794	KPN1398ec-combo_03593	KPN1401ec_01313	KPN1415ec_01055	KPN1470ec_04175	KPN1481ec-combo_04337	KPN1533ec_02052	KPN1556ec_04884	KPN1648ec_01810	KPN1673ec_00242	KPN1688ec_00617	KPN1705ec_00816	KPN1711ec_00429	KPN1715ec_02627	KPN1751ec_00427	KPN17ec-combo_03696	KPN18ec-combo_00234	KPN1962ec_00712	KPN1998ec_03916	KPN1ec_04340	KPN2000ec_02127	KPN2096ec_04004	KPN2105ec_04632	KPN2108ec_00953	KPN2119ec-combo_04631	KPN2129ec_03866		KPN325ec_00954	KPN349ec_00920	KPN458ec_04234	KPN560ec_04912	KPN700ec_00423
mcbR		HTH-type transcriptional regulator McbR	38	38	1	3102	10435	3102	13054		716	716	716	KPN1132ec_04433	KPN11ec-combo_00690	KPN1264ec_04599	KPN12ec-combo_03999	KPN133ec_00806	KPN1398ec-combo_03608	KPN1401ec_01298	KPN1415ec_01070	KPN1470ec_05438	KPN1481ec-combo_04353	KPN1533ec_02037	KPN1556ec_04869	KPN1648ec_01795	KPN1673ec_00258	KPN1688ec_00632	KPN1705ec_00801	KPN1711ec_00444	KPN1715ec_02612	KPN1751ec_00442	KPN17ec-combo_03709	KPN18ec-combo_00222	KPN1962ec_00727	KPN1998ec_03903	KPN1ec_04352	KPN2000ec_02139	KPN2096ec_04019	KPN2105ec_04647	KPN2108ec_00941	KPN2119ec-combo_04616	KPN2129ec_03879		KPN325ec_00939	KPN349ec_00935	KPN458ec_04249	KPN560ec_04897	KPN700ec_00438
rstB		Sensor protein RstB	38	38	1	3102	9940	3102	7612		1301	1301	1301	KPN1132ec_04449	KPN11ec-combo_04413	KPN1264ec_02414	KPN12ec-combo_03019	KPN133ec_02308	KPN1398ec-combo_01361	KPN1401ec_02254	KPN1415ec_02201	KPN1470ec_01729	KPN1481ec-combo_03064	KPN1533ec_00402	KPN1556ec_02442	KPN1648ec_00401	KPN1673ec_00498	KPN1688ec_04901	KPN1705ec_03735	KPN1711ec_04917	KPN1715ec_04951	KPN1751ec_01124	KPN17ec-combo_02212	KPN18ec-combo_01846	KPN1962ec_00208	KPN1998ec_02436	KPN1ec_04530	KPN2000ec_02447	KPN2096ec_02764	KPN2105ec_03465	KPN2108ec_01750	KPN2119ec-combo_04888	KPN2129ec_02518		KPN325ec_00610	KPN349ec_04851	KPN458ec_00420	KPN560ec_00490	KPN700ec_01471
uspE		Universal stress protein E	38	38	1	3102	9927	3102	7625		944	950	949	KPN1132ec_04459	KPN11ec-combo_04402	KPN1264ec_02425	KPN12ec-combo_04898	KPN133ec_02298	KPN1398ec-combo_01372	KPN1401ec_02265	KPN1415ec_02190	KPN1470ec_03070	KPN1481ec-combo_03053	KPN1533ec_00413	KPN1556ec_02453	KPN1648ec_00412	KPN1673ec_00488	KPN1688ec_04891	KPN1705ec_03745	KPN1711ec_04906	KPN1715ec_04961	KPN1751ec_01113	KPN17ec-combo_02222	KPN18ec-combo_01857	KPN1962ec_00197	KPN1998ec_02446	KPN1ec_04520	KPN2000ec_02458	KPN2096ec_02774	KPN2105ec_03476	KPN2108ec_01739	KPN2119ec-combo_04877	KPN2129ec_02508		KPN325ec_00621	KPN349ec_04862	KPN458ec_00409	KPN560ec_00501	KPN700ec_01482
pcaI		3-oxoadipate CoA-transferase subunit A	38	38	1	3102	9913	3102	7637		686	686	686	KPN1132ec_04469	KPN11ec-combo_04392	KPN1264ec_02435	KPN12ec-combo_04887	KPN133ec_02288	KPN1398ec-combo_01382	KPN1401ec_02275	KPN1415ec_02180	KPN1470ec_01177	KPN1481ec-combo_03043	KPN1533ec_05153	KPN1556ec_02463	KPN1648ec_01524	KPN1673ec_00478	KPN1688ec_04881	KPN1705ec_03755	KPN1711ec_04896	KPN1715ec_04971	KPN1751ec_01103	KPN17ec-combo_02233	KPN18ec-combo_01867	KPN1962ec_00187	KPN1998ec_02457	KPN1ec_04510	KPN2000ec_02468	KPN2096ec_02784	KPN2105ec_03486	KPN2108ec_01729	KPN2119ec-combo_04867	KPN2129ec_02497		KPN325ec_00631	KPN349ec_04872	KPN458ec_00399	KPN560ec_00511	KPN700ec_01492
alaS		Alanine--tRNA ligase	38	38	1	3102	14697	3102	12354		2627	2627	2627	KPN1132ec_04478	KPN11ec-combo_00986	KPN1264ec_05401	KPN12ec-combo_01151	KPN133ec_03582	KPN1398ec-combo_03405	KPN1401ec_02787	KPN1415ec_03071	KPN1470ec_03308	KPN1481ec-combo_03877	KPN1533ec_03874	KPN1556ec_02682	KPN1648ec_03007	KPN1673ec_03314	KPN1688ec_03255	KPN1705ec_05295	KPN1711ec_05013	KPN1715ec_02983	KPN1751ec_03321	KPN17ec-combo_01113	KPN18ec-combo_01084	KPN1962ec_00940	KPN1998ec_04077	KPN1ec_02088	KPN2000ec_00751	KPN2096ec_04816	KPN2105ec_04530	KPN2108ec_01310	KPN2119ec-combo_03301	KPN2129ec_02066		KPN325ec_03414	KPN349ec_05481	KPN458ec_03368	KPN560ec_03427	KPN700ec_05252
recA		Protein RecA	38	38	1	3102	14699	3102	12351		1058	1058	1058	KPN1132ec_04480	KPN11ec-combo_00988	KPN1264ec_05399	KPN12ec-combo_01153	KPN133ec_03580	KPN1398ec-combo_03407	KPN1401ec_02789	KPN1415ec_03073	KPN1470ec_03306	KPN1481ec-combo_03874	KPN1533ec_03872	KPN1556ec_02680	KPN1648ec_03005	KPN1673ec_03312	KPN1688ec_03257	KPN1705ec_05293	KPN1711ec_05015	KPN1715ec_02985	KPN1751ec_03323	KPN17ec-combo_01115	KPN18ec-combo_01086	KPN1962ec_00942	KPN1998ec_04079	KPN1ec_02090	KPN2000ec_00753	KPN2096ec_04818	KPN2105ec_04528	KPN2108ec_01308	KPN2119ec-combo_03299	KPN2129ec_02068		KPN325ec_03416	KPN349ec_05483	KPN458ec_03370	KPN560ec_03429	KPN700ec_05250
iolC		5-dehydro-2-deoxygluconokinase	38	38	1	3102	6144	3102	14358		1913	1913	1913	KPN1132ec_04498	KPN11ec-combo_04005	KPN1264ec_03666	KPN12ec-combo_04914	KPN133ec_03363	KPN1398ec-combo_04955	KPN1401ec_03601	KPN1415ec_04020	KPN1470ec_01230	KPN1481ec-combo_04956	KPN1533ec_03977	KPN1556ec_03241	KPN1648ec_03922	KPN1673ec_05635	KPN1688ec_03915	KPN1705ec_05160	KPN1711ec_03342	KPN1715ec_04860	KPN1751ec_02543	KPN17ec-combo_04956	KPN18ec-combo_04681	KPN1962ec_04082	KPN1998ec_05038	KPN1ec_04890	KPN2000ec_02305	KPN2096ec_03393	KPN2105ec_02613	KPN2108ec_04969	KPN2119ec-combo_04519	KPN2129ec_05011		KPN325ec_03921	KPN349ec_05356	KPN458ec_04155	KPN560ec_04261	KPN700ec_04014
iolG		Inositol 2-dehydrogenase/D-chiro-inositol 3-dehydrogenase	38	38	1	3102	6142	3102	14356		1013	1013	1013	KPN1132ec_04500	KPN11ec-combo_04003	KPN1264ec_03668	KPN12ec-combo_04912	KPN133ec_03361	KPN1398ec-combo_04957	KPN1401ec_03603	KPN1415ec_04022	KPN1470ec_01232	KPN1481ec-combo_04958	KPN1533ec_03979	KPN1556ec_03243	KPN1648ec_03924	KPN1673ec_05637	KPN1688ec_03917	KPN1705ec_05158	KPN1711ec_03344	KPN1715ec_04862	KPN1751ec_02545	KPN17ec-combo_04954	KPN18ec-combo_04679	KPN1962ec_04084	KPN1998ec_05036	KPN1ec_04892	KPN2000ec_02307	KPN2096ec_03391	KPN2105ec_02615	KPN2108ec_04967	KPN2119ec-combo_04517	KPN2129ec_05009		KPN325ec_03923	KPN349ec_05358	KPN458ec_04153	KPN560ec_04263	KPN700ec_04016
group_10938		hypothetical protein	38	38	1	3102	6141	3102	14355		884	884	884	KPN1132ec_04501	KPN11ec-combo_04002	KPN1264ec_03669	KPN12ec-combo_04911	KPN133ec_03360	KPN1398ec-combo_04958	KPN1401ec_03604	KPN1415ec_04023	KPN1470ec_01233	KPN1481ec-combo_04959	KPN1533ec_03980	KPN1556ec_03244	KPN1648ec_03925	KPN1673ec_05638	KPN1688ec_03918	KPN1705ec_05157	KPN1711ec_03345	KPN1715ec_04863	KPN1751ec_02546	KPN17ec-combo_04953	KPN18ec-combo_04678	KPN1962ec_04085	KPN1998ec_05035	KPN1ec_04893	KPN2000ec_02308	KPN2096ec_03390	KPN2105ec_02616	KPN2108ec_04966	KPN2119ec-combo_04516	KPN2129ec_05008		KPN325ec_03924	KPN349ec_05359	KPN458ec_04152	KPN560ec_04264	KPN700ec_04017
iolE_4		Inosose dehydratase	38	38	1	3102	6140	3102	14354		899	899	899	KPN1132ec_04502	KPN11ec-combo_04001	KPN1264ec_03670	KPN12ec-combo_04910	KPN133ec_03359	KPN1398ec-combo_04959	KPN1401ec_03605	KPN1415ec_04024	KPN1470ec_01234	KPN1481ec-combo_04960	KPN1533ec_03981	KPN1556ec_03245	KPN1648ec_03926	KPN1673ec_05639	KPN1688ec_03919	KPN1705ec_05156	KPN1711ec_03346	KPN1715ec_04864	KPN1751ec_02547	KPN17ec-combo_04952	KPN18ec-combo_04677	KPN1962ec_04086	KPN1998ec_05034	KPN1ec_04894	KPN2000ec_02309	KPN2096ec_03389	KPN2105ec_02617	KPN2108ec_04965	KPN2119ec-combo_04515	KPN2129ec_05007		KPN325ec_03925	KPN349ec_05360	KPN458ec_04151	KPN560ec_04265	KPN700ec_04018
ugpA_2		sn-glycerol-3-phosphate transport system permease protein UgpA	38	38	1	3102	6134	3102	14348		872	872	872	KPN1132ec_04507	KPN11ec-combo_03996	KPN1264ec_03675	KPN12ec-combo_04905	KPN133ec_03354	KPN1398ec-combo_04964	KPN1401ec_03610	KPN1415ec_04029	KPN1470ec_02453	KPN1481ec-combo_04965	KPN1533ec_03986	KPN1556ec_03250	KPN1648ec_03931	KPN1673ec_05644	KPN1688ec_03924	KPN1705ec_05151	KPN1711ec_03351	KPN1715ec_04869	KPN1751ec_02552	KPN17ec-combo_04947	KPN18ec-combo_04672	KPN1962ec_04091	KPN1998ec_05029	KPN1ec_04899	KPN2000ec_02314	KPN2096ec_03384	KPN2105ec_02622	KPN2108ec_04960	KPN2119ec-combo_04510	KPN2129ec_05002		KPN325ec_03930	KPN349ec_05365	KPN458ec_04146	KPN560ec_04270	KPN700ec_04023
ahr		Aldehyde reductase Ahr	38	38	1	3102	6133	3102	14347		1019	1019	1019	KPN1132ec_04508	KPN11ec-combo_03995	KPN1264ec_03676	KPN12ec-combo_04904	KPN133ec_03353	KPN1398ec-combo_04965	KPN1401ec_03611	KPN1415ec_04030	KPN1470ec_02452	KPN1481ec-combo_04966	KPN1533ec_03987	KPN1556ec_03251	KPN1648ec_03932	KPN1673ec_05645	KPN1688ec_03925	KPN1705ec_05150	KPN1711ec_03352	KPN1715ec_04870	KPN1751ec_02553	KPN17ec-combo_04946	KPN18ec-combo_04671	KPN1962ec_04092	KPN1998ec_05028	KPN1ec_04900	KPN2000ec_02315	KPN2096ec_03383	KPN2105ec_02623	KPN2108ec_04959	KPN2119ec-combo_04509	KPN2129ec_05001		KPN325ec_03931	KPN349ec_05366	KPN458ec_04145	KPN560ec_04271	KPN700ec_04024
ruvA		Holliday junction ATP-dependent DNA helicase RuvA	38	38	1	3102	3416	3102	6101		611	611	611	KPN1132ec_04524	KPN11ec-combo_00097	KPN1264ec_00598	KPN12ec-combo_01039	KPN133ec_02878	KPN1398ec-combo_00322	KPN1401ec_03883	KPN1415ec_02408	KPN1470ec_02348	KPN1481ec-combo_00259	KPN1533ec_00926	KPN1556ec_01795	KPN1648ec_02308	KPN1673ec_02505	KPN1688ec_00055	KPN1705ec_02082	KPN1711ec_00871	KPN1715ec_02672	KPN1751ec_00679	KPN17ec-combo_02882	KPN18ec-combo_03132	KPN1962ec_04522	KPN1998ec_00203	KPN1ec_03986	KPN2000ec_00097	KPN2096ec_00384	KPN2105ec_00566	KPN2108ec_00098	KPN2119ec-combo_03774	KPN2129ec_01617		KPN325ec_03642	KPN349ec_02108	KPN458ec_01992	KPN560ec_00845	KPN700ec_02542
nudB		Dihydroneopterin triphosphate diphosphatase	38	38	1	3102	3413	3102	6098		443	443	443	KPN1132ec_04527	KPN11ec-combo_00094	KPN1264ec_00601	KPN12ec-combo_01036	KPN133ec_02881	KPN1398ec-combo_00319	KPN1401ec_03880	KPN1415ec_02405	KPN1470ec_02345	KPN1481ec-combo_00256	KPN1533ec_00923	KPN1556ec_01798	KPN1648ec_02305	KPN1673ec_02502	KPN1688ec_00052	KPN1705ec_02085	KPN1711ec_00874	KPN1715ec_02675	KPN1751ec_00682	KPN17ec-combo_02885	KPN18ec-combo_03129	KPN1962ec_04519	KPN1998ec_00200	KPN1ec_03989	KPN2000ec_00094	KPN2096ec_00381	KPN2105ec_00569	KPN2108ec_00095	KPN2119ec-combo_03777	KPN2129ec_01614		KPN325ec_03645	KPN349ec_02105	KPN458ec_01989	KPN560ec_00848	KPN700ec_02545
aspS		Aspartate--tRNA ligase	38	38	1	3102	3412	3102	6097		1787	1787	1787	KPN1132ec_04528	KPN11ec-combo_00093	KPN1264ec_00602	KPN12ec-combo_01035	KPN133ec_02882	KPN1398ec-combo_00318	KPN1401ec_03879	KPN1415ec_02404	KPN1470ec_02344	KPN1481ec-combo_00255	KPN1533ec_00922	KPN1556ec_01799	KPN1648ec_02304	KPN1673ec_02501	KPN1688ec_00051	KPN1705ec_02086	KPN1711ec_00875	KPN1715ec_02676	KPN1751ec_00683	KPN17ec-combo_02886	KPN18ec-combo_03128	KPN1962ec_04518	KPN1998ec_00199	KPN1ec_03990	KPN2000ec_00093	KPN2096ec_00380	KPN2105ec_00570	KPN2108ec_00094	KPN2119ec-combo_03778	KPN2129ec_01613		KPN325ec_03646	KPN349ec_02104	KPN458ec_01988	KPN560ec_00849	KPN700ec_02546
dsrB		Protein DsrB	38	38	1	3102	3366	3102	5998		191	191	191	KPN1132ec_04559	KPN11ec-combo_00051	KPN1264ec_00644	KPN12ec-combo_00993	KPN133ec_02924	KPN1398ec-combo_00274	KPN1401ec_05471	KPN1415ec_00386	KPN1470ec_04305	KPN1481ec-combo_00167	KPN1533ec_00879	KPN1556ec_03730	KPN1648ec_02261	KPN1673ec_02459	KPN1688ec_00009	KPN1705ec_02128	KPN1711ec_00919	KPN1715ec_02718	KPN1751ec_00726	KPN17ec-combo_02928	KPN18ec-combo_03086	KPN1962ec_03281	KPN1998ec_00157	KPN1ec_04032	KPN2000ec_00051	KPN2096ec_00337	KPN2105ec_00935	KPN2108ec_00051	KPN2119ec-combo_03821	KPN2129ec_01571		KPN325ec_03689	KPN349ec_03405	KPN458ec_04025	KPN560ec_00891	KPN700ec_02589
yecS_1		L-cystine transport system permease protein YecS	38	38	1	3102	3374	3102	6006		668	668	668	KPN1132ec_04565	KPN11ec-combo_00057	KPN1264ec_00638	KPN12ec-combo_00999	KPN133ec_02918	KPN1398ec-combo_00280	KPN1401ec_05465	KPN1415ec_00392	KPN1470ec_02055	KPN1481ec-combo_00173	KPN1533ec_00885	KPN1556ec_03724	KPN1648ec_02267	KPN1673ec_02465	KPN1688ec_00015	KPN1705ec_02122	KPN1711ec_00913	KPN1715ec_02712	KPN1751ec_00720	KPN17ec-combo_02922	KPN18ec-combo_03092	KPN1962ec_03275	KPN1998ec_00163	KPN1ec_04026	KPN2000ec_00057	KPN2096ec_00343	KPN2105ec_00941	KPN2108ec_00057	KPN2119ec-combo_03815	KPN2129ec_01577		KPN325ec_03683	KPN349ec_03411	KPN458ec_04031	KPN560ec_00885	KPN700ec_02583
artM_1		Arginine transport ATP-binding protein ArtM	38	38	1	3102	3375	3102	6007		752	752	752	KPN1132ec_04566	KPN11ec-combo_00058	KPN1264ec_00637	KPN12ec-combo_01000	KPN133ec_02917	KPN1398ec-combo_00281	KPN1401ec_05464	KPN1415ec_00393	KPN1470ec_02056	KPN1481ec-combo_00174	KPN1533ec_00886	KPN1556ec_03723	KPN1648ec_02268	KPN1673ec_02466	KPN1688ec_00016	KPN1705ec_02121	KPN1711ec_00912	KPN1715ec_02711	KPN1751ec_00719	KPN17ec-combo_02921	KPN18ec-combo_03093	KPN1962ec_03274	KPN1998ec_00164	KPN1ec_04025	KPN2000ec_00058	KPN2096ec_00344	KPN2105ec_00942	KPN2108ec_00058	KPN2119ec-combo_03814	KPN2129ec_01578		KPN325ec_03682	KPN349ec_03412	KPN458ec_04032	KPN560ec_00884	KPN700ec_02582
pgsA		CDP-diacylglycerol--glycerol-3-phosphate 3-phosphatidyltransferase	38	38	1	3102	3380	3102	6020		548	548	548	KPN1132ec_04571	KPN11ec-combo_00063	KPN1264ec_00632	KPN12ec-combo_01005	KPN133ec_02912	KPN1398ec-combo_00286	KPN1401ec_05459	KPN1415ec_00398	KPN1470ec_05234	KPN1481ec-combo_00179	KPN1533ec_00891	KPN1556ec_03718	KPN1648ec_02273	KPN1673ec_02471	KPN1688ec_00021	KPN1705ec_02116	KPN1711ec_00907	KPN1715ec_02706	KPN1751ec_00714	KPN17ec-combo_02916	KPN18ec-combo_03098	KPN1962ec_03269	KPN1998ec_00169	KPN1ec_04020	KPN2000ec_00063	KPN2096ec_00349	KPN2105ec_00947	KPN2108ec_00064	KPN2119ec-combo_03809	KPN2129ec_01583		KPN325ec_03677	KPN349ec_03417	KPN458ec_04037	KPN560ec_00879	KPN700ec_02577
secE		Protein translocase subunit SecE	38	38	1	3105	36	3105	15		383	383	383	KPN1132ec_04586	KPN11ec-combo_08083	KPN1264ec_04939	KPN12ec-combo_04541	KPN133ec_04656	KPN1398ec-combo_04236	KPN1401ec_05312	KPN1415ec_05343	KPN1470ec_02369	KPN1481ec-combo_05732	KPN1533ec_04915	KPN1556ec_04898	KPN1648ec_04913	KPN1673ec_05542	KPN1688ec_04812	KPN1705ec_04723	KPN1711ec_04827	KPN1715ec_04797	KPN1751ec_05085	KPN17ec-combo_04556	KPN18ec-combo_04622	KPN1962ec_03815	KPN1998ec_04690	KPN1ec_04614	KPN2000ec_04699	KPN2096ec_04726	KPN2105ec_04834	KPN2108ec_04600	KPN2119ec-combo_03371	KPN2129ec_04704		KPN325ec_05055	KPN349ec_05037	KPN458ec_05049	KPN560ec_04992	KPN700ec_04868
rplK		50S ribosomal protein L11	38	38	1	3105	34	3105	17		428	428	428	KPN1132ec_04588	KPN11ec-combo_08081	KPN1264ec_04937	KPN12ec-combo_04543	KPN133ec_04658	KPN1398ec-combo_04234	KPN1401ec_05314	KPN1415ec_05345	KPN1470ec_02371	KPN1481ec-combo_05730	KPN1533ec_04913	KPN1556ec_04900	KPN1648ec_04911	KPN1673ec_05544	KPN1688ec_04814	KPN1705ec_04725	KPN1711ec_04829	KPN1715ec_04799	KPN1751ec_05083	KPN17ec-combo_04558	KPN18ec-combo_04624	KPN1962ec_03813	KPN1998ec_04692	KPN1ec_04616	KPN2000ec_04701	KPN2096ec_04724	KPN2105ec_04836	KPN2108ec_04602	KPN2119ec-combo_03373	KPN2129ec_04706		KPN325ec_05057	KPN349ec_05039	KPN458ec_05051	KPN560ec_04990	KPN700ec_04866
rplJ		50S ribosomal protein L10	38	38	1	3105	32	3105	19		497	497	497	KPN1132ec_04590	KPN11ec-combo_08079	KPN1264ec_04935	KPN12ec-combo_04545	KPN133ec_04660	KPN1398ec-combo_04232	KPN1401ec_05316	KPN1415ec_05347	KPN1470ec_02373	KPN1481ec-combo_05728	KPN1533ec_04911	KPN1556ec_04902	KPN1648ec_04909	KPN1673ec_05546	KPN1688ec_04816	KPN1705ec_04727	KPN1711ec_04831	KPN1715ec_04801	KPN1751ec_05081	KPN17ec-combo_04560	KPN18ec-combo_04626	KPN1962ec_03811	KPN1998ec_04694	KPN1ec_04618	KPN2000ec_04703	KPN2096ec_04722	KPN2105ec_04838	KPN2108ec_04604	KPN2119ec-combo_03375	KPN2129ec_04708		KPN325ec_05059	KPN349ec_05041	KPN458ec_05053	KPN560ec_04988	KPN700ec_04864
chbA_4		PTS system N,N'-diacetylchitobiose-specific EIIA component	38	38	1	3105	27	3105	24		317	317	317	KPN1132ec_04595	KPN11ec-combo_08074	KPN1264ec_04930	KPN12ec-combo_04550	KPN133ec_04664	KPN1398ec-combo_04227	KPN1401ec_05321	KPN1415ec_05352	KPN1470ec_06474	KPN1481ec-combo_05722	KPN1533ec_04906	KPN1556ec_04907	KPN1648ec_04904	KPN1673ec_05551	KPN1688ec_04821	KPN1705ec_04732	KPN1711ec_04836	KPN1715ec_04806	KPN1751ec_05076	KPN17ec-combo_04565	KPN18ec-combo_04631	KPN1962ec_03806	KPN1998ec_04699	KPN1ec_04623	KPN2000ec_04708	KPN2096ec_04717	KPN2105ec_04844	KPN2108ec_04610	KPN2119ec-combo_03380	KPN2129ec_04713		KPN325ec_05064	KPN349ec_05046	KPN458ec_05058	KPN560ec_04983	KPN700ec_04859
celA_2		PTS system cellobiose-specific EIIB component	38	38	1	3105	26	3105	25		305	305	305	KPN1132ec_04596	KPN11ec-combo_08073	KPN1264ec_04929	KPN12ec-combo_04551	KPN133ec_04665	KPN1398ec-combo_04226	KPN1401ec_05322	KPN1415ec_05353	KPN1470ec_06475	KPN1481ec-combo_05721	KPN1533ec_04905	KPN1556ec_04908	KPN1648ec_04903	KPN1673ec_05552	KPN1688ec_04822	KPN1705ec_04733	KPN1711ec_04837	KPN1715ec_04807	KPN1751ec_05075	KPN17ec-combo_04566	KPN18ec-combo_04632	KPN1962ec_03805	KPN1998ec_04700	KPN1ec_04624	KPN2000ec_04709	KPN2096ec_04716	KPN2105ec_04845	KPN2108ec_04611	KPN2119ec-combo_03381	KPN2129ec_04714		KPN325ec_05065	KPN349ec_05047	KPN458ec_05059	KPN560ec_04982	KPN700ec_04858
thiS		Sulfur carrier protein ThiS	38	38	1	3105	22	3105	29		200	200	200	KPN1132ec_04600	KPN11ec-combo_08068	KPN1264ec_04925	KPN12ec-combo_04555	KPN133ec_04669	KPN1398ec-combo_04222	KPN1401ec_05326	KPN1415ec_05357	KPN1470ec_03879	KPN1481ec-combo_05717	KPN1533ec_04901	KPN1556ec_04912	KPN1648ec_04899	KPN1673ec_05557	KPN1688ec_04826	KPN1705ec_04737	KPN1711ec_04841	KPN1715ec_04811	KPN1751ec_05071	KPN17ec-combo_04570	KPN18ec-combo_04636	KPN1962ec_03800	KPN1998ec_04704	KPN1ec_04628	KPN2000ec_04713	KPN2096ec_04712	KPN2105ec_04849	KPN2108ec_04615	KPN2119ec-combo_03385	KPN2129ec_04718		KPN325ec_05069	KPN349ec_05051	KPN458ec_05063	KPN560ec_04978	KPN700ec_04854
[truncated: 29,489 more rows]
[truncated: 4 more columns]
