# Supplementary material for: Whole-Genome Sequencing of Human Clinical Klebsiella pneumoniae Isolates Reveals Misidentification and Misunderstandings of Klebsiella pneumoniae, Klebsiella variicola, and Klebsiella quasipneumoniae
Source: mSphere. 2017 Aug 2;2(4):e00290-17. doi: 10.1128/mSphereDirect.00290-17 (PMC5541162; doi:10.1128/mSphereDirect.00290-17)
Supplement: TABLE S3 [file sph004172324sd3.xlsx]

## Sheet: Table_S3_NEK_gene_presence_abse
Gene	Non-unique Gene name	Annotation	No. isolates	No. sequences	Avg sequences per isolate	Genome Fragment	Order within Fragment	Accessory Fragment	Accessory Order with Fragment	QC	Min group size nuc	Max group size nuc	Avg group size nuc	NEK-101ec_prokka	NEK-102ec_prokka	NEK-103ec_prokka	NEK-104ec_prokka	NEK-105ec_prokka	NEK-106ec_prokka	NEK-108ec_prokka	NEK-10ec_prokka	NEK-112ec_prokka	NEK-113ec_prokka	NEK-114ec_prokka	NEK-116ec_prokka	NEK-118ec_prokka	NEK-119ec_prokka	NEK-11ec_prokka	NEK-121ec_prokka	NEK-122ec_prokka	NEK-123ec_prokka	NEK-124ec_prokka	NEK-125ec_prokka	NEK-126ec_prokka	NEK-127ec_prokka	NEK-12ec_prokka	NEK-13ec_prokka	NEK-15ec_prokka	NEK-16ec_prokka	NEK-18ec_prokka	NEK-19ec_prokka	NEK-1ec_prokka	NEK-21ec_prokka	NEK-22ec_prokka	NEK-23ec_prokka	NEK-24ec_prokka	NEK-26ec_prokka	NEK-28ec_prokka	NEK-29ec_prokka
envC		Murein hydrolase activator EnvC	96	96	1	2895	19167				1256	1271	1258	NEK-101ec_02607	NEK-102ec_00101	NEK-103ec_01427	NEK-104ec_01827	NEK-105ec_01397	NEK-106ec_00631	NEK-108ec_01345	NEK-10ec_02797	NEK-112ec_02021	NEK-113ec_02875	NEK-114ec_00392	NEK-116ec_01659	NEK-118ec_00990	NEK-119ec_01816	NEK-11ec_02420	NEK-121ec_02227	NEK-122ec_02947	NEK-123ec_01390	NEK-124ec_02711	NEK-125ec_01712	NEK-126ec_02139	NEK-127ec_01234	NEK-12ec_03423	NEK-13ec_03619	NEK-15ec_01119	NEK-16ec_02335	NEK-18ec_02022	NEK-19ec_01665	NEK-1ec_01111	NEK-21ec_03605	NEK-22ec_03473	NEK-23ec_01452	NEK-24ec_01944	NEK-26ec_00844	NEK-28ec_04012	NEK-29ec_03594
phoA		Alkaline phosphatase	96	96	1	2895	16983				1415	1430	1415	NEK-101ec_03216	NEK-102ec_02136	NEK-103ec_03082	NEK-104ec_01301	NEK-105ec_02121	NEK-106ec_02307	NEK-108ec_00734	NEK-10ec_00669	NEK-112ec_02336	NEK-113ec_01448	NEK-114ec_00056	NEK-116ec_00748	NEK-118ec_02024	NEK-119ec_00131	NEK-11ec_01042	NEK-121ec_00778	NEK-122ec_01348	NEK-123ec_02239	NEK-124ec_00133	NEK-125ec_00245	NEK-126ec_01292	NEK-127ec_02706	NEK-12ec_02055	NEK-13ec_03189	NEK-15ec_02050	NEK-16ec_03001	NEK-18ec_01747	NEK-19ec_02172	NEK-1ec_01606	NEK-21ec_00133	NEK-22ec_00486	NEK-23ec_02638	NEK-24ec_00121	NEK-26ec_02416	NEK-28ec_02250	NEK-29ec_01022
sohB		putative protease SohB	96	96	1	2895	6227				1082	1091	1083	NEK-101ec_00237	NEK-102ec_03802	NEK-103ec_02210	NEK-104ec_00368	NEK-105ec_02698	NEK-106ec_03190	NEK-108ec_02989	NEK-10ec_03421	NEK-112ec_01182	NEK-113ec_03302	NEK-114ec_03339	NEK-116ec_01849	NEK-118ec_02889	NEK-119ec_00770	NEK-11ec_01722	NEK-121ec_01847	NEK-122ec_02039	NEK-123ec_00084	NEK-124ec_01633	NEK-125ec_02190	NEK-126ec_01694	NEK-127ec_01926	NEK-12ec_01081	NEK-13ec_00566	NEK-15ec_02475	NEK-16ec_01055	NEK-18ec_00144	NEK-19ec_00828	NEK-1ec_00697	NEK-21ec_02367	NEK-22ec_01579	NEK-23ec_00473	NEK-24ec_01696	NEK-26ec_02983	NEK-28ec_01422	NEK-29ec_02718
glrK		Sensor histidine kinase GlrK	96	96	1	2895	14209				1421	1454	1424	NEK-101ec_03316	NEK-102ec_03059	NEK-103ec_02561	NEK-104ec_02918	NEK-105ec_03070	NEK-106ec_03427	NEK-108ec_03710	NEK-10ec_02434	NEK-112ec_03149	NEK-113ec_02648	NEK-114ec_01570	NEK-116ec_02401	NEK-118ec_03666	NEK-119ec_04079	NEK-11ec_04075	NEK-121ec_03732	NEK-122ec_03882	NEK-123ec_03703	NEK-124ec_03272	NEK-125ec_03848	NEK-126ec_03647	NEK-127ec_03311	NEK-12ec_03123	NEK-13ec_03562	NEK-15ec_03632	NEK-16ec_03984	NEK-18ec_03163	NEK-19ec_03879	NEK-1ec_02303	NEK-21ec_03284	NEK-22ec_00401	NEK-23ec_03770	NEK-24ec_03472	NEK-26ec_02810	NEK-28ec_02814	NEK-29ec_02099
corC_2		Magnesium and cobalt efflux protein CorC	96	96	1	2895	12849				1547	1562	1559	NEK-101ec_02362	NEK-102ec_03307	NEK-103ec_03527	NEK-104ec_00761	NEK-105ec_01745	NEK-106ec_01263	NEK-108ec_02208	NEK-10ec_00119	NEK-112ec_01032	NEK-113ec_03133	NEK-114ec_01238	NEK-116ec_02713	NEK-118ec_02472	NEK-119ec_01335	NEK-11ec_00470	NEK-121ec_01514	NEK-122ec_00729	NEK-123ec_02019	NEK-124ec_02616	NEK-125ec_02528	NEK-126ec_00460	NEK-127ec_01057	NEK-12ec_00083	NEK-13ec_01951	NEK-15ec_00115	NEK-16ec_00544	NEK-18ec_01373	NEK-19ec_00447	NEK-1ec_00365	NEK-21ec_01696	NEK-22ec_02471	NEK-23ec_00773	NEK-24ec_00830	NEK-26ec_02148	NEK-28ec_00551	NEK-29ec_03649
group_10782		hypothetical protein	96	96	1	2895	16332				866	869	866	NEK-101ec_01753	NEK-102ec_04826	NEK-103ec_01800	NEK-104ec_02571	NEK-105ec_04306	NEK-106ec_02524	NEK-108ec_00958	NEK-10ec_01732	NEK-112ec_04478	NEK-113ec_04158	NEK-114ec_02536	NEK-116ec_03875	NEK-118ec_03731	NEK-119ec_00418	NEK-11ec_01301	NEK-121ec_01074	NEK-122ec_01565	NEK-123ec_02966	NEK-124ec_00367	NEK-125ec_00019	NEK-126ec_04684	NEK-127ec_02479	NEK-12ec_04397	NEK-13ec_00153	NEK-15ec_04166	NEK-16ec_03480	NEK-18ec_01520	NEK-19ec_02410	NEK-1ec_02132	NEK-21ec_00367	NEK-22ec_00714	NEK-23ec_03410	NEK-24ec_00346	NEK-26ec_04148	NEK-28ec_00740	NEK-29ec_04319
aat		Leucyl/phenylalanyl-tRNA--protein transferase	96	96	1	2895	5563				701	704	701	NEK-101ec_04132	NEK-102ec_03397	NEK-103ec_03357	NEK-104ec_02375	NEK-105ec_00885	NEK-106ec_02972	NEK-108ec_03671	NEK-10ec_02136	NEK-112ec_04277	NEK-113ec_03062	NEK-114ec_01340	NEK-116ec_02597	NEK-118ec_03920	NEK-119ec_03774	NEK-11ec_02151	NEK-121ec_04009	NEK-122ec_02728	NEK-123ec_00443	NEK-124ec_02959	NEK-125ec_03274	NEK-126ec_03194	NEK-127ec_03176	NEK-12ec_01446	NEK-13ec_01404	NEK-15ec_03677	NEK-16ec_03277	NEK-18ec_02873	NEK-19ec_02595	NEK-1ec_02881	NEK-21ec_02115	NEK-22ec_02392	NEK-23ec_02314	NEK-24ec_03882	NEK-26ec_01835	NEK-28ec_03356	NEK-29ec_00613
pulD		Type II secretion system protein D	96	96	1	2895	9313				1955	1982	1963	NEK-101ec_01008	NEK-102ec_00603	NEK-103ec_00688	NEK-104ec_01136	NEK-105ec_03548	NEK-106ec_01007	NEK-108ec_01716	NEK-10ec_01842	NEK-112ec_01798	NEK-113ec_00967	NEK-114ec_00884	NEK-116ec_00579	NEK-118ec_03173	NEK-119ec_02314	NEK-11ec_03809	NEK-121ec_02607	NEK-122ec_02312	NEK-123ec_01551	NEK-124ec_03562	NEK-125ec_00623	NEK-126ec_03057	NEK-127ec_01524	NEK-12ec_00639	NEK-13ec_01542	NEK-15ec_01409	NEK-16ec_02491	NEK-18ec_02814	NEK-19ec_01832	NEK-1ec_01265	NEK-21ec_00570	NEK-22ec_02170	NEK-23ec_01607	NEK-24ec_02437	NEK-26ec_01337	NEK-28ec_00276	NEK-29ec_02183
nudE		ADP compounds hydrolase NudE	96	96	1	2895	18217				560	566	560	NEK-101ec_03916	NEK-102ec_00299	NEK-103ec_03739	NEK-104ec_03872	NEK-105ec_03638	NEK-106ec_00441	NEK-108ec_01156	NEK-10ec_01547	NEK-112ec_04504	NEK-113ec_03754	NEK-114ec_03001	NEK-116ec_04080	NEK-118ec_01203	NEK-119ec_01628	NEK-11ec_03532	NEK-121ec_02038	NEK-122ec_03140	NEK-123ec_01205	NEK-124ec_02234	NEK-125ec_03434	NEK-126ec_04578	NEK-127ec_01425	NEK-12ec_02705	NEK-13ec_04769	NEK-15ec_01311	NEK-16ec_02146	NEK-18ec_01833	NEK-19ec_01475	NEK-1ec_00925	NEK-21ec_02741	NEK-22ec_03253	NEK-23ec_01264	NEK-24ec_02126	NEK-26ec_01033	NEK-28ec_02412	NEK-29ec_01670
btuC		Vitamin B12 import system permease protein BtuC	96	96	1	2895	12637				977	1058	985	NEK-101ec_02811	NEK-102ec_03155	NEK-103ec_00040	NEK-104ec_03228	NEK-105ec_00095	NEK-106ec_00038	NEK-108ec_00039	NEK-10ec_02656	NEK-112ec_02875	NEK-113ec_00088	NEK-114ec_02251	NEK-116ec_03446	NEK-118ec_00540	NEK-119ec_01485	NEK-11ec_00323	NEK-121ec_00613	NEK-122ec_00877	NEK-123ec_03470	NEK-124ec_03400	NEK-125ec_01333	NEK-126ec_02584	NEK-127ec_00039	NEK-12ec_00233	NEK-13ec_00788	NEK-15ec_02797	NEK-16ec_00704	NEK-18ec_03821	NEK-19ec_00304	NEK-1ec_00215	NEK-21ec_03804	NEK-22ec_01157	NEK-23ec_00933	NEK-24ec_03711	NEK-26ec_00649	NEK-28ec_02569	NEK-29ec_00101
group_1120		hypothetical protein	96	96	1	2895	3726				284	344	295	NEK-101ec_01124	NEK-102ec_01232	NEK-103ec_00805	NEK-104ec_01557	NEK-105ec_00513	NEK-106ec_01951	NEK-108ec_01832	NEK-10ec_01224	NEK-112ec_00062	NEK-113ec_01083	NEK-114ec_01661	NEK-116ec_01033	NEK-118ec_01522	NEK-119ec_01978	NEK-11ec_01862	NEK-121ec_03938	NEK-122ec_00064	NEK-123ec_00669	NEK-124ec_01125	NEK-125ec_01058	NEK-126ec_04266	NEK-127ec_02809	NEK-12ec_02179	NEK-13ec_01073	NEK-15ec_01741	NEK-16ec_04721	NEK-18ec_02189	NEK-19ec_03092	NEK-1ec_03300	NEK-21ec_01102	NEK-22ec_01256	NEK-23ec_02147	NEK-24ec_02552	NEK-26ec_01453	NEK-28ec_01961	NEK-29ec_02919
hisI		Phosphoribosyl-AMP cyclohydrolase	96	96	1	2895	15596				596	599	597	NEK-101ec_02210	NEK-102ec_03640	NEK-103ec_03682	NEK-104ec_00524	NEK-105ec_01563	NEK-106ec_01072	NEK-108ec_02368	NEK-10ec_00273	NEK-112ec_00879	NEK-113ec_04020	NEK-114ec_03838	NEK-116ec_00257	NEK-118ec_04222	NEK-119ec_01102	NEK-11ec_00647	NEK-121ec_01285	NEK-122ec_04221	NEK-123ec_01865	NEK-124ec_03598	NEK-125ec_04583	NEK-126ec_00270	NEK-127ec_00903	NEK-12ec_04118	NEK-13ec_01745	NEK-15ec_00286	NEK-16ec_00309	NEK-18ec_01219	NEK-19ec_04487	NEK-1ec_03832	NEK-21ec_01504	NEK-22ec_03786	NEK-23ec_00620	NEK-24ec_00614	NEK-26ec_01993	NEK-28ec_00398	NEK-29ec_02979
group_1132		hypothetical protein	96	96	1	2895	12843				179	209	185	NEK-101ec_02367	NEK-102ec_03302	NEK-103ec_03532	NEK-104ec_00766	NEK-105ec_01750	NEK-106ec_01268	NEK-108ec_02203	NEK-10ec_00113	NEK-112ec_01037	NEK-113ec_03128	NEK-114ec_01243	NEK-116ec_02718	NEK-118ec_02467	NEK-119ec_01340	NEK-11ec_00465	NEK-121ec_01519	NEK-122ec_00734	NEK-123ec_02024	NEK-124ec_02621	NEK-125ec_02523	NEK-126ec_00465	NEK-127ec_01062	NEK-12ec_00088	NEK-13ec_01956	NEK-15ec_00110	NEK-16ec_00549	NEK-18ec_01378	NEK-19ec_00442	NEK-1ec_00360	NEK-21ec_01701	NEK-22ec_02466	NEK-23ec_00778	NEK-24ec_00835	NEK-26ec_02153	NEK-28ec_00556	NEK-29ec_03654
yccX		Acylphosphatase	96	96	1	2895	5679				281	293	281	NEK-101ec_02976	NEK-102ec_04353	NEK-103ec_01626	NEK-104ec_04299	NEK-105ec_00969	NEK-106ec_03623	NEK-108ec_03204	NEK-10ec_02959	NEK-112ec_01469	NEK-113ec_03559	NEK-114ec_02481	NEK-116ec_02788	NEK-118ec_04668	NEK-119ec_04701	NEK-11ec_02222	NEK-121ec_03216	NEK-122ec_02657	NEK-123ec_00365	NEK-124ec_03131	NEK-125ec_02991	NEK-126ec_03951	NEK-127ec_03763	NEK-12ec_01518	NEK-13ec_01326	NEK-15ec_03092	NEK-16ec_03354	NEK-18ec_03576	NEK-19ec_02524	NEK-1ec_04466	NEK-21ec_02192	NEK-22ec_02581	NEK-23ec_02391	NEK-24ec_04037	NEK-26ec_01758	NEK-28ec_03555	NEK-29ec_00690
glgB		1,4-alpha-glucan branching enzyme GlgB	96	96	1	2895	18255				572	2186	2161	NEK-101ec_03947	NEK-102ec_00268	NEK-103ec_03770	NEK-104ec_03843	NEK-105ec_03669	NEK-106ec_00472	NEK-108ec_01187	NEK-10ec_01518	NEK-112ec_01864	NEK-113ec_03785	NEK-114ec_03032	NEK-116ec_04109	NEK-118ec_01174	NEK-119ec_01657	NEK-11ec_03503	NEK-121ec_02069	NEK-122ec_03111	NEK-123ec_01234	NEK-124ec_02263	NEK-125ec_03465	NEK-126ec_04517	NEK-127ec_01394	NEK-12ec_02676	NEK-13ec_05206	NEK-15ec_01280	NEK-16ec_02177	NEK-18ec_01864	NEK-19ec_01504	NEK-1ec_00954	NEK-21ec_02770	NEK-22ec_03283	NEK-23ec_01294	NEK-24ec_02096	NEK-26ec_01002	NEK-28ec_02443	NEK-29ec_01699
ompA		Outer membrane protein A	96	96	1	2895	5645				1064	1076	1070	NEK-101ec_02964	NEK-102ec_04621	NEK-103ec_01614	NEK-104ec_04500	NEK-105ec_00950	NEK-106ec_03037	NEK-108ec_03192	NEK-10ec_02947	NEK-112ec_01481	NEK-113ec_03547	NEK-114ec_02493	NEK-116ec_04451	NEK-118ec_03855	NEK-119ec_04766	NEK-11ec_02210	NEK-121ec_03204	NEK-122ec_02669	NEK-123ec_00377	NEK-124ec_03119	NEK-125ec_02973	NEK-126ec_03963	NEK-127ec_04457	NEK-12ec_01506	NEK-13ec_01338	NEK-15ec_03104	NEK-16ec_03342	NEK-18ec_03564	NEK-19ec_02536	NEK-1ec_04657	NEK-21ec_02180	NEK-22ec_03717	NEK-23ec_02379	NEK-24ec_04049	NEK-26ec_01770	NEK-28ec_03543	NEK-29ec_00678
group_12101		putative membrane protein	96	96	1	2895	14813				659	668	659	NEK-101ec_01985	NEK-102ec_01898	NEK-103ec_02730	NEK-104ec_02218	NEK-105ec_02898	NEK-106ec_02057	NEK-108ec_02876	NEK-10ec_00491	NEK-112ec_00650	NEK-113ec_02183	NEK-114ec_02101	NEK-116ec_00039	NEK-118ec_02161	NEK-119ec_02914	NEK-11ec_00878	NEK-121ec_02986	NEK-122ec_03229	NEK-123ec_02874	NEK-124ec_02028	NEK-125ec_02322	NEK-126ec_00044	NEK-127ec_00683	NEK-12ec_01625	NEK-13ec_02249	NEK-15ec_00503	NEK-16ec_00047	NEK-18ec_00999	NEK-19ec_02807	NEK-1ec_02036	NEK-21ec_01847	NEK-22ec_00174	NEK-23ec_03174	NEK-24ec_03330	NEK-26ec_02647	NEK-28ec_01193	NEK-29ec_04139
ddpC_2		putative D,D-dipeptide transport system permease protein DdpC	96	96	1	2895	16284				824	836	832	NEK-101ec_01714	NEK-102ec_03663	NEK-103ec_01838	NEK-104ec_02604	NEK-105ec_03377	NEK-106ec_04720	NEK-108ec_00996	NEK-10ec_01705	NEK-112ec_03394	NEK-113ec_03489	NEK-114ec_02574	NEK-116ec_03708	NEK-118ec_03231	NEK-119ec_00450	NEK-11ec_01339	NEK-121ec_01112	NEK-122ec_01598	NEK-123ec_03004	NEK-124ec_00399	NEK-125ec_04432	NEK-126ec_03409	NEK-127ec_03889	NEK-12ec_04359	NEK-13ec_00113	NEK-15ec_03156	NEK-16ec_03513	NEK-18ec_01482	NEK-19ec_02448	NEK-1ec_02159	NEK-21ec_00399	NEK-22ec_00741	NEK-23ec_03448	NEK-24ec_00386	NEK-26ec_03361	NEK-28ec_00776	NEK-29ec_03222
licC_1		Lichenan permease IIC component	96	96	1	2895	19009				1322	1346	1322	NEK-101ec_02712	NEK-102ec_00002	NEK-103ec_01322	NEK-104ec_04748	NEK-105ec_01298	NEK-106ec_00729	NEK-108ec_01444	NEK-10ec_02895	NEK-112ec_04588	NEK-113ec_02776	NEK-114ec_00495	NEK-116ec_01759	NEK-118ec_00904	NEK-119ec_01915	NEK-11ec_02512	NEK-121ec_02331	NEK-122ec_04656	NEK-123ec_01495	NEK-124ec_02810	NEK-125ec_01812	NEK-126ec_02038	NEK-127ec_01134	NEK-12ec_04582	NEK-13ec_03779	NEK-15ec_01020	NEK-16ec_02435	NEK-18ec_02126	NEK-19ec_01775	NEK-1ec_01209	NEK-21ec_03704	NEK-22ec_04481	NEK-23ec_01551	NEK-24ec_01844	NEK-26ec_00738	NEK-28ec_04739	NEK-29ec_03872
dacD		D-alanyl-D-alanine carboxypeptidase DacD	96	96	1	2895	15640				1163	1169	1163	NEK-101ec_02224	NEK-102ec_03626	NEK-103ec_03668	NEK-104ec_00538	NEK-105ec_01599	NEK-106ec_01086	NEK-108ec_02354	NEK-10ec_00259	NEK-112ec_00893	NEK-113ec_04034	NEK-114ec_03824	NEK-116ec_00271	NEK-118ec_04258	NEK-119ec_01116	NEK-11ec_00612	NEK-121ec_01299	NEK-122ec_04255	NEK-123ec_01879	NEK-124ec_03612	NEK-125ec_04597	NEK-126ec_00284	NEK-127ec_00917	NEK-12ec_04153	NEK-13ec_01759	NEK-15ec_00272	NEK-16ec_00323	NEK-18ec_01233	NEK-19ec_04452	NEK-1ec_03846	NEK-21ec_01518	NEK-22ec_03772	NEK-23ec_00634	NEK-24ec_00628	NEK-26ec_02007	NEK-28ec_00412	NEK-29ec_02993
selD		Selenide, water dikinase	96	96	1	2895	6051				1043	1049	1043	NEK-101ec_00298	NEK-102ec_02869	NEK-103ec_02270	NEK-104ec_00435	NEK-105ec_02635	NEK-106ec_03126	NEK-108ec_03050	NEK-10ec_03769	NEK-112ec_01257	NEK-113ec_03364	NEK-114ec_03411	NEK-116ec_01916	NEK-118ec_02952	NEK-119ec_00710	NEK-11ec_01783	NEK-121ec_01907	NEK-122ec_02096	NEK-123ec_00148	NEK-124ec_01564	NEK-125ec_02250	NEK-126ec_01635	NEK-127ec_02030	NEK-12ec_01019	NEK-13ec_00643	NEK-15ec_02411	NEK-16ec_00995	NEK-18ec_00083	NEK-19ec_00766	NEK-1ec_00762	NEK-21ec_02299	NEK-22ec_01516	NEK-23ec_00537	NEK-24ec_01757	NEK-26ec_03045	NEK-28ec_01482	NEK-29ec_02779
ftsX		Cell division protein FtsX	96	96	1	2895	18302				1049	1073	1055	NEK-101ec_02476	NEK-102ec_00239	NEK-103ec_01556	NEK-104ec_01955	NEK-105ec_01535	NEK-106ec_00501	NEK-108ec_01216	NEK-10ec_01489	NEK-112ec_01894	NEK-113ec_04188	NEK-114ec_00260	NEK-116ec_01531	NEK-118ec_01147	NEK-119ec_01686	NEK-11ec_03476	NEK-121ec_02098	NEK-122ec_03084	NEK-123ec_01263	NEK-124ec_02292	NEK-125ec_01583	NEK-126ec_02270	NEK-127ec_01365	NEK-12ec_02649	NEK-13ec_04558	NEK-15ec_01251	NEK-16ec_02206	NEK-18ec_01893	NEK-19ec_01533	NEK-1ec_00983	NEK-21ec_02799	NEK-22ec_03112	NEK-23ec_01323	NEK-24ec_02067	NEK-26ec_00973	NEK-28ec_02473	NEK-29ec_01728
madD		Malonyl-S-ACP:biotin-protein carboxyltransferase MADD	96	96	1	2895	10416				800	800	800	NEK-101ec_00019	NEK-102ec_02728	NEK-103ec_04443	NEK-104ec_00143	NEK-105ec_01035	NEK-106ec_02790	NEK-108ec_04726	NEK-10ec_02290	NEK-112ec_02978	NEK-113ec_04589	NEK-114ec_01095	NEK-116ec_04858	NEK-118ec_00288	NEK-119ec_01062	NEK-11ec_04344	NEK-121ec_01643	NEK-122ec_03679	NEK-123ec_02461	NEK-124ec_04892	NEK-125ec_02650	NEK-126ec_02984	NEK-127ec_04688	NEK-12ec_03962	NEK-13ec_02183	NEK-15ec_01007	NEK-16ec_01267	NEK-18ec_00369	NEK-19ec_03920	NEK-1ec_04956	NEK-21ec_03079	NEK-22ec_01803	NEK-23ec_00264	NEK-24ec_04792	NEK-26ec_00013	NEK-28ec_04605	NEK-29ec_04624
paaJ		3-oxoadipyl-CoA/3-oxo-5,6-dehydrosuberyl-CoA thiolase	96	96	1	2895	10279				719	1205	1199	NEK-101ec_00101	NEK-102ec_02647	NEK-103ec_02895	NEK-104ec_00226	NEK-105ec_03166	NEK-106ec_03930	NEK-108ec_03899	NEK-10ec_02208	NEK-112ec_03061	NEK-113ec_02487	NEK-114ec_01014	NEK-116ec_03283	NEK-118ec_00372	NEK-119ec_00981	NEK-11ec_01594	NEK-121ec_01724	NEK-122ec_01852	NEK-123ec_03891	NEK-124ec_03838	NEK-125ec_02732	NEK-126ec_02903	NEK-127ec_03407	NEK-12ec_01213	NEK-13ec_00435	NEK-15ec_03407	NEK-16ec_01186	NEK-18ec_00287	NEK-19ec_00959	NEK-1ec_00553	NEK-21ec_03883	NEK-22ec_01720	NEK-23ec_00345	NEK-24ec_01502	NEK-26ec_02276	NEK-28ec_03184	NEK-29ec_03377
ansB		L-asparaginase	96	96	1	2895	5971				848	1043	1038	NEK-101ec_00346	NEK-102ec_02792	NEK-103ec_02318	NEK-104ec_00476	NEK-105ec_02594	NEK-106ec_03084	NEK-108ec_03098	NEK-10ec_04664	NEK-112ec_01298	NEK-113ec_04459	NEK-114ec_03681	NEK-116ec_01957	NEK-118ec_03005	NEK-119ec_00667	NEK-11ec_04594	NEK-121ec_01955	NEK-122ec_02147	NEK-123ec_00188	NEK-124ec_04373	NEK-125ec_04295	NEK-126ec_01587	NEK-127ec_02111	NEK-12ec_00969	NEK-13ec_00683	NEK-15ec_02335	NEK-16ec_00954	NEK-18ec_00038	NEK-19ec_00678	NEK-1ec_00802	NEK-21ec_04512	NEK-22ec_04327	NEK-23ec_00576	NEK-24ec_01797	NEK-26ec_04488	NEK-28ec_01530	NEK-29ec_02819
group_1398		hypothetical protein	96	96	1	2895	4903				500	503	500	NEK-101ec_01516	NEK-102ec_01714	NEK-103ec_02009	NEK-104ec_02033	NEK-105ec_01956	NEK-106ec_01580	NEK-108ec_02521	NEK-10ec_03129	NEK-112ec_00464	NEK-113ec_01829	NEK-114ec_00631	NEK-116ec_01374	NEK-118ec_02687	NEK-119ec_02728	NEK-11ec_02859	NEK-121ec_03475	NEK-122ec_00497	NEK-123ec_01107	NEK-124ec_00709	NEK-125ec_00828	NEK-126ec_02422	NEK-127ec_02292	NEK-12ec_02783	NEK-13ec_03415	NEK-15ec_02618	NEK-16ec_01622	NEK-18ec_02576	NEK-19ec_01178	NEK-1ec_03546	NEK-21ec_02910	NEK-22ec_02936	NEK-23ec_02988	NEK-24ec_02948	NEK-26ec_04337	NEK-28ec_02025	NEK-29ec_01315
rimO_2		Ribosomal protein S12 methylthiotransferase RimO	96	96	1	2895	5039				890	1007	927	NEK-101ec_01628	NEK-102ec_01811	NEK-103ec_02121	NEK-104ec_02132	NEK-105ec_02067	NEK-106ec_01678	NEK-108ec_02633	NEK-10ec_03031	NEK-112ec_00562	NEK-113ec_01940	NEK-114ec_00743	NEK-116ec_01473	NEK-118ec_02592	NEK-119ec_02827	NEK-11ec_02966	NEK-121ec_04424	NEK-122ec_00607	NEK-123ec_04244	NEK-124ec_00820	NEK-125ec_00953	NEK-126ec_02534	NEK-127ec_02417	NEK-12ec_02890	NEK-13ec_03408	NEK-15ec_02716	NEK-16ec_01510	NEK-18ec_02674	NEK-19ec_01083	NEK-1ec_04810	NEK-21ec_03021	NEK-22ec_04242	NEK-23ec_03086	NEK-24ec_03060	NEK-26ec_03159	NEK-28ec_02137	NEK-29ec_01413
mhpA		3-(3-hydroxy-phenyl)propionate/3-hydroxycinnamic acid hydroxylase	96	96	1	2895	12570				956	1664	1656	NEK-101ec_02763	NEK-102ec_03105	NEK-103ec_00088	NEK-104ec_03278	NEK-105ec_00143	NEK-106ec_00086	NEK-108ec_00086	NEK-10ec_02706	NEK-112ec_02825	NEK-113ec_00137	NEK-114ec_02301	NEK-116ec_03396	NEK-118ec_00593	NEK-119ec_01535	NEK-11ec_00276	NEK-121ec_00564	NEK-122ec_00924	NEK-123ec_03420	NEK-124ec_03352	NEK-125ec_01381	NEK-126ec_02634	NEK-127ec_00086	NEK-12ec_00282	NEK-13ec_00838	NEK-15ec_02847	NEK-16ec_00754	NEK-18ec_00950	NEK-19ec_00257	NEK-1ec_00164	NEK-21ec_03756	NEK-22ec_01107	NEK-23ec_00983	NEK-24ec_03661	NEK-26ec_00598	NEK-28ec_02617	NEK-29ec_00152
dkgB_2		2,5-diketo-D-gluconic acid reductase B	96	96	1	2895	17271				473	803	799	NEK-101ec_03099	NEK-102ec_04689	NEK-103ec_04872	NEK-104ec_01192	NEK-105ec_04525	NEK-106ec_04557	NEK-108ec_00624	NEK-10ec_00549	NEK-112ec_03952	NEK-113ec_01338	NEK-114ec_04362	NEK-116ec_00635	NEK-118ec_02133	NEK-119ec_00002	NEK-11ec_00936	NEK-121ec_00652	NEK-122ec_01229	NEK-123ec_02133	NEK-124ec_00002	NEK-125ec_00349	NEK-126ec_01183	NEK-127ec_04533	NEK-12ec_04481	NEK-13ec_05192	NEK-15ec_04579	NEK-16ec_03105	NEK-18ec_04493	NEK-19ec_04809	NEK-1ec_04937	NEK-21ec_00002	NEK-22ec_04229	NEK-23ec_02512	NEK-24ec_00002	NEK-26ec_03807	NEK-28ec_04476	NEK-29ec_01137
yfhL		putative ferredoxin-like protein YfhL	96	96	1	2895	14193				260	383	261	NEK-101ec_03310	NEK-102ec_03065	NEK-103ec_02555	NEK-104ec_02912	NEK-105ec_03076	NEK-106ec_03433	NEK-108ec_03704	NEK-10ec_02440	NEK-112ec_03143	NEK-113ec_02642	NEK-114ec_01576	NEK-116ec_02407	NEK-118ec_03672	NEK-119ec_04085	NEK-11ec_04069	NEK-121ec_03726	NEK-122ec_03876	NEK-123ec_03697	NEK-124ec_03278	NEK-125ec_03854	NEK-126ec_03653	NEK-127ec_03317	NEK-12ec_03117	NEK-13ec_05826	NEK-15ec_03638	NEK-16ec_03990	NEK-18ec_03169	NEK-19ec_03885	NEK-1ec_02297	NEK-21ec_03278	NEK-22ec_00407	NEK-23ec_03764	NEK-24ec_03466	NEK-26ec_02804	NEK-28ec_02820	NEK-29ec_02105
yphA		Inner membrane protein YphA	96	96	1	2895	14260				353	500	459	NEK-101ec_03322	NEK-102ec_03053	NEK-103ec_02567	NEK-104ec_02924	NEK-105ec_03064	NEK-106ec_03421	NEK-108ec_03716	NEK-10ec_02428	NEK-112ec_03155	NEK-113ec_02654	NEK-114ec_01564	NEK-116ec_02395	NEK-118ec_03660	NEK-119ec_04073	NEK-11ec_04081	NEK-121ec_03738	NEK-122ec_03888	NEK-123ec_03709	NEK-124ec_03266	NEK-125ec_03842	NEK-126ec_03641	NEK-127ec_03305	NEK-12ec_03129	NEK-13ec_03556	NEK-15ec_03626	NEK-16ec_03978	NEK-18ec_03157	NEK-19ec_03873	NEK-1ec_02309	NEK-21ec_03290	NEK-22ec_00395	NEK-23ec_03776	NEK-24ec_03478	NEK-26ec_02816	NEK-28ec_02808	NEK-29ec_02093
nrdG		Anaerobic ribonucleoside-triphosphate reductase-activating protein	96	96	1	2895	12213				191	464	461	NEK-101ec_03552	NEK-102ec_01335	NEK-103ec_01280	NEK-104ec_02843	NEK-105ec_04235	NEK-106ec_03586	NEK-108ec_03460	NEK-10ec_04418	NEK-112ec_04302	NEK-113ec_02364	NEK-114ec_02031	NEK-116ec_03042	NEK-118ec_01817	NEK-119ec_03914	NEK-11ec_03064	NEK-121ec_02702	NEK-122ec_04021	NEK-123ec_03628	NEK-124ec_02490	NEK-125ec_02892	NEK-126ec_00932	NEK-127ec_03599	NEK-12ec_03691	NEK-13ec_04479	NEK-15ec_03926	NEK-16ec_04643	NEK-18ec_03312	NEK-19ec_04215	NEK-1ec_04424	NEK-21ec_02666	NEK-22ec_03546	NEK-23ec_03679	NEK-24ec_03240	NEK-26ec_04707	NEK-28ec_03070	NEK-29ec_02684
codA_2		Cytosine deaminase	96	96	1	2895	18200				572	1322	1251	NEK-101ec_03899	NEK-102ec_00316	NEK-103ec_03721	NEK-104ec_03889	NEK-105ec_03621	NEK-106ec_00424	NEK-108ec_01139	NEK-10ec_01564	NEK-112ec_04521	NEK-113ec_03738	NEK-114ec_02984	NEK-116ec_04063	NEK-118ec_01220	NEK-119ec_01611	NEK-11ec_03549	NEK-121ec_02020	NEK-122ec_03157	NEK-123ec_01188	NEK-124ec_02217	NEK-125ec_03417	NEK-126ec_04561	NEK-127ec_01442	NEK-12ec_02722	NEK-13ec_04857	NEK-15ec_01328	NEK-16ec_02129	NEK-18ec_01816	NEK-19ec_01458	NEK-1ec_00908	NEK-21ec_02724	NEK-22ec_03237	NEK-23ec_01247	NEK-24ec_02143	NEK-26ec_01049	NEK-28ec_02394	NEK-29ec_01653
malP_3		Maltodextrin phosphorylase	96	96	1	2895	18239				404	2390	2364	NEK-101ec_03935	NEK-102ec_00280	NEK-103ec_03758	NEK-104ec_03853	NEK-105ec_03657	NEK-106ec_00460	NEK-108ec_01175	NEK-10ec_01528	NEK-112ec_04740	NEK-113ec_03773	NEK-114ec_03020	NEK-116ec_04099	NEK-118ec_01184	NEK-119ec_01647	NEK-11ec_03513	NEK-121ec_02057	NEK-122ec_03121	NEK-123ec_01224	NEK-124ec_02253	NEK-125ec_03453	NEK-126ec_04529	NEK-127ec_01406	NEK-12ec_02686	NEK-13ec_04663	NEK-15ec_01292	NEK-16ec_02165	NEK-18ec_01852	NEK-19ec_01494	NEK-1ec_00944	NEK-21ec_02760	NEK-22ec_03272	NEK-23ec_01283	NEK-24ec_02107	NEK-26ec_01014	NEK-28ec_02431	NEK-29ec_01689
cra_2		Catabolite repressor/activator	96	96	1	2895	16422				155	1010	987	NEK-101ec_01793	NEK-102ec_02322	NEK-103ec_02519	NEK-104ec_01488	NEK-105ec_02308	NEK-106ec_02486	NEK-108ec_00920	NEK-10ec_01772	NEK-112ec_02535	NEK-113ec_04099	NEK-114ec_00249	NEK-116ec_03915	NEK-118ec_03772	NEK-119ec_00380	NEK-11ec_01264	NEK-121ec_01035	NEK-122ec_01528	NEK-123ec_02439	NEK-124ec_00319	NEK-125ec_00057	NEK-126ec_01478	NEK-127ec_02517	NEK-12ec_01856	NEK-13ec_00191	NEK-15ec_04120	NEK-16ec_03433	NEK-18ec_01560	NEK-19ec_02371	NEK-1ec_02091	NEK-21ec_00319	NEK-22ec_00673	NEK-23ec_02823	NEK-24ec_00308	NEK-26ec_04110	NEK-28ec_00701	NEK-29ec_00835
oprM_1		Outer membrane protein OprM	96	96	1	2895	10288				836	1379	1371	NEK-101ec_00093	NEK-102ec_02655	NEK-103ec_02903	NEK-104ec_00218	NEK-105ec_03174	NEK-106ec_03938	NEK-108ec_03907	NEK-10ec_02216	NEK-112ec_03053	NEK-113ec_02479	NEK-114ec_01022	NEK-116ec_03291	NEK-118ec_00364	NEK-119ec_00989	NEK-11ec_01585	NEK-121ec_01716	NEK-122ec_01843	NEK-123ec_03899	NEK-124ec_03846	NEK-125ec_02724	NEK-126ec_02911	NEK-127ec_03399	NEK-12ec_01222	NEK-13ec_00427	NEK-15ec_03415	NEK-16ec_01194	NEK-18ec_00295	NEK-19ec_00968	NEK-1ec_00545	NEK-21ec_03875	NEK-22ec_01728	NEK-23ec_00337	NEK-24ec_01494	NEK-26ec_02268	NEK-28ec_03176	NEK-29ec_03369
group_1672		hypothetical protein	96	96	1	2895	8512				413	1061	1054	NEK-101ec_00201	NEK-102ec_04729	NEK-103ec_02174	NEK-104ec_00331	NEK-105ec_02735	NEK-106ec_04752	NEK-108ec_02953	NEK-10ec_03457	NEK-112ec_01146	NEK-113ec_02597	NEK-114ec_04032	NEK-116ec_01813	NEK-118ec_00479	NEK-119ec_00872	NEK-11ec_01682	NEK-121ec_01811	NEK-122ec_01999	NEK-123ec_04459	NEK-124ec_01669	NEK-125ec_02154	NEK-126ec_02812	NEK-127ec_01827	NEK-12ec_01122	NEK-13ec_00530	NEK-15ec_02512	NEK-16ec_01091	NEK-18ec_00180	NEK-19ec_00869	NEK-1ec_00661	NEK-21ec_02403	NEK-22ec_01615	NEK-23ec_00437	NEK-24ec_01594	NEK-26ec_02384	NEK-28ec_01386	NEK-29ec_04267
group_1713		hypothetical protein	96	96	1	2895	11507				236	236	236	NEK-101ec_00645	NEK-102ec_00841	NEK-103ec_00234	NEK-104ec_03432	NEK-105ec_00283	NEK-106ec_00222	NEK-108ec_00220	NEK-10ec_00986	NEK-112ec_02594	NEK-113ec_00274	NEK-114ec_03571	NEK-116ec_02166	NEK-118ec_00740	NEK-119ec_03193	NEK-11ec_00127	NEK-121ec_00419	NEK-122ec_01066	NEK-123ec_03295	NEK-124ec_01420	NEK-125ec_01515	NEK-126ec_02778	NEK-127ec_00220	NEK-12ec_00428	NEK-13ec_00982	NEK-15ec_00583	NEK-16ec_04845	NEK-18ec_00807	NEK-19ec_00095	NEK-1ec_00016	NEK-21ec_01248	NEK-22ec_00968	NEK-23ec_01120	NEK-24ec_01029	NEK-26ec_00453	NEK-28ec_01078	NEK-29ec_00288
rimI_2		Ribosomal-protein-alanine acetyltransferase	96	96	1	2895	9715				446	446	446	NEK-101ec_00821	NEK-102ec_00427	NEK-103ec_00501	NEK-104ec_00960	NEK-105ec_03289	NEK-106ec_00831	NEK-108ec_01529	NEK-10ec_03961	NEK-112ec_01621	NEK-113ec_00791	NEK-114ec_03775	NEK-116ec_00403	NEK-118ec_03494	NEK-119ec_02490	NEK-11ec_02774	NEK-121ec_02420	NEK-122ec_02503	NEK-123ec_01727	NEK-124ec_01850	NEK-125ec_00436	NEK-126ec_03759	NEK-127ec_01711	NEK-12ec_00825	NEK-13ec_01729	NEK-15ec_01596	NEK-16ec_02667	NEK-18ec_03409	NEK-19ec_02018	NEK-1ec_01441	NEK-21ec_00746	NEK-22ec_03319	NEK-23ec_01794	NEK-24ec_02250	NEK-26ec_01161	NEK-28ec_00089	NEK-29ec_01884
lplA		Lipoate-protein ligase A	96	96	1	2895	9702				785	1016	1013	NEK-101ec_00833	NEK-102ec_00439	NEK-103ec_00513	NEK-104ec_00972	NEK-105ec_03277	NEK-106ec_00843	NEK-108ec_01541	NEK-10ec_03973	NEK-112ec_01633	NEK-113ec_00803	NEK-114ec_03763	NEK-116ec_00415	NEK-118ec_03506	NEK-119ec_02478	NEK-11ec_02786	NEK-121ec_02432	NEK-122ec_02491	NEK-123ec_01715	NEK-124ec_01862	NEK-125ec_00448	NEK-126ec_03771	NEK-127ec_01699	NEK-12ec_00813	NEK-13ec_01717	NEK-15ec_01584	NEK-16ec_02655	NEK-18ec_03397	NEK-19ec_02006	NEK-1ec_01429	NEK-21ec_00734	NEK-22ec_05801	NEK-23ec_01782	NEK-24ec_02262	NEK-26ec_01173	NEK-28ec_00101	NEK-29ec_01872
group_1754		hypothetical protein	96	96	1	2895	4042				713	716	713	NEK-101ec_01265	NEK-102ec_01092	NEK-103ec_00946	NEK-104ec_01708	NEK-105ec_00666	NEK-106ec_01812	NEK-108ec_01973	NEK-10ec_01363	NEK-112ec_00201	NEK-113ec_01224	NEK-114ec_02706	NEK-116ec_01186	NEK-118ec_01383	NEK-119ec_02117	NEK-11ec_02001	NEK-121ec_03642	NEK-122ec_00213	NEK-123ec_00808	NEK-124ec_00958	NEK-125ec_01199	NEK-126ec_01920	NEK-127ec_02950	NEK-12ec_02332	NEK-13ec_01216	NEK-15ec_01901	NEK-16ec_01965	NEK-18ec_02330	NEK-19ec_03231	NEK-1ec_02654	NEK-21ec_00935	NEK-22ec_01398	NEK-23ec_01996	NEK-24ec_02693	NEK-26ec_01594	NEK-28ec_01819	NEK-29ec_03982
entA		2,3-dihydro-2,3-dihydroxybenzoate dehydrogenase	96	96	1	2895	16221				755	755	755	NEK-101ec_01679	NEK-102ec_03699	NEK-103ec_01873	NEK-104ec_02639	NEK-105ec_03412	NEK-106ec_04685	NEK-108ec_01031	NEK-10ec_01670	NEK-112ec_03429	NEK-113ec_03454	NEK-114ec_02609	NEK-116ec_03673	NEK-118ec_03266	NEK-119ec_00485	NEK-11ec_01378	NEK-121ec_01147	NEK-122ec_01637	NEK-123ec_03039	NEK-124ec_00434	NEK-125ec_04467	NEK-126ec_03444	NEK-127ec_03924	NEK-12ec_03763	NEK-13ec_00078	NEK-15ec_03191	NEK-16ec_03548	NEK-18ec_01447	NEK-19ec_03478	NEK-1ec_02194	NEK-21ec_00434	NEK-22ec_00776	NEK-23ec_03483	NEK-24ec_00421	NEK-26ec_03326	NEK-28ec_00811	NEK-29ec_03186
lysU		Lysine--tRNA ligase, heat inducible	96	96	1	2895	16450				1517	1517	1517	NEK-101ec_01804	NEK-102ec_02311	NEK-103ec_02508	NEK-104ec_01477	NEK-105ec_02297	NEK-106ec_02475	NEK-108ec_00909	NEK-10ec_01783	NEK-112ec_02524	NEK-113ec_04775	NEK-114ec_00238	NEK-116ec_03926	NEK-118ec_03783	NEK-119ec_00369	NEK-11ec_01253	NEK-121ec_01024	NEK-122ec_01516	NEK-123ec_02428	NEK-124ec_00308	NEK-125ec_00068	NEK-126ec_01467	NEK-127ec_02528	NEK-12ec_01867	NEK-13ec_00202	NEK-15ec_04109	NEK-16ec_03422	NEK-18ec_01571	NEK-19ec_02359	NEK-1ec_02080	NEK-21ec_00308	NEK-22ec_00662	NEK-23ec_02812	NEK-24ec_00297	NEK-26ec_02598	NEK-28ec_00690	NEK-29ec_00846
group_1782		hypothetical protein	96	96	1	2895	14791				284	284	284	NEK-101ec_01967	NEK-102ec_01880	NEK-103ec_02712	NEK-104ec_02200	NEK-105ec_02916	NEK-106ec_02039	NEK-108ec_02894	NEK-10ec_00509	NEK-112ec_00632	NEK-113ec_02201	NEK-114ec_02083	NEK-116ec_00021	NEK-118ec_02143	NEK-119ec_02896	NEK-11ec_00896	NEK-121ec_02968	NEK-122ec_03211	NEK-123ec_02892	NEK-124ec_02010	NEK-125ec_02304	NEK-126ec_00026	NEK-127ec_00665	NEK-12ec_01607	NEK-13ec_02231	NEK-15ec_00521	NEK-16ec_00029	NEK-18ec_00981	NEK-19ec_02789	NEK-1ec_02054	NEK-21ec_01829	NEK-22ec_00192	NEK-23ec_03156	NEK-24ec_03312	NEK-26ec_02629	NEK-28ec_01175	NEK-29ec_04121
xylB_4		Xylulose kinase	96	96	1	2895	15163				674	1463	1293	NEK-101ec_02154	NEK-102ec_02061	NEK-103ec_03435	NEK-104ec_04391	NEK-105ec_04077	NEK-106ec_02220	NEK-108ec_02713	NEK-10ec_00328	NEK-112ec_00819	NEK-113ec_02020	NEK-114ec_02919	NEK-116ec_00204	NEK-118ec_02336	NEK-119ec_03078	NEK-11ec_00702	NEK-121ec_01226	NEK-122ec_03401	NEK-123ec_01814	NEK-124ec_05080	NEK-125ec_04082	NEK-126ec_00213	NEK-127ec_00851	NEK-12ec_01800	NEK-13ec_02603	NEK-15ec_00340	NEK-16ec_00216	NEK-18ec_01162	NEK-19ec_02980	NEK-1ec_01871	NEK-21ec_05035	NEK-22ec_04551	NEK-23ec_03337	NEK-24ec_00554	NEK-26ec_04583	NEK-28ec_00349	NEK-29ec_01593
hisD		Histidinol dehydrogenase	96	96	1	2895	15602				1304	1304	1304	NEK-101ec_02216	NEK-102ec_03634	NEK-103ec_03676	NEK-104ec_00530	NEK-105ec_01569	NEK-106ec_01078	NEK-108ec_02362	NEK-10ec_00267	NEK-112ec_00885	NEK-113ec_04026	NEK-114ec_03832	NEK-116ec_00263	NEK-118ec_04228	NEK-119ec_01108	NEK-11ec_00641	NEK-121ec_01291	NEK-122ec_04227	NEK-123ec_01871	NEK-124ec_03604	NEK-125ec_04589	NEK-126ec_00276	NEK-127ec_00909	NEK-12ec_04124	NEK-13ec_01751	NEK-15ec_00280	NEK-16ec_00315	NEK-18ec_01225	NEK-19ec_04481	NEK-1ec_03838	NEK-21ec_01510	NEK-22ec_03780	NEK-23ec_00626	NEK-24ec_00620	NEK-26ec_01999	NEK-28ec_00404	NEK-29ec_02985
dcyD		D-cysteine desulfhydrase	96	96	1	2895	15788				746	986	983	NEK-101ec_02277	NEK-102ec_03554	NEK-103ec_03614	NEK-104ec_00675	NEK-105ec_01659	NEK-106ec_01178	NEK-108ec_02293	NEK-10ec_00205	NEK-112ec_00946	NEK-113ec_04087	NEK-114ec_01152	NEK-116ec_02628	NEK-118ec_02566	NEK-119ec_01183	NEK-11ec_00560	NEK-121ec_01428	NEK-122ec_04307	NEK-123ec_01933	NEK-124ec_04645	NEK-125ec_02614	NEK-126ec_00337	NEK-127ec_00971	NEK-12ec_04889	NEK-13ec_01864	NEK-15ec_00200	NEK-16ec_00458	NEK-18ec_01287	NEK-19ec_00537	NEK-1ec_00451	NEK-21ec_01610	NEK-22ec_02557	NEK-23ec_00687	NEK-24ec_00744	NEK-26ec_02062	NEK-28ec_00465	NEK-29ec_03047
fhuA_1		Ferrichrome-iron receptor	96	96	1	2895	12548				1289	2153	2076	NEK-101ec_02746	NEK-102ec_00982	NEK-103ec_00105	NEK-104ec_03295	NEK-105ec_00160	NEK-106ec_00103	NEK-108ec_00103	NEK-10ec_02723	NEK-112ec_02808	NEK-113ec_00154	NEK-114ec_02318	NEK-116ec_03378	NEK-118ec_00610	NEK-119ec_01552	NEK-11ec_00259	NEK-121ec_00547	NEK-122ec_00941	NEK-123ec_03403	NEK-124ec_03335	NEK-125ec_01398	NEK-126ec_02651	NEK-127ec_00103	NEK-12ec_00300	NEK-13ec_00855	NEK-15ec_02864	NEK-16ec_00771	NEK-18ec_00933	NEK-19ec_00240	NEK-1ec_00147	NEK-21ec_03739	NEK-22ec_01090	NEK-23ec_01000	NEK-24ec_03644	NEK-26ec_00581	NEK-28ec_02634	NEK-29ec_00169
group_1850		hypothetical protein	96	96	1	2895	12115				197	254	211	NEK-101ec_03481	NEK-102ec_01403	NEK-103ec_01210	NEK-104ec_02773	NEK-105ec_02358	NEK-106ec_03508	NEK-108ec_03387	NEK-10ec_03606	NEK-112ec_03686	NEK-113ec_02294	NEK-114ec_01957	NEK-116ec_02974	NEK-118ec_01755	NEK-119ec_03846	NEK-11ec_02996	NEK-121ec_02771	NEK-122ec_04089	NEK-123ec_03560	NEK-124ec_02423	NEK-125ec_02825	NEK-126ec_01004	NEK-127ec_03532	NEK-12ec_03623	NEK-13ec_05018	NEK-15ec_03860	NEK-16ec_04193	NEK-18ec_03245	NEK-19ec_04283	NEK-1ec_03983	NEK-21ec_02599	NEK-22ec_04156	NEK-23ec_03611	NEK-24ec_03167	NEK-26ec_03656	NEK-28ec_03000	NEK-29ec_02607
group_1853		hypothetical protein	96	96	1	2895	12247				1502	1502	1502	NEK-101ec_03575	NEK-102ec_01312	NEK-103ec_01303	NEK-104ec_02871	NEK-105ec_04258	NEK-106ec_03609	NEK-108ec_03488	NEK-10ec_04441	NEK-112ec_04325	NEK-113ec_02392	NEK-114ec_02059	NEK-116ec_03065	NEK-118ec_01837	NEK-119ec_03937	NEK-11ec_03084	NEK-121ec_02679	NEK-122ec_04001	NEK-123ec_03656	NEK-124ec_02518	NEK-125ec_02915	NEK-126ec_00904	NEK-127ec_03622	NEK-12ec_03711	NEK-13ec_04407	NEK-15ec_03949	NEK-16ec_04615	NEK-18ec_03335	NEK-19ec_04195	NEK-1ec_04401	NEK-21ec_02694	NEK-22ec_03574	NEK-23ec_03702	NEK-24ec_03268	NEK-26ec_04539	NEK-28ec_03093	NEK-29ec_02712
lamB_2		Maltoporin	96	96	1	2895	11862				659	1325	1282	NEK-101ec_03702	NEK-102ec_01547	NEK-103ec_01065	NEK-104ec_03558	NEK-105ec_02507	NEK-106ec_03783	NEK-108ec_03999	NEK-10ec_03329	NEK-112ec_03537	NEK-113ec_03686	NEK-114ec_03209	NEK-116ec_03569	NEK-118ec_01610	NEK-119ec_04277	NEK-11ec_02645	NEK-121ec_02915	NEK-122ec_03721	NEK-123ec_04174	NEK-124ec_04333	NEK-125ec_03136	NEK-126ec_01148	NEK-127ec_03719	NEK-12ec_02962	NEK-13ec_03702	NEK-15ec_03999	NEK-16ec_04046	NEK-18ec_03655	NEK-19ec_03643	NEK-1ec_03453	NEK-21ec_04472	NEK-22ec_02824	NEK-23ec_03991	NEK-24ec_03975	NEK-26ec_03575	NEK-28ec_02854	NEK-29ec_02545
glgC_2		Glucose-1-phosphate adenylyltransferase	96	96	1	2895	18253				1295	1295	1295	NEK-101ec_03945	NEK-102ec_00270	NEK-103ec_03768	NEK-104ec_03845	NEK-105ec_03667	NEK-106ec_00470	NEK-108ec_01185	NEK-10ec_01520	NEK-112ec_01862	NEK-113ec_03783	NEK-114ec_03030	NEK-116ec_04107	NEK-118ec_01176	NEK-119ec_01655	NEK-11ec_03505	NEK-121ec_02067	NEK-122ec_03113	NEK-123ec_01232	NEK-124ec_02261	NEK-125ec_03463	NEK-126ec_04519	NEK-127ec_01396	NEK-12ec_02678	NEK-13ec_05204	NEK-15ec_01282	NEK-16ec_02175	NEK-18ec_01862	NEK-19ec_01502	NEK-1ec_00952	NEK-21ec_02768	NEK-22ec_03281	NEK-23ec_01292	NEK-24ec_02098	NEK-26ec_01004	NEK-28ec_02441	NEK-29ec_01697
mnmG		tRNA uridine 5-carboxymethylaminomethyl modification enzyme MnmG	96	96	1	2895	18868				383	1889	1859	NEK-101ec_04052	NEK-102ec_03971	NEK-103ec_03810	NEK-104ec_04192	NEK-105ec_03707	NEK-106ec_04048	NEK-108ec_04209	NEK-10ec_03729	NEK-112ec_03968	NEK-113ec_03985	NEK-114ec_03072	NEK-116ec_04213	NEK-118ec_04377	NEK-119ec_04440	NEK-11ec_03936	NEK-121ec_04128	NEK-122ec_04489	NEK-123ec_04689	NEK-124ec_03427	NEK-125ec_03506	NEK-126ec_04097	NEK-127ec_04144	NEK-12ec_04096	NEK-13ec_04273	NEK-15ec_04321	NEK-16ec_04327	NEK-18ec_03873	NEK-19ec_04074	NEK-1ec_03810	NEK-21ec_03923	NEK-22ec_04711	NEK-23ec_04289	NEK-24ec_04184	NEK-26ec_03920	NEK-28ec_04219	NEK-29ec_03454
hemN_2		Oxygen-independent coproporphyrinogen III oxidase	96	96	1	2895	1024				1241	1373	1371	NEK-101ec_04217	NEK-102ec_04069	NEK-103ec_04066	NEK-104ec_04003	NEK-105ec_03873	NEK-106ec_04147	NEK-108ec_04372	NEK-10ec_03849	NEK-112ec_04125	NEK-113ec_03896	NEK-114ec_03325	NEK-116ec_04305	NEK-118ec_04473	NEK-119ec_04539	NEK-11ec_03765	NEK-121ec_04283	NEK-122ec_04332	NEK-123ec_04373	NEK-124ec_04958	NEK-125ec_03672	NEK-126ec_04122	NEK-127ec_04310	NEK-12ec_03922	NEK-13ec_02846	NEK-15ec_04486	NEK-16ec_04419	NEK-18ec_04160	NEK-19ec_04380	NEK-1ec_04203	NEK-21ec_04904	NEK-22ec_04658	NEK-23ec_04203	NEK-24ec_04283	NEK-26ec_03796	NEK-28ec_03686	NEK-29ec_03869
pepQ		Xaa-Pro dipeptidase	96	96	1	2896	124				1331	1331	1331	NEK-101ec_04230	NEK-102ec_04262	NEK-103ec_04079	NEK-104ec_04210	NEK-105ec_03967	NEK-106ec_04251	NEK-108ec_04480	NEK-10ec_04021	NEK-112ec_04138	NEK-113ec_04264	NEK-114ec_04193	NEK-116ec_04318	NEK-118ec_04654	NEK-119ec_04552	NEK-11ec_04198	NEK-121ec_04296	NEK-122ec_04579	NEK-123ec_04482	NEK-124ec_03669	NEK-125ec_03969	NEK-126ec_04303	NEK-127ec_04323	NEK-12ec_04273	NEK-13ec_04058	NEK-15ec_04499	NEK-16ec_04519	NEK-18ec_04173	NEK-19ec_04678	NEK-1ec_04380	NEK-21ec_04096	NEK-22ec_03658	NEK-23ec_04307	NEK-24ec_04493	NEK-26ec_04187	NEK-28ec_03699	NEK-29ec_03713
dcuD		Putative cryptic C4-dicarboxylate transporter DcuD	96	96	1	2895	16152				743	1373	1366	NEK-101ec_04359	NEK-102ec_03741	NEK-103ec_01925	NEK-104ec_02681	NEK-105ec_03454	NEK-106ec_04459	NEK-108ec_01073	NEK-10ec_01628	NEK-112ec_03471	NEK-113ec_03402	NEK-114ec_04116	NEK-116ec_03631	NEK-118ec_03307	NEK-119ec_00527	NEK-11ec_01420	NEK-121ec_01189	NEK-122ec_01679	NEK-123ec_03081	NEK-124ec_00476	NEK-125ec_04219	NEK-126ec_03486	NEK-127ec_03967	NEK-12ec_03805	NEK-13ec_00036	NEK-15ec_03233	NEK-16ec_03590	NEK-18ec_04524	NEK-19ec_03520	NEK-1ec_02236	NEK-21ec_00476	NEK-22ec_00818	NEK-23ec_03525	NEK-24ec_00464	NEK-26ec_03284	NEK-28ec_00863	NEK-29ec_03144
dcuB		Anaerobic C4-dicarboxylate transporter DcuB	96	96	1	2898	41				1067	1490	1339	NEK-101ec_04917	NEK-102ec_04906	NEK-103ec_04555	NEK-104ec_04832	NEK-105ec_04644	NEK-106ec_04904	NEK-108ec_04749	NEK-10ec_04872	NEK-112ec_04632	NEK-113ec_04733	NEK-114ec_04339	NEK-116ec_04918	NEK-118ec_04921	NEK-119ec_04859	NEK-11ec_04791	NEK-121ec_04680	NEK-122ec_04667	NEK-123ec_04756	NEK-124ec_04703	NEK-125ec_04741	NEK-126ec_04675	NEK-127ec_04753	NEK-12ec_04673	NEK-13ec_04264	NEK-15ec_04769	NEK-16ec_04972	NEK-18ec_04814	NEK-19ec_04819	NEK-1ec_05017	NEK-21ec_04731	NEK-22ec_04771	NEK-23ec_04593	NEK-24ec_04830	NEK-26ec_04592	NEK-28ec_04820	NEK-29ec_04687
rstA		Transcriptional regulatory protein RstA	96	96	1	2895	10352				206	719	713	NEK-101ec_00057	NEK-102ec_02690	NEK-103ec_02938	NEK-104ec_00183	NEK-105ec_03209	NEK-106ec_04418	NEK-108ec_03943	NEK-10ec_02251	NEK-112ec_03017	NEK-113ec_04628	NEK-114ec_01057	NEK-116ec_03326	NEK-118ec_00325	NEK-119ec_01024	NEK-11ec_01544	NEK-121ec_01681	NEK-122ec_01802	NEK-123ec_03934	NEK-124ec_03881	NEK-125ec_02689	NEK-126ec_02946	NEK-127ec_03364	NEK-12ec_01263	NEK-13ec_00391	NEK-15ec_03450	NEK-16ec_01229	NEK-18ec_00330	NEK-19ec_01009	NEK-1ec_00510	NEK-21ec_03840	NEK-22ec_01763	NEK-23ec_00302	NEK-24ec_01458	NEK-26ec_02233	NEK-28ec_03141	NEK-29ec_04582
fumC		Fumarate hydratase class II	96	96	1	2895	10345				536	1400	1391	NEK-101ec_00061	NEK-102ec_02686	NEK-103ec_02934	NEK-104ec_00187	NEK-105ec_03205	NEK-106ec_04422	NEK-108ec_03938	NEK-10ec_02247	NEK-112ec_03022	NEK-113ec_04632	NEK-114ec_01053	NEK-116ec_03322	NEK-118ec_00330	NEK-119ec_01020	NEK-11ec_01548	NEK-121ec_01685	NEK-122ec_01806	NEK-123ec_03930	NEK-124ec_03877	NEK-125ec_02693	NEK-126ec_02942	NEK-127ec_03368	NEK-12ec_01259	NEK-13ec_00396	NEK-15ec_03446	NEK-16ec_01225	NEK-18ec_00326	NEK-19ec_01005	NEK-1ec_00514	NEK-21ec_03844	NEK-22ec_01759	NEK-23ec_00306	NEK-24ec_01463	NEK-26ec_02237	NEK-28ec_03145	NEK-29ec_04578
paaB		1,2-phenylacetyl-CoA epoxidase, subunit B	96	96	1	2895	10270				287	302	287	NEK-101ec_00110	NEK-102ec_02639	NEK-103ec_02887	NEK-104ec_00234	NEK-105ec_03158	NEK-106ec_03922	NEK-108ec_03891	NEK-10ec_02200	NEK-112ec_03069	NEK-113ec_02495	NEK-114ec_01006	NEK-116ec_03275	NEK-118ec_00380	NEK-119ec_00973	NEK-11ec_01602	NEK-121ec_01732	NEK-122ec_01860	NEK-123ec_03883	NEK-124ec_03830	NEK-125ec_02740	NEK-126ec_02895	NEK-127ec_03415	NEK-12ec_01204	NEK-13ec_00443	NEK-15ec_03399	NEK-16ec_01178	NEK-18ec_00279	NEK-19ec_00951	NEK-1ec_00561	NEK-21ec_03891	NEK-22ec_01712	NEK-23ec_00353	NEK-24ec_01510	NEK-26ec_02284	NEK-28ec_03192	NEK-29ec_03385
yciK		putative oxidoreductase YciK	96	96	1	2895	6226				761	800	799	NEK-101ec_00238	NEK-102ec_03801	NEK-103ec_02211	NEK-104ec_00369	NEK-105ec_02697	NEK-106ec_03189	NEK-108ec_02990	NEK-10ec_03420	NEK-112ec_01183	NEK-113ec_03303	NEK-114ec_03340	NEK-116ec_01850	NEK-118ec_02890	NEK-119ec_00769	NEK-11ec_01723	NEK-121ec_01848	NEK-122ec_02040	NEK-123ec_00085	NEK-124ec_01632	NEK-125ec_02191	NEK-126ec_01693	NEK-127ec_01927	NEK-12ec_01080	NEK-13ec_00567	NEK-15ec_02474	NEK-16ec_01054	NEK-18ec_00143	NEK-19ec_00827	NEK-1ec_00698	NEK-21ec_02366	NEK-22ec_01578	NEK-23ec_00474	NEK-24ec_01697	NEK-26ec_02984	NEK-28ec_01423	NEK-29ec_02719
pdxY		Pyridoxal kinase PdxY	96	96	1	2895	11497				860	860	860	NEK-101ec_00637	NEK-102ec_00833	NEK-103ec_00242	NEK-104ec_03440	NEK-105ec_00291	NEK-106ec_00230	NEK-108ec_00228	NEK-10ec_00994	NEK-112ec_02602	NEK-113ec_00282	NEK-114ec_01769	NEK-116ec_02158	NEK-118ec_00748	NEK-119ec_03201	NEK-11ec_00119	NEK-121ec_00411	NEK-122ec_01074	NEK-123ec_03287	NEK-124ec_01412	NEK-125ec_01523	NEK-126ec_02786	NEK-127ec_00228	NEK-12ec_00436	NEK-13ec_00990	NEK-15ec_00591	NEK-16ec_04853	NEK-18ec_00799	NEK-19ec_00087	NEK-1ec_00008	NEK-21ec_01256	NEK-22ec_00960	NEK-23ec_01128	NEK-24ec_01037	NEK-26ec_00445	NEK-28ec_01070	NEK-29ec_00296
appA_1		Oligopeptide-binding protein AppA	96	96	1	2895	11584				1127	1703	1697	NEK-101ec_00686	NEK-102ec_00880	NEK-103ec_00193	NEK-104ec_03393	NEK-105ec_00243	NEK-106ec_00181	NEK-108ec_00181	NEK-10ec_00945	NEK-112ec_02555	NEK-113ec_00235	NEK-114ec_03530	NEK-116ec_02207	NEK-118ec_00698	NEK-119ec_03155	NEK-11ec_00173	NEK-121ec_00461	NEK-122ec_01020	NEK-123ec_04938	NEK-124ec_01461	NEK-125ec_01476	NEK-126ec_02738	NEK-127ec_00181	NEK-12ec_00382	NEK-13ec_00942	NEK-15ec_02953	NEK-16ec_04804	NEK-18ec_00845	NEK-19ec_00141	NEK-1ec_00055	NEK-21ec_01206	NEK-22ec_01009	NEK-23ec_01079	NEK-24ec_00990	NEK-26ec_00492	NEK-28ec_01119	NEK-29ec_00249
dnaC		DNA replication protein DnaC	96	96	1	2895	9732				323	743	738	NEK-101ec_00805	NEK-102ec_00411	NEK-103ec_00484	NEK-104ec_00942	NEK-105ec_03305	NEK-106ec_00814	NEK-108ec_01511	NEK-10ec_03943	NEK-112ec_01602	NEK-113ec_00775	NEK-114ec_03479	NEK-116ec_00387	NEK-118ec_03476	NEK-119ec_02507	NEK-11ec_02758	NEK-121ec_02404	NEK-122ec_02519	NEK-123ec_01743	NEK-124ec_01833	NEK-125ec_00419	NEK-126ec_03743	NEK-127ec_01727	NEK-12ec_00841	NEK-13ec_03114	NEK-15ec_01612	NEK-16ec_02684	NEK-18ec_03425	NEK-19ec_02034	NEK-1ec_01457	NEK-21ec_00762	NEK-22ec_03335	NEK-23ec_01810	NEK-24ec_02234	NEK-26ec_01143	NEK-28ec_00073	NEK-29ec_01900
nadR		Trifunctional NAD biosynthesis/regulator protein NadR	96	96	1	2895	9698				1232	1232	1232	NEK-101ec_00837	NEK-102ec_00443	NEK-103ec_00517	NEK-104ec_00976	NEK-105ec_03273	NEK-106ec_00847	NEK-108ec_01545	NEK-10ec_03977	NEK-112ec_01637	NEK-113ec_00807	NEK-114ec_03759	NEK-116ec_00419	NEK-118ec_03510	NEK-119ec_02474	NEK-11ec_02790	NEK-121ec_02436	NEK-122ec_02487	NEK-123ec_01711	NEK-124ec_01866	NEK-125ec_00452	NEK-126ec_03775	NEK-127ec_01695	NEK-12ec_00809	NEK-13ec_01713	NEK-15ec_01580	NEK-16ec_02651	NEK-18ec_03393	NEK-19ec_02002	NEK-1ec_01425	NEK-21ec_00730	NEK-22ec_05805	NEK-23ec_01778	NEK-24ec_02266	NEK-26ec_01177	NEK-28ec_00105	NEK-29ec_01868
dnaJ		Chaperone protein DnaJ	96	96	1	2895	9564				383	1133	1125	NEK-101ec_00863	NEK-102ec_00469	NEK-103ec_00543	NEK-104ec_01002	NEK-105ec_03247	NEK-106ec_00873	NEK-108ec_01571	NEK-10ec_04003	NEK-112ec_01663	NEK-113ec_00833	NEK-114ec_03733	NEK-116ec_00445	NEK-118ec_03535	NEK-119ec_02448	NEK-11ec_02815	NEK-121ec_02462	NEK-122ec_02462	NEK-123ec_01685	NEK-124ec_01892	NEK-125ec_00478	NEK-126ec_03801	NEK-127ec_01669	NEK-12ec_00784	NEK-13ec_01687	NEK-15ec_01554	NEK-16ec_02625	NEK-18ec_03367	NEK-19ec_01977	NEK-1ec_01399	NEK-21ec_00704	NEK-22ec_04420	NEK-23ec_01752	NEK-24ec_02292	NEK-26ec_01203	NEK-28ec_00131	NEK-29ec_01842
lspA		Lipoprotein signal peptidase	96	96	1	2895	9549				500	500	500	NEK-101ec_00869	NEK-102ec_00475	NEK-103ec_00549	NEK-104ec_01008	NEK-105ec_03241	NEK-106ec_00879	NEK-108ec_01577	NEK-10ec_04009	NEK-112ec_01669	NEK-113ec_00839	NEK-114ec_03727	NEK-116ec_00451	NEK-118ec_03545	NEK-119ec_02442	NEK-11ec_02821	NEK-121ec_02468	NEK-122ec_02456	NEK-123ec_01679	NEK-124ec_01898	NEK-125ec_00484	NEK-126ec_03807	NEK-127ec_01663	NEK-12ec_00778	NEK-13ec_01681	NEK-15ec_01548	NEK-16ec_02619	NEK-18ec_03361	NEK-19ec_01971	NEK-1ec_01393	NEK-21ec_00698	NEK-22ec_04426	NEK-23ec_01746	NEK-24ec_02298	NEK-26ec_01209	NEK-28ec_00137	NEK-29ec_01836
guaC		GMP reductase	96	96	1	2895	9428				1043	1043	1043	NEK-101ec_00955	NEK-102ec_00550	NEK-103ec_00635	NEK-104ec_01083	NEK-105ec_03889	NEK-106ec_00954	NEK-108ec_01663	NEK-10ec_01895	NEK-112ec_01744	NEK-113ec_00914	NEK-114ec_00831	NEK-116ec_00526	NEK-118ec_03120	NEK-119ec_02367	NEK-11ec_03194	NEK-121ec_02554	NEK-122ec_02365	NEK-123ec_01604	NEK-124ec_01973	NEK-125ec_00570	NEK-126ec_03110	NEK-127ec_01577	NEK-12ec_00692	NEK-13ec_01595	NEK-15ec_01462	NEK-16ec_02544	NEK-18ec_02761	NEK-19ec_01885	NEK-1ec_01318	NEK-21ec_00623	NEK-22ec_02117	NEK-23ec_01660	NEK-24ec_02384	NEK-26ec_01284	NEK-28ec_00223	NEK-29ec_02236
fhuC_1		Iron(3 )-hydroxamate import ATP-binding protein FhuC	96	96	1	2895	9305				320	797	791	NEK-101ec_01014	NEK-102ec_00609	NEK-103ec_00695	NEK-104ec_01142	NEK-105ec_03542	NEK-106ec_01013	NEK-108ec_01722	NEK-10ec_01836	NEK-112ec_01804	NEK-113ec_00973	NEK-114ec_00890	NEK-116ec_00585	NEK-118ec_03180	NEK-119ec_02308	NEK-11ec_03815	NEK-121ec_02613	NEK-122ec_02306	NEK-123ec_01545	NEK-124ec_03556	NEK-125ec_00629	NEK-126ec_03051	NEK-127ec_01518	NEK-12ec_00633	NEK-13ec_05072	NEK-15ec_01403	NEK-16ec_02485	NEK-18ec_02820	NEK-19ec_01825	NEK-1ec_01259	NEK-21ec_00564	NEK-22ec_02177	NEK-23ec_01601	NEK-24ec_02443	NEK-26ec_01343	NEK-28ec_00282	NEK-29ec_02177
cdaR_2		Carbohydrate diacid regulator	96	96	1	2895	9291				1130	1211	1207	NEK-101ec_01025	NEK-102ec_00620	NEK-103ec_00706	NEK-104ec_01153	NEK-105ec_03531	NEK-106ec_01024	NEK-108ec_01733	NEK-10ec_01825	NEK-112ec_01815	NEK-113ec_00984	NEK-114ec_00901	NEK-116ec_00596	NEK-118ec_03191	NEK-119ec_02297	NEK-11ec_03826	NEK-121ec_02624	NEK-122ec_02295	NEK-123ec_01534	NEK-124ec_03545	NEK-125ec_00640	NEK-126ec_03040	NEK-127ec_01507	NEK-12ec_00622	NEK-13ec_04007	NEK-15ec_01392	NEK-16ec_02474	NEK-18ec_02831	NEK-19ec_01814	NEK-1ec_01248	NEK-21ec_00553	NEK-22ec_02188	NEK-23ec_01590	NEK-24ec_02454	NEK-26ec_01354	NEK-28ec_00293	NEK-29ec_02166
proS_2		Proline--tRNA ligase	96	96	1	2895	9252				1085	1718	1711	NEK-101ec_01056	NEK-102ec_00651	NEK-103ec_00737	NEK-104ec_01184	NEK-105ec_03500	NEK-106ec_01055	NEK-108ec_01764	NEK-10ec_01794	NEK-112ec_01846	NEK-113ec_01015	NEK-114ec_00932	NEK-116ec_00627	NEK-118ec_03222	NEK-119ec_02266	NEK-11ec_03857	NEK-121ec_02655	NEK-122ec_02264	NEK-123ec_01503	NEK-124ec_03514	NEK-125ec_00671	NEK-126ec_03009	NEK-127ec_01475	NEK-12ec_00591	NEK-13ec_03976	NEK-15ec_01361	NEK-16ec_02443	NEK-18ec_02862	NEK-19ec_01783	NEK-1ec_01217	NEK-21ec_00522	NEK-22ec_02219	NEK-23ec_01559	NEK-24ec_02485	NEK-26ec_01385	NEK-28ec_00324	NEK-29ec_02135
relA		GTP pyrophosphokinase	96	96	1	2895	3916				1520	2237	2229	NEK-101ec_01164	NEK-102ec_01193	NEK-103ec_00845	NEK-104ec_01595	NEK-105ec_00552	NEK-106ec_01913	NEK-108ec_01872	NEK-10ec_01262	NEK-112ec_00100	NEK-113ec_01123	NEK-114ec_01701	NEK-116ec_01073	NEK-118ec_01483	NEK-119ec_02016	NEK-11ec_01900	NEK-121ec_03899	NEK-122ec_00112	NEK-123ec_00707	NEK-124ec_01076	NEK-125ec_01098	NEK-126ec_02021	NEK-127ec_02849	NEK-12ec_02231	NEK-13ec_01113	NEK-15ec_01781	NEK-16ec_02066	NEK-18ec_02229	NEK-19ec_03130	NEK-1ec_03260	NEK-21ec_01053	NEK-22ec_01297	NEK-23ec_02109	NEK-24ec_02592	NEK-26ec_01493	NEK-28ec_01921	NEK-29ec_02968
fucP_1		L-fucose-proton symporter	96	96	1	2895	3951				1271	1331	1309	NEK-101ec_01192	NEK-102ec_01165	NEK-103ec_00873	NEK-104ec_01623	NEK-105ec_00580	NEK-106ec_01885	NEK-108ec_01900	NEK-10ec_01290	NEK-112ec_00128	NEK-113ec_01151	NEK-114ec_01729	NEK-116ec_01101	NEK-118ec_01455	NEK-119ec_02044	NEK-11ec_01928	NEK-121ec_03871	NEK-122ec_00140	NEK-123ec_00735	NEK-124ec_01048	NEK-125ec_01126	NEK-126ec_01993	NEK-127ec_02877	NEK-12ec_02259	NEK-13ec_01143	NEK-15ec_01810	NEK-16ec_02038	NEK-18ec_02257	NEK-19ec_03158	NEK-1ec_03232	NEK-21ec_01025	NEK-22ec_01325	NEK-23ec_02081	NEK-24ec_02620	NEK-26ec_01521	NEK-28ec_01893	NEK-29ec_04479
clcD_1		Carboxymethylenebutenolidase	96	96	1	2895	4420				380	887	880	NEK-101ec_01422	NEK-102ec_01620	NEK-103ec_04212	NEK-104ec_04811	NEK-105ec_01864	NEK-106ec_01445	NEK-108ec_02427	NEK-10ec_02575	NEK-112ec_00362	NEK-113ec_01735	NEK-114ec_00537	NEK-116ec_01280	NEK-118ec_02781	NEK-119ec_02596	NEK-11ec_03297	NEK-121ec_03381	NEK-122ec_00388	NEK-123ec_01009	NEK-124ec_00569	NEK-125ec_00734	NEK-126ec_02278	NEK-127ec_02198	NEK-12ec_03285	NEK-13ec_03268	NEK-15ec_04724	NEK-16ec_01776	NEK-18ec_02481	NEK-19ec_01302	NEK-1ec_03664	NEK-21ec_03512	NEK-22ec_03822	NEK-23ec_02893	NEK-24ec_02854	NEK-26ec_03424	NEK-28ec_03828	NEK-29ec_01179
yghB		Inner membrane protein YghB	96	96	1	2895	4430				365	659	655	NEK-101ec_01429	NEK-102ec_01627	NEK-103ec_04205	NEK-104ec_04804	NEK-105ec_01869	NEK-106ec_01450	NEK-108ec_02434	NEK-10ec_02568	NEK-112ec_00369	NEK-113ec_01742	NEK-114ec_00544	NEK-116ec_01287	NEK-118ec_02776	NEK-119ec_02603	NEK-11ec_03292	NEK-121ec_03388	NEK-122ec_00393	NEK-123ec_01016	NEK-124ec_00576	NEK-125ec_00741	NEK-126ec_02285	NEK-127ec_02205	NEK-12ec_03280	NEK-13ec_03260	NEK-15ec_04731	NEK-16ec_01769	NEK-18ec_02488	NEK-19ec_01295	NEK-1ec_03671	NEK-21ec_03505	NEK-22ec_03814	NEK-23ec_02901	NEK-24ec_02861	NEK-26ec_03431	NEK-28ec_03835	NEK-29ec_01186
parE		DNA topoisomerase 4 subunit B	96	96	1	2895	4452				581	1895	1851	NEK-101ec_01444	NEK-102ec_01642	NEK-103ec_04190	NEK-104ec_04789	NEK-105ec_01884	NEK-106ec_01465	NEK-108ec_02449	NEK-10ec_02553	NEK-112ec_00384	NEK-113ec_01757	NEK-114ec_00559	NEK-116ec_01302	NEK-118ec_02762	NEK-119ec_02618	NEK-11ec_03278	NEK-121ec_03403	NEK-122ec_00407	NEK-123ec_01031	NEK-124ec_00591	NEK-125ec_00756	NEK-126ec_02300	NEK-127ec_02220	NEK-12ec_03266	NEK-13ec_03245	NEK-15ec_04746	NEK-16ec_01753	NEK-18ec_02503	NEK-19ec_01281	NEK-1ec_03686	NEK-21ec_03490	NEK-22ec_03799	NEK-23ec_02916	NEK-24ec_02876	NEK-26ec_03446	NEK-28ec_03850	NEK-29ec_01201
ribB		3,4-dihydroxy-2-butanone 4-phosphate synthase	96	96	1	2895	4464				653	683	653	NEK-101ec_01454	NEK-102ec_01652	NEK-103ec_04180	NEK-104ec_01971	NEK-105ec_01894	NEK-106ec_01475	NEK-108ec_02459	NEK-10ec_02543	NEK-112ec_00394	NEK-113ec_01767	NEK-114ec_00569	NEK-116ec_01312	NEK-118ec_02752	NEK-119ec_02628	NEK-11ec_03268	NEK-121ec_03413	NEK-122ec_00417	NEK-123ec_01041	NEK-124ec_00601	NEK-125ec_00766	NEK-126ec_02310	NEK-127ec_02230	NEK-12ec_03256	NEK-13ec_03831	NEK-15ec_02542	NEK-16ec_01743	NEK-18ec_02513	NEK-19ec_01271	NEK-1ec_03696	NEK-21ec_03480	NEK-22ec_02860	NEK-23ec_02926	NEK-24ec_02886	NEK-26ec_03456	NEK-28ec_03860	NEK-29ec_01211
lsrG		(4S)-4-hydroxy-5-phosphonooxypentane-2,3-dione isomerase	96	96	1	2895	4889				296	296	296	NEK-101ec_01504	NEK-102ec_01702	NEK-103ec_01997	NEK-104ec_02021	NEK-105ec_01944	NEK-106ec_01568	NEK-108ec_02509	NEK-10ec_03141	NEK-112ec_00452	NEK-113ec_01817	NEK-114ec_00619	NEK-116ec_01362	NEK-118ec_02699	NEK-119ec_02716	NEK-11ec_02847	NEK-121ec_03463	NEK-122ec_00485	NEK-123ec_01095	NEK-124ec_00697	NEK-125ec_00816	NEK-126ec_02410	NEK-127ec_02280	NEK-12ec_02771	NEK-13ec_03427	NEK-15ec_02606	NEK-16ec_01634	NEK-18ec_02563	NEK-19ec_01190	NEK-1ec_03558	NEK-21ec_02898	NEK-22ec_02924	NEK-23ec_02976	NEK-24ec_02936	NEK-26ec_04325	NEK-28ec_02013	NEK-29ec_01303
uxaA		Altronate dehydratase	96	96	1	2895	4910				656	1487	1478	NEK-101ec_01521	NEK-102ec_01719	NEK-103ec_02014	NEK-104ec_02038	NEK-105ec_01961	NEK-106ec_01585	NEK-108ec_02526	NEK-10ec_03124	NEK-112ec_00469	NEK-113ec_01834	NEK-114ec_00636	NEK-116ec_01379	NEK-118ec_02682	NEK-119ec_02733	NEK-11ec_02864	NEK-121ec_03480	NEK-122ec_00502	NEK-123ec_01112	NEK-124ec_00714	NEK-125ec_00833	NEK-126ec_02427	NEK-127ec_02297	NEK-12ec_02788	NEK-13ec_05422	NEK-15ec_02623	NEK-16ec_01617	NEK-18ec_02581	NEK-19ec_01173	NEK-1ec_03541	NEK-21ec_02915	NEK-22ec_02941	NEK-23ec_02993	NEK-24ec_02953	NEK-26ec_04342	NEK-28ec_02030	NEK-29ec_01320
purE		N5-carboxyaminoimidazole ribonucleotide mutase	96	96	1	2895	16685				509	509	509	NEK-101ec_01859	NEK-102ec_02287	NEK-103ec_02484	NEK-104ec_01451	NEK-105ec_02273	NEK-106ec_02457	NEK-108ec_00885	NEK-10ec_00821	NEK-112ec_02488	NEK-113ec_01606	NEK-114ec_00214	NEK-116ec_00899	NEK-118ec_01874	NEK-119ec_00283	NEK-11ec_01211	NEK-121ec_00928	NEK-122ec_01498	NEK-123ec_02410	NEK-124ec_00284	NEK-125ec_00094	NEK-126ec_01443	NEK-127ec_02554	NEK-12ec_01886	NEK-13ec_00227	NEK-15ec_02201	NEK-16ec_02849	NEK-18ec_01595	NEK-19ec_02341	NEK-1ec_01757	NEK-21ec_00284	NEK-22ec_00637	NEK-23ec_02788	NEK-24ec_00273	NEK-26ec_02574	NEK-28ec_03908	NEK-29ec_00870
tesA		Acyl-CoA thioesterase 1	96	96	1	2895	16786				554	1181	728	NEK-101ec_01865	NEK-102ec_02281	NEK-103ec_02478	NEK-104ec_01446	NEK-105ec_02267	NEK-106ec_02452	NEK-108ec_00879	NEK-10ec_00815	NEK-112ec_02482	NEK-113ec_01600	NEK-114ec_00208	NEK-116ec_00894	NEK-118ec_01880	NEK-119ec_00277	NEK-11ec_01186	NEK-121ec_00922	NEK-122ec_01492	NEK-123ec_02385	NEK-124ec_00278	NEK-125ec_00100	NEK-126ec_01437	NEK-127ec_02560	NEK-12ec_01911	NEK-13ec_00234	NEK-15ec_02195	NEK-16ec_02855	NEK-18ec_01601	NEK-19ec_02316	NEK-1ec_01752	NEK-21ec_00278	NEK-22ec_00632	NEK-23ec_02782	NEK-24ec_00267	NEK-26ec_02568	NEK-28ec_03903	NEK-29ec_00876
copA_1		Copper-exporting P-type ATPase A	96	96	1	2895	16795				2501	2501	2501	NEK-101ec_01873	NEK-102ec_02273	NEK-103ec_02470	NEK-104ec_01438	NEK-105ec_02259	NEK-106ec_02444	NEK-108ec_00871	NEK-10ec_00807	NEK-112ec_02474	NEK-113ec_01592	NEK-114ec_00193	NEK-116ec_00886	NEK-118ec_01888	NEK-119ec_00269	NEK-11ec_01178	NEK-121ec_00914	NEK-122ec_01484	NEK-123ec_02377	NEK-124ec_00270	NEK-125ec_00108	NEK-126ec_01429	NEK-127ec_02568	NEK-12ec_01919	NEK-13ec_00242	NEK-15ec_02187	NEK-16ec_02863	NEK-18ec_01609	NEK-19ec_02308	NEK-1ec_01744	NEK-21ec_00270	NEK-22ec_00624	NEK-23ec_02774	NEK-24ec_00259	NEK-26ec_02560	NEK-28ec_03895	NEK-29ec_00884
ylaB		Putative cyclic-di-GMP phosphodiesterase YlaB	96	96	1	2895	16847				923	1586	1552	NEK-101ec_01912	NEK-102ec_02234	NEK-103ec_02430	NEK-104ec_01399	NEK-105ec_02220	NEK-106ec_02405	NEK-108ec_00832	NEK-10ec_00768	NEK-112ec_02435	NEK-113ec_01553	NEK-114ec_00154	NEK-116ec_00847	NEK-118ec_01927	NEK-119ec_00230	NEK-11ec_01139	NEK-121ec_00875	NEK-122ec_01445	NEK-123ec_02338	NEK-124ec_00231	NEK-125ec_00147	NEK-126ec_01390	NEK-127ec_02607	NEK-12ec_01958	NEK-13ec_00281	NEK-15ec_02148	NEK-16ec_02902	NEK-18ec_01648	NEK-19ec_02269	NEK-1ec_01705	NEK-21ec_00231	NEK-22ec_00585	NEK-23ec_02735	NEK-24ec_00220	NEK-26ec_02521	NEK-28ec_02348	NEK-29ec_00923
rcnR		Transcriptional repressor RcnR	96	96	1	2895	16848				272	344	280	NEK-101ec_01913	NEK-102ec_02233	NEK-103ec_02429	NEK-104ec_01398	NEK-105ec_02219	NEK-106ec_02404	NEK-108ec_00831	NEK-10ec_00767	NEK-112ec_02434	NEK-113ec_01552	NEK-114ec_00153	NEK-116ec_00846	NEK-118ec_01928	NEK-119ec_00229	NEK-11ec_01138	NEK-121ec_00874	NEK-122ec_01444	NEK-123ec_02337	NEK-124ec_00230	NEK-125ec_00148	NEK-126ec_01389	NEK-127ec_02608	NEK-12ec_01959	NEK-13ec_00282	NEK-15ec_02147	NEK-16ec_02903	NEK-18ec_01649	NEK-19ec_02268	NEK-1ec_01704	NEK-21ec_00230	NEK-22ec_00584	NEK-23ec_02734	NEK-24ec_00219	NEK-26ec_02520	NEK-28ec_02347	NEK-29ec_00924
ubiX		Flavin prenyltransferase UbiX	96	96	1	2895	14821				569	632	577	NEK-101ec_01991	NEK-102ec_01904	NEK-103ec_02736	NEK-104ec_02224	NEK-105ec_02892	NEK-106ec_02063	NEK-108ec_02870	NEK-10ec_00485	NEK-112ec_00656	NEK-113ec_02177	NEK-114ec_02107	NEK-116ec_00045	NEK-118ec_02167	NEK-119ec_02920	NEK-11ec_00872	NEK-121ec_02992	NEK-122ec_03235	NEK-123ec_02868	NEK-124ec_02034	NEK-125ec_02333	NEK-126ec_00050	NEK-127ec_00694	NEK-12ec_01631	NEK-13ec_02255	NEK-15ec_00497	NEK-16ec_00058	NEK-18ec_01005	NEK-19ec_02813	NEK-1ec_02030	NEK-21ec_01853	NEK-22ec_00168	NEK-23ec_03180	NEK-24ec_03336	NEK-26ec_02653	NEK-28ec_01199	NEK-29ec_04145
radD		Putative DNA repair helicase RadD	96	96	1	2895	15004				1757	1760	1757	NEK-101ec_02080	NEK-102ec_01987	NEK-103ec_02819	NEK-104ec_02307	NEK-105ec_02808	NEK-106ec_02146	NEK-108ec_02787	NEK-10ec_00402	NEK-112ec_00740	NEK-113ec_02094	NEK-114ec_02190	NEK-116ec_00129	NEK-118ec_02255	NEK-119ec_03004	NEK-11ec_00784	NEK-121ec_03075	NEK-122ec_03323	NEK-123ec_02785	NEK-124ec_02117	NEK-125ec_02416	NEK-126ec_00139	NEK-127ec_00777	NEK-12ec_01719	NEK-13ec_02338	NEK-15ec_00414	NEK-16ec_00141	NEK-18ec_01088	NEK-19ec_02901	NEK-1ec_01947	NEK-21ec_01936	NEK-22ec_00084	NEK-23ec_03263	NEK-24ec_03419	NEK-26ec_02736	NEK-28ec_01282	NEK-29ec_01519
folE		GTP cyclohydrolase 1	96	96	1	2895	15047				668	668	668	NEK-101ec_02106	NEK-102ec_02013	NEK-103ec_03386	NEK-104ec_02340	NEK-105ec_02782	NEK-106ec_02172	NEK-108ec_02761	NEK-10ec_00376	NEK-112ec_00766	NEK-113ec_02068	NEK-114ec_02871	NEK-116ec_00155	NEK-118ec_02284	NEK-119ec_03030	NEK-11ec_00755	NEK-121ec_03101	NEK-122ec_03352	NEK-123ec_02759	NEK-124ec_02143	NEK-125ec_02442	NEK-126ec_00165	NEK-127ec_00803	NEK-12ec_01748	NEK-13ec_02540	NEK-15ec_00388	NEK-16ec_00167	NEK-18ec_01114	NEK-19ec_02930	NEK-1ec_01921	NEK-21ec_01962	NEK-22ec_00048	NEK-23ec_03289	NEK-24ec_00506	NEK-26ec_02762	NEK-28ec_01308	NEK-29ec_01545
group_2360		hypothetical protein	96	96	1	2895	15049				983	1157	1155	NEK-101ec_02107	NEK-102ec_02014	NEK-103ec_03387	NEK-104ec_02341	NEK-105ec_02781	NEK-106ec_02173	NEK-108ec_02760	NEK-10ec_00375	NEK-112ec_00767	NEK-113ec_02067	NEK-114ec_02872	NEK-116ec_00156	NEK-118ec_02285	NEK-119ec_03031	NEK-11ec_00754	NEK-121ec_03102	NEK-122ec_03353	NEK-123ec_02758	NEK-124ec_02144	NEK-125ec_02443	NEK-126ec_00166	NEK-127ec_00804	NEK-12ec_01749	NEK-13ec_02541	NEK-15ec_00387	NEK-16ec_00168	NEK-18ec_01115	NEK-19ec_02931	NEK-1ec_01920	NEK-21ec_01963	NEK-22ec_00047	NEK-23ec_03290	NEK-24ec_00507	NEK-26ec_02763	NEK-28ec_01309	NEK-29ec_01546
mglB		D-galactose-binding periplasmic protein	96	96	1	2895	15051				977	998	997	NEK-101ec_02109	NEK-102ec_02016	NEK-103ec_03389	NEK-104ec_02343	NEK-105ec_02779	NEK-106ec_02175	NEK-108ec_02758	NEK-10ec_00373	NEK-112ec_00769	NEK-113ec_02065	NEK-114ec_02874	NEK-116ec_00158	NEK-118ec_02287	NEK-119ec_03033	NEK-11ec_00752	NEK-121ec_03104	NEK-122ec_03355	NEK-123ec_02756	NEK-124ec_02146	NEK-125ec_02445	NEK-126ec_00168	NEK-127ec_00806	NEK-12ec_01751	NEK-13ec_02543	NEK-15ec_00385	NEK-16ec_00170	NEK-18ec_01117	NEK-19ec_02933	NEK-1ec_01918	NEK-21ec_01965	NEK-22ec_00045	NEK-23ec_03292	NEK-24ec_00509	NEK-26ec_02765	NEK-28ec_01311	NEK-29ec_01548
mglA_1		Galactose/methyl galactoside import ATP-binding protein MglA	96	96	1	2895	15052				896	1520	1513	NEK-101ec_02110	NEK-102ec_02017	NEK-103ec_03390	NEK-104ec_02344	NEK-105ec_02778	NEK-106ec_02176	NEK-108ec_02757	NEK-10ec_00372	NEK-112ec_00770	NEK-113ec_02064	NEK-114ec_02875	NEK-116ec_00159	NEK-118ec_02288	NEK-119ec_03034	NEK-11ec_00751	NEK-121ec_03105	NEK-122ec_03356	NEK-123ec_02755	NEK-124ec_02147	NEK-125ec_02446	NEK-126ec_00169	NEK-127ec_00807	NEK-12ec_01752	NEK-13ec_02544	NEK-15ec_00384	NEK-16ec_00171	NEK-18ec_01118	NEK-19ec_02934	NEK-1ec_01917	NEK-21ec_01966	NEK-22ec_00044	NEK-23ec_03293	NEK-24ec_00510	NEK-26ec_02766	NEK-28ec_01312	NEK-29ec_01549
thiD		Hydroxymethylpyrimidine/phosphomethylpyrimidine kinase	96	96	1	2895	15153				602	800	797	NEK-101ec_02146	NEK-102ec_02053	NEK-103ec_03427	NEK-104ec_04383	NEK-105ec_04069	NEK-106ec_02212	NEK-108ec_02721	NEK-10ec_00336	NEK-112ec_00811	NEK-113ec_02028	NEK-114ec_02911	NEK-116ec_00196	NEK-118ec_02328	NEK-119ec_03070	NEK-11ec_00710	NEK-121ec_03142	NEK-122ec_03393	NEK-123ec_02718	NEK-124ec_02183	NEK-125ec_04090	NEK-126ec_00205	NEK-127ec_00843	NEK-12ec_01792	NEK-13ec_02595	NEK-15ec_00348	NEK-16ec_00208	NEK-18ec_01154	NEK-19ec_02972	NEK-1ec_01879	NEK-21ec_02002	NEK-22ec_00008	NEK-23ec_03329	NEK-24ec_00546	NEK-26ec_04731	NEK-28ec_00341	NEK-29ec_01585
hisA		1-(5-phosphoribosyl)-5-[(5-phosphoribosylamino)methylideneamino] imidazole-4-carboxamide isomerase	96	96	1	2895	15598				737	737	737	NEK-101ec_02212	NEK-102ec_03638	NEK-103ec_03680	NEK-104ec_00526	NEK-105ec_01565	NEK-106ec_01074	NEK-108ec_02366	NEK-10ec_00271	NEK-112ec_00881	NEK-113ec_04022	NEK-114ec_03836	NEK-116ec_00259	NEK-118ec_04224	NEK-119ec_01104	NEK-11ec_00645	NEK-121ec_01287	NEK-122ec_04223	NEK-123ec_01867	NEK-124ec_03600	NEK-125ec_04585	NEK-126ec_00272	NEK-127ec_00905	NEK-12ec_04120	NEK-13ec_01747	NEK-15ec_00284	NEK-16ec_00311	NEK-18ec_01221	NEK-19ec_04485	NEK-1ec_03834	NEK-21ec_01506	NEK-22ec_03784	NEK-23ec_00622	NEK-24ec_00616	NEK-26ec_01995	NEK-28ec_00400	NEK-29ec_02981
group_2394	rbsC_1	Ribose import permease protein RbsC	96	96	1	2895	15839				908	980	979	NEK-101ec_02300	NEK-102ec_03370	NEK-103ec_03591	NEK-104ec_00698	NEK-105ec_01682	NEK-106ec_01201	NEK-108ec_02270	NEK-10ec_00182	NEK-112ec_00969	NEK-113ec_03196	NEK-114ec_01175	NEK-116ec_02651	NEK-118ec_02542	NEK-119ec_01206	NEK-11ec_00537	NEK-121ec_01451	NEK-122ec_00662	NEK-123ec_01956	NEK-124ec_02553	NEK-125ec_02591	NEK-126ec_00397	NEK-127ec_00994	NEK-12ec_00016	NEK-13ec_01887	NEK-15ec_00177	NEK-16ec_00481	NEK-18ec_01310	NEK-19ec_00514	NEK-1ec_00428	NEK-21ec_01633	NEK-22ec_02533	NEK-23ec_00710	NEK-24ec_00767	NEK-26ec_02085	NEK-28ec_00488	NEK-29ec_03070
ribZ_1		Riboflavin transporter RibZ	96	96	1	2895	12864				608	1421	1364	NEK-101ec_02350	NEK-102ec_03319	NEK-103ec_03515	NEK-104ec_00749	NEK-105ec_01733	NEK-106ec_01251	NEK-108ec_02220	NEK-10ec_00131	NEK-112ec_01020	NEK-113ec_03145	NEK-114ec_01226	NEK-116ec_02701	NEK-118ec_02484	NEK-119ec_01322	NEK-11ec_00482	NEK-121ec_01502	NEK-122ec_00717	NEK-123ec_02007	NEK-124ec_02604	NEK-125ec_02540	NEK-126ec_00448	NEK-127ec_01045	NEK-12ec_00071	NEK-13ec_01939	NEK-15ec_00127	NEK-16ec_00532	NEK-18ec_01361	NEK-19ec_00459	NEK-1ec_00377	NEK-21ec_01684	NEK-22ec_02483	NEK-23ec_00761	NEK-24ec_00818	NEK-26ec_02136	NEK-28ec_00539	NEK-29ec_03637
group_2407		hypothetical protein	96	96	1	2895	12822				353	1532	1519	NEK-101ec_02384	NEK-102ec_03285	NEK-103ec_03549	NEK-104ec_00783	NEK-105ec_01767	NEK-106ec_01285	NEK-108ec_02186	NEK-10ec_00096	NEK-112ec_01054	NEK-113ec_03111	NEK-114ec_01260	NEK-116ec_02735	NEK-118ec_02450	NEK-119ec_01357	NEK-11ec_00448	NEK-121ec_01536	NEK-122ec_00751	NEK-123ec_02041	NEK-124ec_02638	NEK-125ec_02506	NEK-126ec_00482	NEK-127ec_01079	NEK-12ec_00105	NEK-13ec_01973	NEK-15ec_00093	NEK-16ec_00566	NEK-18ec_01395	NEK-19ec_00425	NEK-1ec_00343	NEK-21ec_01718	NEK-22ec_02449	NEK-23ec_00795	NEK-24ec_00852	NEK-26ec_02170	NEK-28ec_00573	NEK-29ec_03671
ftsY		Signal recognition particle receptor FtsY	96	96	1	2895	18305				1520	1532	1523	NEK-101ec_02478	NEK-102ec_00237	NEK-103ec_01554	NEK-104ec_01953	NEK-105ec_01533	NEK-106ec_00503	NEK-108ec_01218	NEK-10ec_01487	NEK-112ec_01896	NEK-113ec_04190	NEK-114ec_00262	NEK-116ec_01533	NEK-118ec_01145	NEK-119ec_01688	NEK-11ec_03474	NEK-121ec_02100	NEK-122ec_03082	NEK-123ec_01265	NEK-124ec_02294	NEK-125ec_01585	NEK-126ec_02268	NEK-127ec_01363	NEK-12ec_02647	NEK-13ec_04560	NEK-15ec_01249	NEK-16ec_02208	NEK-18ec_01895	NEK-19ec_01535	NEK-1ec_00985	NEK-21ec_02801	NEK-22ec_03114	NEK-23ec_01325	NEK-24ec_02065	NEK-26ec_00971	NEK-28ec_02475	NEK-29ec_01730
rsmJ		Ribosomal RNA small subunit methyltransferase J	96	96	1	2895	18390				752	794	754	NEK-101ec_02510	NEK-102ec_00204	NEK-103ec_01522	NEK-104ec_01920	NEK-105ec_01501	NEK-106ec_00536	NEK-108ec_01250	NEK-10ec_01455	NEK-112ec_01928	NEK-113ec_04222	NEK-114ec_00295	NEK-116ec_01566	NEK-118ec_01088	NEK-119ec_01722	NEK-11ec_02324	NEK-121ec_02132	NEK-122ec_03044	NEK-123ec_01297	NEK-124ec_02326	NEK-125ec_01617	NEK-126ec_02236	NEK-127ec_01331	NEK-12ec_02615	NEK-13ec_02877	NEK-15ec_01217	NEK-16ec_02240	NEK-18ec_01927	NEK-19ec_01567	NEK-1ec_01018	NEK-21ec_02833	NEK-22ec_03147	NEK-23ec_01357	NEK-24ec_02033	NEK-26ec_00939	NEK-28ec_02507	NEK-29ec_01763
gor		Glutathione reductase	96	96	1	2895	18394				1352	1352	1352	NEK-101ec_02514	NEK-102ec_00200	NEK-103ec_01518	NEK-104ec_01916	NEK-105ec_01497	NEK-106ec_00540	NEK-108ec_01254	NEK-10ec_01451	NEK-112ec_01932	NEK-113ec_04226	NEK-114ec_00299	NEK-116ec_01570	NEK-118ec_01084	NEK-119ec_01726	NEK-11ec_02328	NEK-121ec_02136	NEK-122ec_03040	NEK-123ec_01301	NEK-124ec_02330	NEK-125ec_01621	NEK-126ec_02232	NEK-127ec_01327	NEK-12ec_02611	NEK-13ec_02881	NEK-15ec_01213	NEK-16ec_02244	NEK-18ec_01931	NEK-19ec_01571	NEK-1ec_01022	NEK-21ec_02837	NEK-22ec_03151	NEK-23ec_01361	NEK-24ec_02029	NEK-26ec_00935	NEK-28ec_02511	NEK-29ec_01767
yhjX		putative MFS-type transporter YhjX	96	96	1	2895	18443				1202	1211	1205	NEK-101ec_02552	NEK-102ec_00161	NEK-103ec_01480	NEK-104ec_01878	NEK-105ec_01459	NEK-106ec_00578	NEK-108ec_01292	NEK-10ec_01412	NEK-112ec_01970	NEK-113ec_02928	NEK-114ec_00338	NEK-116ec_01608	NEK-118ec_01046	NEK-119ec_01764	NEK-11ec_02365	NEK-121ec_02174	NEK-122ec_03002	NEK-123ec_01339	NEK-124ec_04990	NEK-125ec_01659	NEK-126ec_02192	NEK-127ec_01289	NEK-12ec_03478	NEK-13ec_02907	NEK-15ec_01175	NEK-16ec_02282	NEK-18ec_01969	NEK-19ec_01610	NEK-1ec_01060	NEK-21ec_04936	NEK-22ec_03189	NEK-23ec_01399	NEK-24ec_01995	NEK-26ec_00897	NEK-28ec_04652	NEK-29ec_03543
rfaF		ADP-heptose--LPS heptosyltransferase 2	96	96	1	2895	19159				1016	1058	1025	NEK-101ec_02613	NEK-102ec_00095	NEK-103ec_01421	NEK-104ec_01821	NEK-105ec_01391	NEK-106ec_00637	NEK-108ec_01351	NEK-10ec_02803	NEK-112ec_02027	NEK-113ec_02869	NEK-114ec_00398	NEK-116ec_01665	NEK-118ec_00984	NEK-119ec_01822	NEK-11ec_02426	NEK-121ec_02233	NEK-122ec_02941	NEK-123ec_01396	NEK-124ec_02717	NEK-125ec_01718	NEK-126ec_02133	NEK-127ec_01228	NEK-12ec_03417	NEK-13ec_03613	NEK-15ec_01113	NEK-16ec_02341	NEK-18ec_02028	NEK-19ec_01671	NEK-1ec_01117	NEK-21ec_03611	NEK-22ec_03467	NEK-23ec_01458	NEK-24ec_01938	NEK-26ec_00838	NEK-28ec_04018	NEK-29ec_03600
slmA		Nucleoid occlusion factor SlmA	96	96	1	2895	19136				533	596	594	NEK-101ec_02632	NEK-102ec_00076	NEK-103ec_01402	NEK-104ec_01802	NEK-105ec_01372	NEK-106ec_00656	NEK-108ec_01370	NEK-10ec_02822	NEK-112ec_02046	NEK-113ec_02850	NEK-114ec_00417	NEK-116ec_01684	NEK-118ec_00965	NEK-119ec_01841	NEK-11ec_02445	NEK-121ec_02252	NEK-122ec_02922	NEK-123ec_01415	NEK-124ec_02736	NEK-125ec_01737	NEK-126ec_02114	NEK-127ec_01209	NEK-12ec_03398	NEK-13ec_03594	NEK-15ec_01094	NEK-16ec_02360	NEK-18ec_02047	NEK-19ec_01690	NEK-1ec_01136	NEK-21ec_03630	NEK-22ec_03448	NEK-23ec_01477	NEK-24ec_01919	NEK-26ec_00819	NEK-28ec_04037	NEK-29ec_03619
pyrE_1		Orotate phosphoribosyltransferase	96	96	1	2895	19134				641	641	641	NEK-101ec_02634	NEK-102ec_00074	NEK-103ec_01400	NEK-104ec_01800	NEK-105ec_01371	NEK-106ec_00657	NEK-108ec_01371	NEK-10ec_02823	NEK-112ec_02048	NEK-113ec_02848	NEK-114ec_00419	NEK-116ec_01686	NEK-118ec_00964	NEK-119ec_01843	NEK-11ec_02446	NEK-121ec_02254	NEK-122ec_02921	NEK-123ec_01417	NEK-124ec_02737	NEK-125ec_01739	NEK-126ec_02112	NEK-127ec_01207	NEK-12ec_03397	NEK-13ec_03592	NEK-15ec_01092	NEK-16ec_02362	NEK-18ec_02048	NEK-19ec_01691	NEK-1ec_01137	NEK-21ec_03631	NEK-22ec_03446	NEK-23ec_01479	NEK-24ec_01917	NEK-26ec_00817	NEK-28ec_04039	NEK-29ec_03620
trmH		tRNA (guanosine(18)-2'-O)-methyltransferase	96	96	1	2895	19106				689	689	689	NEK-101ec_02650	NEK-102ec_00059	NEK-103ec_01385	NEK-104ec_01785	NEK-105ec_01356	NEK-106ec_00672	NEK-108ec_01386	NEK-10ec_02838	NEK-112ec_02063	NEK-113ec_02833	NEK-114ec_00434	NEK-116ec_01701	NEK-118ec_00955	NEK-119ec_01858	NEK-11ec_02455	NEK-121ec_02269	NEK-122ec_02910	NEK-123ec_01432	NEK-124ec_02752	NEK-125ec_01754	NEK-126ec_02097	NEK-127ec_01192	NEK-12ec_03388	NEK-13ec_04742	NEK-15ec_01077	NEK-16ec_02377	NEK-18ec_02063	NEK-19ec_01719	NEK-1ec_01152	NEK-21ec_03646	NEK-22ec_03423	NEK-23ec_01494	NEK-24ec_01902	NEK-26ec_00795	NEK-28ec_04690	NEK-29ec_03936
glpX		Fructose-1,6-bisphosphatase 1 class 2	96	96	1	2895	19104				1010	1010	1010	NEK-101ec_02652	NEK-102ec_00057	NEK-103ec_01383	NEK-104ec_01783	NEK-105ec_01354	NEK-106ec_00674	NEK-108ec_01388	NEK-10ec_02840	NEK-112ec_02065	NEK-113ec_02831	NEK-114ec_00436	NEK-116ec_01703	NEK-118ec_00953	NEK-119ec_01860	NEK-11ec_02457	NEK-121ec_02271	NEK-122ec_02908	NEK-123ec_01434	NEK-124ec_02754	NEK-125ec_01756	NEK-126ec_02095	NEK-127ec_01190	NEK-12ec_03386	NEK-13ec_04744	NEK-15ec_01075	NEK-16ec_02379	NEK-18ec_02065	NEK-19ec_01721	NEK-1ec_01154	NEK-21ec_03648	NEK-22ec_03421	NEK-23ec_01496	NEK-24ec_01900	NEK-26ec_00793	NEK-28ec_04688	NEK-29ec_03934
mukB		Chromosome partition protein MukB	96	96	1	2895	5612				3005	4448	4432	NEK-101ec_02933	NEK-102ec_04590	NEK-103ec_01583	NEK-104ec_04531	NEK-105ec_00919	NEK-106ec_03006	NEK-108ec_03161	NEK-10ec_02916	NEK-112ec_01512	NEK-113ec_03516	NEK-114ec_01306	NEK-116ec_04420	NEK-118ec_03885	NEK-119ec_04735	NEK-11ec_02185	NEK-121ec_03173	NEK-122ec_02694	NEK-123ec_00408	NEK-124ec_03088	NEK-125ec_02942	NEK-126ec_03994	NEK-127ec_04426	NEK-12ec_01480	NEK-13ec_01369	NEK-15ec_03135	NEK-16ec_03311	NEK-18ec_03533	NEK-19ec_02561	NEK-1ec_04626	NEK-21ec_02149	NEK-22ec_03686	NEK-23ec_02348	NEK-24ec_04080	NEK-26ec_01801	NEK-28ec_03512	NEK-29ec_00647
ydaF		Putative ribosomal N-acetyltransferase YdaF	96	96	1	2895	5786				584	668	624	NEK-101ec_03048	NEK-102ec_04522	NEK-103ec_01728	NEK-104ec_04469	NEK-105ec_04364	NEK-106ec_03708	NEK-108ec_03275	NEK-10ec_04306	NEK-112ec_01378	NEK-113ec_04520	NEK-114ec_02408	NEK-116ec_02872	NEK-118ec_04774	NEK-119ec_00588	NEK-11ec_03632	NEK-121ec_03288	NEK-122ec_02231	NEK-123ec_00268	NEK-124ec_04071	NEK-125ec_04133	NEK-126ec_01508	NEK-127ec_03836	NEK-12ec_03509	NEK-13ec_03014	NEK-15ec_03018	NEK-16ec_00875	NEK-18ec_04390	NEK-19ec_00594	NEK-1ec_04714	NEK-21ec_04271	NEK-22ec_02667	NEK-23ec_02461	NEK-24ec_04339	NEK-26ec_04382	NEK-28ec_03415	NEK-29ec_00778
fabH		3-oxoacyl-[acyl-carrier-protein] synthase 3	96	96	1	2895	5799				176	953	944	NEK-101ec_03060	NEK-102ec_04534	NEK-103ec_01740	NEK-104ec_04457	NEK-105ec_04376	NEK-106ec_03720	NEK-108ec_03287	NEK-10ec_04294	NEK-112ec_01366	NEK-113ec_04532	NEK-114ec_02396	NEK-116ec_02884	NEK-118ec_04762	NEK-119ec_00600	NEK-11ec_03644	NEK-121ec_03300	NEK-122ec_02219	NEK-123ec_00256	NEK-124ec_04083	NEK-125ec_04145	NEK-126ec_01520	NEK-127ec_03848	NEK-12ec_03521	NEK-13ec_04172	NEK-15ec_03006	NEK-16ec_00887	NEK-18ec_04378	NEK-19ec_00606	NEK-1ec_04702	NEK-21ec_04283	NEK-22ec_02679	NEK-23ec_02473	NEK-24ec_04351	NEK-26ec_04394	NEK-28ec_03403	NEK-29ec_00790
mfd		Transcription-repair-coupling factor	96	96	1	2895	5826				683	3566	3418	NEK-101ec_03083	NEK-102ec_04557	NEK-103ec_01763	NEK-104ec_04434	NEK-105ec_04399	NEK-106ec_03743	NEK-108ec_03310	NEK-10ec_04271	NEK-112ec_01343	NEK-113ec_04555	NEK-114ec_02373	NEK-116ec_02907	NEK-118ec_04739	NEK-119ec_00623	NEK-11ec_03667	NEK-121ec_03323	NEK-122ec_02196	NEK-123ec_00233	NEK-124ec_04106	NEK-125ec_04168	NEK-126ec_01543	NEK-127ec_03871	NEK-12ec_03544	NEK-13ec_04149	NEK-15ec_02983	NEK-16ec_00910	NEK-18ec_04355	NEK-19ec_00629	NEK-1ec_04679	NEK-21ec_04306	NEK-22ec_02702	NEK-23ec_02496	NEK-24ec_04374	NEK-26ec_04417	NEK-28ec_03380	NEK-29ec_00813
fadE		Acyl-coenzyme A dehydrogenase	96	96	1	2895	17286				605	2444	2424	NEK-101ec_03114	NEK-102ec_04675	NEK-103ec_02969	NEK-104ec_01206	NEK-105ec_04511	NEK-106ec_04543	NEK-108ec_00638	NEK-10ec_00563	NEK-112ec_03938	NEK-113ec_01352	NEK-114ec_04376	NEK-116ec_00649	NEK-118ec_02118	NEK-119ec_00016	NEK-11ec_00951	NEK-121ec_00666	NEK-122ec_01244	NEK-123ec_02147	NEK-124ec_00016	NEK-125ec_00335	NEK-126ec_01197	NEK-127ec_04519	NEK-12ec_04466	NEK-13ec_05159	NEK-15ec_04593	NEK-16ec_03091	NEK-18ec_04479	NEK-19ec_04794	NEK-1ec_04923	NEK-21ec_00016	NEK-22ec_04215	NEK-23ec_02526	NEK-24ec_00016	NEK-26ec_03821	NEK-28ec_04490	NEK-29ec_01123
tauD		Alpha-ketoglutarate-dependent taurine dioxygenase	96	96	1	2895	17002				320	851	845	NEK-101ec_03202	NEK-102ec_02122	NEK-103ec_03068	NEK-104ec_01287	NEK-105ec_02108	NEK-106ec_02294	NEK-108ec_00721	NEK-10ec_00655	NEK-112ec_03855	NEK-113ec_01435	NEK-114ec_00043	NEK-116ec_00734	NEK-118ec_02038	NEK-119ec_00117	NEK-11ec_01028	NEK-121ec_00764	NEK-122ec_01334	NEK-123ec_02225	NEK-124ec_00119	NEK-125ec_00258	NEK-126ec_01278	NEK-127ec_02719	NEK-12ec_02069	NEK-13ec_03203	NEK-15ec_02036	NEK-16ec_03014	NEK-18ec_01761	NEK-19ec_02158	NEK-1ec_01592	NEK-21ec_00119	NEK-22ec_00472	NEK-23ec_02624	NEK-24ec_00108	NEK-26ec_03904	NEK-28ec_02236	NEK-29ec_01036
hisS		Histidine--tRNA ligase	96	96	1	2895	14342				320	1274	1264	NEK-101ec_03352	NEK-102ec_03023	NEK-103ec_02597	NEK-104ec_02954	NEK-105ec_03033	NEK-106ec_03391	NEK-108ec_03746	NEK-10ec_02398	NEK-112ec_03185	NEK-113ec_02684	NEK-114ec_01534	NEK-116ec_02365	NEK-118ec_03628	NEK-119ec_04043	NEK-11ec_04108	NEK-121ec_03768	NEK-122ec_03915	NEK-123ec_03739	NEK-124ec_03236	NEK-125ec_03812	NEK-126ec_03611	NEK-127ec_03275	NEK-12ec_03155	NEK-13ec_04922	NEK-15ec_03596	NEK-16ec_03948	NEK-18ec_03127	NEK-19ec_03846	NEK-1ec_02339	NEK-21ec_03320	NEK-22ec_00365	NEK-23ec_03806	NEK-24ec_03508	NEK-26ec_02846	NEK-28ec_02777	NEK-29ec_02063
purM		Phosphoribosylformylglycinamidine cyclo-ligase	96	96	1	2895	14469				815	1037	1034	NEK-101ec_03371	NEK-102ec_03005	NEK-103ec_02615	NEK-104ec_02974	NEK-105ec_03013	NEK-106ec_03320	NEK-108ec_03764	NEK-10ec_02380	NEK-112ec_03203	NEK-113ec_02702	NEK-114ec_01516	NEK-116ec_02294	NEK-118ec_03608	NEK-119ec_04025	NEK-11ec_04478	NEK-121ec_03786	NEK-122ec_03931	NEK-123ec_03759	NEK-124ec_03757	NEK-125ec_03893	NEK-126ec_03593	NEK-127ec_03256	NEK-12ec_03175	NEK-13ec_04231	NEK-15ec_03576	NEK-16ec_03918	NEK-18ec_03109	NEK-19ec_03826	NEK-1ec_02357	NEK-21ec_03340	NEK-22ec_00346	NEK-23ec_03826	NEK-24ec_03526	NEK-26ec_02864	NEK-28ec_02759	NEK-29ec_02043
group_2545		hypothetical protein	96	96	1	2895	14605			Hypothetical protein with no hits to refseq/uniprot/clusters/cdd/tigrfams/pfam overlapping another protein with hits	545	998	993	NEK-101ec_03439	NEK-102ec_02937	NEK-103ec_02683	NEK-104ec_03042	NEK-105ec_02945	NEK-106ec_05078	NEK-108ec_03832	NEK-10ec_02312	NEK-112ec_03271	NEK-113ec_02770	NEK-114ec_01448	NEK-116ec_02226	NEK-118ec_03556	NEK-119ec_03957	NEK-11ec_04427	NEK-121ec_03854	NEK-122ec_03982	NEK-123ec_03828	NEK-124ec_03825	NEK-125ec_03961	NEK-126ec_03525	NEK-127ec_03188	NEK-12ec_03226	NEK-13ec_05209	NEK-15ec_03508	NEK-16ec_03850	NEK-18ec_03041	NEK-19ec_03775	NEK-1ec_02425	NEK-21ec_03408	NEK-22ec_00278	NEK-23ec_03894	NEK-24ec_03594	NEK-26ec_02932	NEK-28ec_02691	NEK-29ec_01975
ytfE		Iron-sulfur cluster repair protein YtfE	96	96	1	2895	12161				662	662	662	NEK-101ec_03507	NEK-102ec_01377	NEK-103ec_01236	NEK-104ec_02799	NEK-105ec_02332	NEK-106ec_03534	NEK-108ec_03420	NEK-10ec_03632	NEK-112ec_03712	NEK-113ec_02320	NEK-114ec_01990	NEK-116ec_03000	NEK-118ec_01774	NEK-119ec_03872	NEK-11ec_03022	NEK-121ec_02745	NEK-122ec_04063	NEK-123ec_03586	NEK-124ec_02449	NEK-125ec_02851	NEK-126ec_00972	NEK-127ec_03558	NEK-12ec_03649	NEK-13ec_04037	NEK-15ec_03886	NEK-16ec_04167	NEK-18ec_03271	NEK-19ec_04257	NEK-1ec_04009	NEK-21ec_02625	NEK-22ec_03504	NEK-23ec_03637	NEK-24ec_03199	NEK-26ec_03682	NEK-28ec_03026	NEK-29ec_02633
pgl_1		6-phosphogluconolactonase	96	96	1	2895	12209				986	1154	1150	NEK-101ec_03548	NEK-102ec_01339	NEK-103ec_01276	NEK-104ec_02839	NEK-105ec_04231	NEK-106ec_03582	NEK-108ec_03456	NEK-10ec_04414	NEK-112ec_04298	NEK-113ec_02360	NEK-114ec_02027	NEK-116ec_03038	NEK-118ec_01813	NEK-119ec_03910	NEK-11ec_03060	NEK-121ec_02706	NEK-122ec_04025	NEK-123ec_03624	NEK-124ec_02486	NEK-125ec_02888	NEK-126ec_00936	NEK-127ec_03595	NEK-12ec_03687	NEK-13ec_04483	NEK-15ec_03922	NEK-16ec_04647	NEK-18ec_03308	NEK-19ec_04219	NEK-1ec_04428	NEK-21ec_02662	NEK-22ec_03542	NEK-23ec_03675	NEK-24ec_03236	NEK-26ec_04703	NEK-28ec_03066	NEK-29ec_02681
lptG		Lipopolysaccharide export system permease protein LptG	96	96	1	2895	12246				221	1082	1073	NEK-101ec_03574	NEK-102ec_01313	NEK-103ec_01302	NEK-104ec_02870	NEK-105ec_04257	NEK-106ec_03608	NEK-108ec_03487	NEK-10ec_04440	NEK-112ec_04324	NEK-113ec_02391	NEK-114ec_02058	NEK-116ec_03064	NEK-118ec_01836	NEK-119ec_03936	NEK-11ec_03083	NEK-121ec_02680	NEK-122ec_04002	NEK-123ec_03655	NEK-124ec_02517	NEK-125ec_02914	NEK-126ec_00905	NEK-127ec_03621	NEK-12ec_03710	NEK-13ec_04406	NEK-15ec_03948	NEK-16ec_04616	NEK-18ec_03334	NEK-19ec_04196	NEK-1ec_04402	NEK-21ec_02693	NEK-22ec_03573	NEK-23ec_03701	NEK-24ec_03267	NEK-26ec_04538	NEK-28ec_03092	NEK-29ec_02711
proP_3		Proline/betaine transporter	96	96	1	2895	11971				1100	1502	1497	NEK-101ec_03623	NEK-102ec_01471	NEK-103ec_01144	NEK-104ec_03480	NEK-105ec_02429	NEK-106ec_03861	NEK-108ec_04077	NEK-10ec_03407	NEK-112ec_03615	NEK-113ec_03608	NEK-114ec_04455	NEK-116ec_03491	NEK-118ec_01686	NEK-119ec_04355	NEK-11ec_02569	NEK-121ec_02837	NEK-122ec_03797	NEK-123ec_04096	NEK-124ec_04034	NEK-125ec_03057	NEK-126ec_01070	NEK-127ec_03641	NEK-12ec_03038	NEK-13ec_05635	NEK-15ec_04076	NEK-16ec_04125	NEK-18ec_03733	NEK-19ec_03719	NEK-1ec_03377	NEK-21ec_02528	NEK-22ec_02745	NEK-23ec_03913	NEK-24ec_03897	NEK-26ec_03497	NEK-28ec_02933	NEK-29ec_02469
yohK_2		Inner membrane protein YohK	96	96	1	2895	11928				689	689	689	NEK-101ec_03657	NEK-102ec_01503	NEK-103ec_01110	NEK-104ec_03514	NEK-105ec_02463	NEK-106ec_03827	NEK-108ec_04043	NEK-10ec_03373	NEK-112ec_03581	NEK-113ec_03642	NEK-114ec_03165	NEK-116ec_03525	NEK-118ec_01654	NEK-119ec_04321	NEK-11ec_02601	NEK-121ec_02871	NEK-122ec_03765	NEK-123ec_04130	NEK-124ec_04000	NEK-125ec_03092	NEK-126ec_01104	NEK-127ec_03675	NEK-12ec_03006	NEK-13ec_04206	NEK-15ec_04042	NEK-16ec_04091	NEK-18ec_03699	NEK-19ec_03687	NEK-1ec_03409	NEK-21ec_02494	NEK-22ec_02779	NEK-23ec_03947	NEK-24ec_03931	NEK-26ec_03531	NEK-28ec_02899	NEK-29ec_02501
nhaK_2		Sodium, potassium, lithium and rubidium/H( ) antiporter	96	96	1	2895	11917				290	1646	1631	NEK-101ec_03660	NEK-102ec_01506	NEK-103ec_01107	NEK-104ec_03517	NEK-105ec_02466	NEK-106ec_03824	NEK-108ec_04040	NEK-10ec_03370	NEK-112ec_03578	NEK-113ec_03645	NEK-114ec_03168	NEK-116ec_03528	NEK-118ec_01651	NEK-119ec_04318	NEK-11ec_02604	NEK-121ec_02874	NEK-122ec_03762	NEK-123ec_04133	NEK-124ec_03997	NEK-125ec_03095	NEK-126ec_01107	NEK-127ec_03678	NEK-12ec_03003	NEK-13ec_04209	NEK-15ec_04039	NEK-16ec_04088	NEK-18ec_03696	NEK-19ec_03684	NEK-1ec_03412	NEK-21ec_02491	NEK-22ec_02782	NEK-23ec_03950	NEK-24ec_03934	NEK-26ec_03534	NEK-28ec_02896	NEK-29ec_02504
pspG		Phage shock protein G	96	96	1	2895	11874				242	242	242	NEK-101ec_03690	NEK-102ec_01535	NEK-103ec_01077	NEK-104ec_03546	NEK-105ec_02495	NEK-106ec_03795	NEK-108ec_04011	NEK-10ec_03341	NEK-112ec_03549	NEK-113ec_03674	NEK-114ec_03197	NEK-116ec_03557	NEK-118ec_01622	NEK-119ec_04289	NEK-11ec_02633	NEK-121ec_02903	NEK-122ec_03733	NEK-123ec_04162	NEK-124ec_04345	NEK-125ec_03124	NEK-126ec_01136	NEK-127ec_03707	NEK-12ec_02974	NEK-13ec_03714	NEK-15ec_04011	NEK-16ec_04058	NEK-18ec_03667	NEK-19ec_03655	NEK-1ec_03441	NEK-21ec_04484	NEK-22ec_02812	NEK-23ec_03979	NEK-24ec_03963	NEK-26ec_03563	NEK-28ec_02866	NEK-29ec_02533
group_2594		hypothetical protein	96	96	1	2895	18190				203	404	401	NEK-101ec_03890	NEK-102ec_00326	NEK-103ec_03712	NEK-104ec_03898	NEK-105ec_03612	NEK-106ec_00415	NEK-108ec_01130	NEK-10ec_01573	NEK-112ec_04530	NEK-113ec_03729	NEK-114ec_02975	NEK-116ec_04054	NEK-118ec_01229	NEK-119ec_01602	NEK-11ec_03558	NEK-121ec_02011	NEK-122ec_03166	NEK-123ec_01179	NEK-124ec_02208	NEK-125ec_03408	NEK-126ec_04552	NEK-127ec_01451	NEK-12ec_02731	NEK-13ec_04695	NEK-15ec_01337	NEK-16ec_02120	NEK-18ec_01807	NEK-19ec_01449	NEK-1ec_00899	NEK-21ec_02715	NEK-22ec_03228	NEK-23ec_01238	NEK-24ec_02152	NEK-26ec_01058	NEK-28ec_02385	NEK-29ec_01644
nasD_2		Nitrite reductase [NAD(P)H]	96	96	1	2895	18201				2543	2543	2543	NEK-101ec_03901	NEK-102ec_00314	NEK-103ec_03724	NEK-104ec_03887	NEK-105ec_03623	NEK-106ec_00426	NEK-108ec_01141	NEK-10ec_01562	NEK-112ec_04519	NEK-113ec_03739	NEK-114ec_02986	NEK-116ec_04065	NEK-118ec_01219	NEK-119ec_01613	NEK-11ec_03548	NEK-121ec_02023	NEK-122ec_03156	NEK-123ec_01190	NEK-124ec_02219	NEK-125ec_03419	NEK-126ec_04563	NEK-127ec_01440	NEK-12ec_02721	NEK-13ec_04859	NEK-15ec_01326	NEK-16ec_02131	NEK-18ec_01818	NEK-19ec_01459	NEK-1ec_00910	NEK-21ec_02726	NEK-22ec_03238	NEK-23ec_01249	NEK-24ec_02141	NEK-26ec_01048	NEK-28ec_02397	NEK-29ec_01655
uhpT		Hexose-6-phosphate:phosphate antiporter	96	96	1	2895	18984				302	1391	1379	NEK-101ec_03984	NEK-102ec_03903	NEK-103ec_03878	NEK-104ec_04124	NEK-105ec_03775	NEK-106ec_03979	NEK-108ec_04277	NEK-10ec_03661	NEK-112ec_04036	NEK-113ec_03917	NEK-114ec_03141	NEK-116ec_04145	NEK-118ec_04311	NEK-119ec_04372	NEK-11ec_03875	NEK-121ec_04196	NEK-122ec_04428	NEK-123ec_04605	NEK-124ec_03496	NEK-125ec_03574	NEK-126ec_04029	NEK-127ec_04212	NEK-12ec_04035	NEK-13ec_03936	NEK-15ec_04389	NEK-16ec_04258	NEK-18ec_03951	NEK-19ec_04135	NEK-1ec_03743	NEK-21ec_03992	NEK-22ec_04357	NEK-23ec_04221	NEK-24ec_04116	NEK-26ec_03989	NEK-28ec_04711	NEK-29ec_03522
uhpA_2		Transcriptional regulatory protein UhpA	96	96	1	2895	18979				161	593	588	NEK-101ec_03987	NEK-102ec_03906	NEK-103ec_03875	NEK-104ec_04127	NEK-105ec_03772	NEK-106ec_03982	NEK-108ec_04274	NEK-10ec_03664	NEK-112ec_04033	NEK-113ec_03920	NEK-114ec_03138	NEK-116ec_04148	NEK-118ec_04314	NEK-119ec_04375	NEK-11ec_03878	NEK-121ec_04193	NEK-122ec_04431	NEK-123ec_04602	NEK-124ec_03493	NEK-125ec_03571	NEK-126ec_04032	NEK-127ec_04209	NEK-12ec_04038	NEK-13ec_03939	NEK-15ec_04386	NEK-16ec_04261	NEK-18ec_03948	NEK-19ec_04132	NEK-1ec_03746	NEK-21ec_03989	NEK-22ec_04360	NEK-23ec_04224	NEK-24ec_04119	NEK-26ec_03986	NEK-28ec_04714	NEK-29ec_03519
yidC		Membrane protein insertase YidC	96	96	1	2895	18929				542	1646	1632	NEK-101ec_04023	NEK-102ec_03942	NEK-103ec_03839	NEK-104ec_04163	NEK-105ec_03736	NEK-106ec_04019	NEK-108ec_04238	NEK-10ec_03700	NEK-112ec_03997	NEK-113ec_03956	NEK-114ec_03101	NEK-116ec_04184	NEK-118ec_04349	NEK-119ec_04411	NEK-11ec_03908	NEK-121ec_04157	NEK-122ec_04461	NEK-123ec_04566	NEK-124ec_03456	NEK-125ec_03535	NEK-126ec_04068	NEK-127ec_04173	NEK-12ec_04068	NEK-13ec_04303	NEK-15ec_04350	NEK-16ec_04298	NEK-18ec_03912	NEK-19ec_04102	NEK-1ec_03781	NEK-21ec_03952	NEK-22ec_04768	NEK-23ec_04260	NEK-24ec_04155	NEK-26ec_03949	NEK-28ec_04190	NEK-29ec_03483
cutD		Choline trimethylamine-lyase activating enzyme	96	96	1	2895	5440				572	899	895	NEK-101ec_04073	NEK-102ec_03457	NEK-103ec_03298	NEK-104ec_02434	NEK-105ec_00825	NEK-106ec_02911	NEK-108ec_03611	NEK-10ec_02076	NEK-112ec_03286	NEK-113ec_03002	NEK-114ec_01400	NEK-116ec_02537	NEK-118ec_04079	NEK-119ec_03713	NEK-11ec_02091	NEK-121ec_04068	NEK-122ec_02788	NEK-123ec_00503	NEK-124ec_03019	NEK-125ec_03214	NEK-126ec_03254	NEK-127ec_03116	NEK-12ec_01386	NEK-13ec_01465	NEK-15ec_03737	NEK-16ec_03216	NEK-18ec_02933	NEK-19ec_02656	NEK-1ec_02821	NEK-21ec_02055	NEK-22ec_02332	NEK-23ec_02253	NEK-24ec_03820	NEK-26ec_01895	NEK-28ec_03297	NEK-29ec_00552
nfsA		Oxygen-insensitive NADPH nitroreductase	96	96	1	2895	5523				329	722	717	NEK-101ec_04097	NEK-102ec_03433	NEK-103ec_03322	NEK-104ec_02410	NEK-105ec_00849	NEK-106ec_02936	NEK-108ec_03635	NEK-10ec_02100	NEK-112ec_04241	NEK-113ec_03026	NEK-114ec_01376	NEK-116ec_02561	NEK-118ec_03956	NEK-119ec_03738	NEK-11ec_02115	NEK-121ec_04044	NEK-122ec_02764	NEK-123ec_00479	NEK-124ec_02995	NEK-125ec_03238	NEK-126ec_03230	NEK-127ec_03140	NEK-12ec_01410	NEK-13ec_01440	NEK-15ec_03713	NEK-16ec_03241	NEK-18ec_02909	NEK-19ec_02631	NEK-1ec_02845	NEK-21ec_02079	NEK-22ec_02357	NEK-23ec_02278	NEK-24ec_03846	NEK-26ec_01871	NEK-28ec_03321	NEK-29ec_00577
artJ_1		ABC transporter arginine-binding protein 1	96	96	1	2895	5534				560	731	729	NEK-101ec_04108	NEK-102ec_03422	NEK-103ec_03333	NEK-104ec_02399	NEK-105ec_00860	NEK-106ec_02947	NEK-108ec_03646	NEK-10ec_02111	NEK-112ec_04252	NEK-113ec_03037	NEK-114ec_01365	NEK-116ec_02572	NEK-118ec_03945	NEK-119ec_03749	NEK-11ec_02126	NEK-121ec_04033	NEK-122ec_02753	NEK-123ec_00468	NEK-124ec_02984	NEK-125ec_03249	NEK-126ec_03219	NEK-127ec_03151	NEK-12ec_01421	NEK-13ec_01429	NEK-15ec_03702	NEK-16ec_03252	NEK-18ec_02898	NEK-19ec_02620	NEK-1ec_02856	NEK-21ec_02090	NEK-22ec_02368	NEK-23ec_02289	NEK-24ec_03857	NEK-26ec_01860	NEK-28ec_03332	NEK-29ec_00588
lysO		Lysine exporter LysO	96	96	1	2895	5554				542	899	895	NEK-101ec_04123	NEK-102ec_03406	NEK-103ec_03348	NEK-104ec_02384	NEK-105ec_00876	NEK-106ec_02963	NEK-108ec_03662	NEK-10ec_02127	NEK-112ec_04268	NEK-113ec_03053	NEK-114ec_01349	NEK-116ec_02588	NEK-118ec_03929	NEK-119ec_03765	NEK-11ec_02142	NEK-121ec_04018	NEK-122ec_02737	NEK-123ec_00452	NEK-124ec_02968	NEK-125ec_03265	NEK-126ec_03203	NEK-127ec_03167	NEK-12ec_01437	NEK-13ec_01413	NEK-15ec_03686	NEK-16ec_03268	NEK-18ec_02882	NEK-19ec_02604	NEK-1ec_02872	NEK-21ec_02106	NEK-22ec_02383	NEK-23ec_02305	NEK-24ec_03873	NEK-26ec_01844	NEK-28ec_03347	NEK-29ec_00604
group_2637		hypothetical protein	96	96	1	2895	1142				323	323	323	NEK-101ec_04198	NEK-102ec_04043	NEK-103ec_04047	NEK-104ec_03977	NEK-105ec_03847	NEK-106ec_04120	NEK-108ec_04346	NEK-10ec_03869	NEK-112ec_04106	NEK-113ec_03869	NEK-114ec_03299	NEK-116ec_04286	NEK-118ec_04448	NEK-119ec_04513	NEK-11ec_03738	NEK-121ec_04264	NEK-122ec_04359	NEK-123ec_04354	NEK-124ec_03921	NEK-125ec_03645	NEK-126ec_04148	NEK-127ec_04282	NEK-12ec_03895	NEK-13ec_02819	NEK-15ec_04459	NEK-16ec_04399	NEK-18ec_04134	NEK-19ec_04353	NEK-1ec_04183	NEK-21ec_04232	NEK-22ec_03051	NEK-23ec_04177	NEK-24ec_04256	NEK-26ec_03770	NEK-28ec_03667	NEK-29ec_03849
group_2638		hypothetical protein	96	96	1	2895	1152				131	212	211	NEK-101ec_04199	NEK-102ec_04051	NEK-103ec_04048	NEK-104ec_03985	NEK-105ec_03855	NEK-106ec_04128	NEK-108ec_04354	NEK-10ec_03868	NEK-112ec_04107	NEK-113ec_03877	NEK-114ec_03307	NEK-116ec_04287	NEK-118ec_04456	NEK-119ec_04521	NEK-11ec_03746	NEK-121ec_04265	NEK-122ec_04351	NEK-123ec_04355	NEK-124ec_03913	NEK-125ec_03653	NEK-126ec_04140	NEK-127ec_04290	NEK-12ec_03903	NEK-13ec_02827	NEK-15ec_04467	NEK-16ec_04400	NEK-18ec_04142	NEK-19ec_04361	NEK-1ec_04184	NEK-21ec_04240	NEK-22ec_03043	NEK-23ec_04185	NEK-24ec_04265	NEK-26ec_03778	NEK-28ec_03668	NEK-29ec_03850
ybdO_1		putative HTH-type transcriptional regulator YbdO	96	96	1	2895	16160				161	932	923	NEK-101ec_04352	NEK-102ec_03734	NEK-103ec_01918	NEK-104ec_02674	NEK-105ec_03447	NEK-106ec_04466	NEK-108ec_01066	NEK-10ec_01635	NEK-112ec_03464	NEK-113ec_03409	NEK-114ec_04109	NEK-116ec_03638	NEK-118ec_03300	NEK-119ec_00520	NEK-11ec_01413	NEK-121ec_01182	NEK-122ec_01672	NEK-123ec_03074	NEK-124ec_00469	NEK-125ec_04226	NEK-126ec_03479	NEK-127ec_03960	NEK-12ec_03798	NEK-13ec_00043	NEK-15ec_03226	NEK-16ec_03583	NEK-18ec_04517	NEK-19ec_03513	NEK-1ec_02229	NEK-21ec_00469	NEK-22ec_00811	NEK-23ec_03518	NEK-24ec_00457	NEK-26ec_03291	NEK-28ec_00856	NEK-29ec_03151
ctpF_2		putative cation-transporting ATPase F	96	96	1	2895	5346				407	2831	2377	NEK-101ec_04571	NEK-102ec_04915	NEK-103ec_04579	NEK-104ec_02505	NEK-105ec_04628	NEK-106ec_02840	NEK-108ec_03540	NEK-10ec_02005	NEK-112ec_03357	NEK-113ec_04879	NEK-114ec_03974	NEK-116ec_02466	NEK-118ec_04006	NEK-119ec_03641	NEK-11ec_04389	NEK-121ec_04583	NEK-122ec_02859	NEK-123ec_00574	NEK-124ec_04147	NEK-125ec_04345	NEK-126ec_03326	NEK-127ec_03045	NEK-12ec_01315	NEK-13ec_04522	NEK-15ec_04842	NEK-16ec_03140	NEK-18ec_03004	NEK-19ec_02727	NEK-1ec_02750	NEK-21ec_04347	NEK-22ec_02261	NEK-23ec_04488	NEK-24ec_04873	NEK-26ec_04892	NEK-28ec_04392	NEK-29ec_00482
ybhS		Inner membrane transport permease YbhS	96	96	1	2895	5389				1067	1133	1132	NEK-101ec_04868	NEK-102ec_03496	NEK-103ec_03259	NEK-104ec_02473	NEK-105ec_00786	NEK-106ec_02872	NEK-108ec_03572	NEK-10ec_02037	NEK-112ec_03325	NEK-113ec_02963	NEK-114ec_01440	NEK-116ec_02498	NEK-118ec_04039	NEK-119ec_03673	NEK-11ec_02052	NEK-121ec_04108	NEK-122ec_02827	NEK-123ec_00542	NEK-124ec_03059	NEK-125ec_03175	NEK-126ec_03294	NEK-127ec_03077	NEK-12ec_01347	NEK-13ec_01504	NEK-15ec_03776	NEK-16ec_03172	NEK-18ec_02972	NEK-19ec_02695	NEK-1ec_02782	NEK-21ec_02015	NEK-22ec_02293	NEK-23ec_02214	NEK-24ec_03781	NEK-26ec_01934	NEK-28ec_03258	NEK-29ec_00514
thiC		Phosphomethylpyrimidine synthase	96	96	1	2898	69				1895	1895	1895	NEK-101ec_04926	NEK-102ec_04897	NEK-103ec_04564	NEK-104ec_04841	NEK-105ec_04653	NEK-106ec_04913	NEK-108ec_04758	NEK-10ec_04863	NEK-112ec_04641	NEK-113ec_04742	NEK-114ec_04348	NEK-116ec_04927	NEK-118ec_04930	NEK-119ec_04868	NEK-11ec_04800	NEK-121ec_04689	NEK-122ec_04676	NEK-123ec_04765	NEK-124ec_04712	NEK-125ec_04732	NEK-126ec_04666	NEK-127ec_04744	NEK-12ec_04682	NEK-13ec_04255	NEK-15ec_04760	NEK-16ec_04981	NEK-18ec_04823	NEK-19ec_04828	NEK-1ec_05026	NEK-21ec_04740	NEK-22ec_04781	NEK-23ec_04584	NEK-24ec_04821	NEK-26ec_04601	NEK-28ec_04829	NEK-29ec_04696
group_2734		hypothetical protein	96	96	1	2895	4200				380	662	653	NEK-101ec_01352	NEK-102ec_00990	NEK-103ec_01033	NEK-104ec_04634	NEK-105ec_00754	NEK-106ec_04828	NEK-108ec_02061	NEK-10ec_04527	NEK-112ec_00287	NEK-113ec_01310	NEK-114ec_04558	NEK-116ec_04812	NEK-118ec_01294	NEK-119ec_02204	NEK-11ec_04511	NEK-121ec_03555	NEK-122ec_00301	NEK-123ec_00932	NEK-124ec_00871	NEK-125ec_01287	NEK-126ec_01832	NEK-127ec_04769	NEK-12ec_04662	NEK-13ec_01312	NEK-15ec_01988	NEK-16ec_01860	NEK-18ec_02417	NEK-19ec_01390	NEK-1ec_02523	NEK-21ec_00848	NEK-22ec_01487	NEK-23ec_01908	NEK-24ec_02787	NEK-26ec_01680	NEK-28ec_04161	NEK-29ec_04069
metE_2		5-methyltetrahydropteroyltriglutamate--homocysteine methyltransferase	96	96	1	2896	118				2261	2264	2263	NEK-101ec_04252	NEK-102ec_04278	NEK-103ec_04101	NEK-104ec_04226	NEK-105ec_03983	NEK-106ec_04267	NEK-108ec_04496	NEK-10ec_04037	NEK-112ec_04154	NEK-113ec_04280	NEK-114ec_03582	NEK-116ec_04334	NEK-118ec_04638	NEK-119ec_04575	NEK-11ec_04182	NEK-121ec_04318	NEK-122ec_04563	NEK-123ec_04498	NEK-124ec_03685	NEK-125ec_03985	NEK-126ec_04319	NEK-127ec_04339	NEK-12ec_04257	NEK-13ec_04080	NEK-15ec_04515	NEK-16ec_04535	NEK-18ec_04189	NEK-19ec_04694	NEK-1ec_04364	NEK-21ec_04112	NEK-22ec_03642	NEK-23ec_04323	NEK-24ec_04515	NEK-26ec_04203	NEK-28ec_03721	NEK-29ec_03729
group_2834		hypothetical protein	96	96	1	2895	6020				746	1286	1267	NEK-101ec_00321	NEK-102ec_02854	NEK-103ec_02293	NEK-104ec_00450	NEK-105ec_02620	NEK-106ec_03110	NEK-108ec_03073	NEK-10ec_03754	NEK-112ec_01273	NEK-113ec_04434	NEK-114ec_04271	NEK-116ec_01932	NEK-118ec_02967	NEK-119ec_00695	NEK-11ec_04963	NEK-121ec_01930	NEK-122ec_02111	NEK-123ec_00163	NEK-124ec_01549	NEK-125ec_02266	NEK-126ec_01612	NEK-127ec_02046	NEK-12ec_01004	NEK-13ec_00658	NEK-15ec_02396	NEK-16ec_00979	NEK-18ec_00067	NEK-19ec_00751	NEK-1ec_00777	NEK-21ec_02284	NEK-22ec_04808	NEK-23ec_00552	NEK-24ec_01772	NEK-26ec_03060	NEK-28ec_01505	NEK-29ec_02794
rne_2		hypothetical protein	96	96	1	2895	16021				1238	1424	1325	NEK-101ec_04709	NEK-102ec_04794	NEK-103ec_04419	NEK-104ec_04601	NEK-105ec_04464	NEK-106ec_04668	NEK-108ec_04610	NEK-10ec_04643	NEK-112ec_04448	NEK-113ec_04684	NEK-114ec_03894	NEK-116ec_04684	NEK-118ec_03398	NEK-119ec_04825	NEK-11ec_01511	NEK-121ec_04666	NEK-122ec_01772	NEK-123ec_04669	NEK-124ec_04303	NEK-125ec_04423	NEK-126ec_04488	NEK-127ec_04585	NEK-12ec_04541	NEK-13ec_03664	NEK-15ec_03320	NEK-16ec_04914	NEK-18ec_04689	NEK-19ec_03610	NEK-1ec_04792	NEK-21ec_04441	NEK-22ec_03941	NEK-23ec_04566	NEK-24ec_04720	NEK-26ec_04483	NEK-28ec_04470	NEK-29ec_04455
rnr		Ribonuclease R	96	96	1	2895	12118				1046	2447	2418	NEK-101ec_03484	NEK-102ec_01400	NEK-103ec_01213	NEK-104ec_02776	NEK-105ec_02355	NEK-106ec_03511	NEK-108ec_03390	NEK-10ec_03609	NEK-112ec_03689	NEK-113ec_02297	NEK-114ec_01960	NEK-116ec_02977	NEK-118ec_01758	NEK-119ec_03849	NEK-11ec_02999	NEK-121ec_02768	NEK-122ec_04086	NEK-123ec_03563	NEK-124ec_02426	NEK-125ec_02828	NEK-126ec_01001	NEK-127ec_03535	NEK-12ec_03626	NEK-13ec_04010	NEK-15ec_03863	NEK-16ec_04190	NEK-18ec_03248	NEK-19ec_04280	NEK-1ec_03986	NEK-21ec_02602	NEK-22ec_04159	NEK-23ec_03614	NEK-24ec_03170	NEK-26ec_03659	NEK-28ec_03003	NEK-29ec_02610
cycA_2		D-serine/D-alanine/glycine transporter	96	96	1	2895	12160				1403	1415	1403	NEK-101ec_03506	NEK-102ec_01378	NEK-103ec_01235	NEK-104ec_02798	NEK-105ec_02333	NEK-106ec_03533	NEK-108ec_03419	NEK-10ec_03631	NEK-112ec_03711	NEK-113ec_02319	NEK-114ec_01989	NEK-116ec_02999	NEK-118ec_01773	NEK-119ec_03871	NEK-11ec_03021	NEK-121ec_02746	NEK-122ec_04064	NEK-123ec_03585	NEK-124ec_02448	NEK-125ec_02850	NEK-126ec_00973	NEK-127ec_03557	NEK-12ec_03648	NEK-13ec_04036	NEK-15ec_03885	NEK-16ec_04168	NEK-18ec_03270	NEK-19ec_04258	NEK-1ec_04008	NEK-21ec_02624	NEK-22ec_03503	NEK-23ec_03636	NEK-24ec_03198	NEK-26ec_03681	NEK-28ec_03025	NEK-29ec_02632
cadB		putative cadaverine/lysine antiporter	96	96	1	2895	16454				926	1337	1329	NEK-101ec_01807	NEK-102ec_02308	NEK-103ec_02505	NEK-104ec_01474	NEK-105ec_02294	NEK-106ec_02472	NEK-108ec_00906	NEK-10ec_01786	NEK-112ec_02521	NEK-113ec_04772	NEK-114ec_00235	NEK-116ec_03929	NEK-118ec_03786	NEK-119ec_00366	NEK-11ec_01250	NEK-121ec_01021	NEK-122ec_01513	NEK-123ec_02425	NEK-124ec_00305	NEK-125ec_00071	NEK-126ec_01464	NEK-127ec_02531	NEK-12ec_01870	NEK-13ec_00205	NEK-15ec_04106	NEK-16ec_03419	NEK-18ec_01574	NEK-19ec_02356	NEK-1ec_02077	NEK-21ec_00305	NEK-22ec_00659	NEK-23ec_02809	NEK-24ec_00294	NEK-26ec_02595	NEK-28ec_00687	NEK-29ec_00849
dcuS		Sensor histidine kinase DcuS	96	96	1	2895	10403				332	1619	1599	NEK-101ec_00027	NEK-102ec_02721	NEK-103ec_04451	NEK-104ec_00151	NEK-105ec_01026	NEK-106ec_02798	NEK-108ec_04734	NEK-10ec_02281	NEK-112ec_02987	NEK-113ec_04598	NEK-114ec_01087	NEK-116ec_04866	NEK-118ec_00296	NEK-119ec_01054	NEK-11ec_04352	NEK-121ec_01651	NEK-122ec_03687	NEK-123ec_02453	NEK-124ec_05048	NEK-125ec_02658	NEK-126ec_02976	NEK-127ec_04696	NEK-12ec_03954	NEK-13ec_02191	NEK-15ec_01015	NEK-16ec_01259	NEK-18ec_00360	NEK-19ec_03912	NEK-1ec_04965	NEK-21ec_03070	NEK-22ec_01795	NEK-23ec_00272	NEK-24ec_04800	NEK-26ec_00004	NEK-28ec_04613	NEK-29ec_04633
group_2909		hypothetical protein	96	96	1	2895	10361				188	221	217	NEK-101ec_00050	NEK-102ec_02697	NEK-103ec_02945	NEK-104ec_00176	NEK-105ec_03216	NEK-106ec_04411	NEK-108ec_03950	NEK-10ec_02258	NEK-112ec_03010	NEK-113ec_04621	NEK-114ec_01064	NEK-116ec_03333	NEK-118ec_00318	NEK-119ec_01031	NEK-11ec_01537	NEK-121ec_01674	NEK-122ec_01795	NEK-123ec_03941	NEK-124ec_03888	NEK-125ec_02682	NEK-126ec_02953	NEK-127ec_03357	NEK-12ec_01270	NEK-13ec_00384	NEK-15ec_03457	NEK-16ec_01236	NEK-18ec_00337	NEK-19ec_01016	NEK-1ec_00503	NEK-21ec_03833	NEK-22ec_01770	NEK-23ec_00295	NEK-24ec_01451	NEK-26ec_02226	NEK-28ec_03134	NEK-29ec_04589
pntB		NAD(P) transhydrogenase subunit beta	96	96	1	2895	10360				1388	1388	1388	NEK-101ec_00051	NEK-102ec_02696	NEK-103ec_02944	NEK-104ec_00177	NEK-105ec_03215	NEK-106ec_04412	NEK-108ec_03949	NEK-10ec_02257	NEK-112ec_03011	NEK-113ec_04622	NEK-114ec_01063	NEK-116ec_03332	NEK-118ec_00319	NEK-119ec_01030	NEK-11ec_01538	NEK-121ec_01675	NEK-122ec_01796	NEK-123ec_03940	NEK-124ec_03887	NEK-125ec_02683	NEK-126ec_02952	NEK-127ec_03358	NEK-12ec_01269	NEK-13ec_00385	NEK-15ec_03456	NEK-16ec_01235	NEK-18ec_00336	NEK-19ec_01015	NEK-1ec_00504	NEK-21ec_03834	NEK-22ec_01769	NEK-23ec_00296	NEK-24ec_01452	NEK-26ec_02227	NEK-28ec_03135	NEK-29ec_04588
ydgC		Inner membrane protein YdgC	96	96	1	2895	10355				299	335	334	NEK-101ec_00056	NEK-102ec_02691	NEK-103ec_02939	NEK-104ec_00182	NEK-105ec_03210	NEK-106ec_04417	NEK-108ec_03944	NEK-10ec_02252	NEK-112ec_03016	NEK-113ec_04627	NEK-114ec_01058	NEK-116ec_03327	NEK-118ec_00324	NEK-119ec_01025	NEK-11ec_01543	NEK-121ec_01680	NEK-122ec_01801	NEK-123ec_03935	NEK-124ec_03882	NEK-125ec_02688	NEK-126ec_02947	NEK-127ec_03363	NEK-12ec_01264	NEK-13ec_00390	NEK-15ec_03451	NEK-16ec_01230	NEK-18ec_00331	NEK-19ec_01010	NEK-1ec_00509	NEK-21ec_03839	NEK-22ec_01764	NEK-23ec_00301	NEK-24ec_01457	NEK-26ec_02232	NEK-28ec_03140	NEK-29ec_04583
proP_2		Proline/betaine transporter	96	96	1	2895	10311				1199	1439	1324	NEK-101ec_00080	NEK-102ec_02668	NEK-103ec_02916	NEK-104ec_00205	NEK-105ec_03187	NEK-106ec_03951	NEK-108ec_03920	NEK-10ec_02229	NEK-112ec_03040	NEK-113ec_02466	NEK-114ec_01035	NEK-116ec_03304	NEK-118ec_00345	NEK-119ec_01002	NEK-11ec_01566	NEK-121ec_01703	NEK-122ec_01824	NEK-123ec_03912	NEK-124ec_03859	NEK-125ec_02711	NEK-126ec_02924	NEK-127ec_03386	NEK-12ec_01241	NEK-13ec_00414	NEK-15ec_03428	NEK-16ec_01207	NEK-18ec_00308	NEK-19ec_00987	NEK-1ec_00532	NEK-21ec_03862	NEK-22ec_01741	NEK-23ec_00324	NEK-24ec_01481	NEK-26ec_02255	NEK-28ec_03163	NEK-29ec_03356
ttcA		tRNA 2-thiocytidine biosynthesis protein TtcA	96	96	1	2895	10190				935	935	935	NEK-101ec_00139	NEK-102ec_02610	NEK-103ec_02858	NEK-104ec_00253	NEK-105ec_03139	NEK-106ec_03903	NEK-108ec_03872	NEK-10ec_02181	NEK-112ec_03088	NEK-113ec_02524	NEK-114ec_00987	NEK-116ec_03256	NEK-118ec_00409	NEK-119ec_00954	NEK-11ec_01631	NEK-121ec_01751	NEK-122ec_01946	NEK-123ec_03864	NEK-124ec_01737	NEK-125ec_02085	NEK-126ec_02876	NEK-127ec_03444	NEK-12ec_01174	NEK-13ec_00462	NEK-15ec_03369	NEK-16ec_01159	NEK-18ec_00250	NEK-19ec_00921	NEK-1ec_00580	NEK-21ec_02471	NEK-22ec_01693	NEK-23ec_00372	NEK-24ec_01529	NEK-26ec_02313	NEK-28ec_03221	NEK-29ec_03404
lapB_1		Lipopolysaccharide assembly protein B	96	96	1	2895	6237				1169	1169	1169	NEK-101ec_00228	NEK-102ec_03811	NEK-103ec_02201	NEK-104ec_00359	NEK-105ec_02707	NEK-106ec_03199	NEK-108ec_02980	NEK-10ec_03430	NEK-112ec_01173	NEK-113ec_03293	NEK-114ec_04005	NEK-116ec_01840	NEK-118ec_02880	NEK-119ec_00779	NEK-11ec_01713	NEK-121ec_01838	NEK-122ec_02030	NEK-123ec_00075	NEK-124ec_01642	NEK-125ec_02181	NEK-126ec_01703	NEK-127ec_01917	NEK-12ec_01090	NEK-13ec_00557	NEK-15ec_02484	NEK-16ec_01064	NEK-18ec_00153	NEK-19ec_00837	NEK-1ec_00688	NEK-21ec_02376	NEK-22ec_01588	NEK-23ec_00464	NEK-24ec_01687	NEK-26ec_02974	NEK-28ec_01413	NEK-29ec_04240
yciB		putative intracellular septation protein A	96	96	1	2895	6111				539	539	539	NEK-101ec_00260	NEK-102ec_02907	NEK-103ec_02232	NEK-104ec_00397	NEK-105ec_02673	NEK-106ec_03164	NEK-108ec_03012	NEK-10ec_03807	NEK-112ec_01219	NEK-113ec_03326	NEK-114ec_03373	NEK-116ec_01878	NEK-118ec_02912	NEK-119ec_00748	NEK-11ec_01744	NEK-121ec_01869	NEK-122ec_02059	NEK-123ec_00110	NEK-124ec_01604	NEK-125ec_02212	NEK-126ec_01673	NEK-127ec_01992	NEK-12ec_01057	NEK-13ec_00604	NEK-15ec_02449	NEK-16ec_01033	NEK-18ec_00121	NEK-19ec_00804	NEK-1ec_00724	NEK-21ec_02338	NEK-22ec_01554	NEK-23ec_00499	NEK-24ec_01718	NEK-26ec_03007	NEK-28ec_01444	NEK-29ec_02741
nadE		NH(3)-dependent NAD( ) synthetase	96	96	1	2895	6089				827	827	827	NEK-101ec_00277	NEK-102ec_02890	NEK-103ec_02249	NEK-104ec_00414	NEK-105ec_02656	NEK-106ec_03147	NEK-108ec_03029	NEK-10ec_03790	NEK-112ec_01236	NEK-113ec_03343	NEK-114ec_03390	NEK-116ec_01895	NEK-118ec_02930	NEK-119ec_00731	NEK-11ec_01761	NEK-121ec_01886	NEK-122ec_02075	NEK-123ec_00127	NEK-124ec_01586	NEK-125ec_02229	NEK-126ec_01656	NEK-127ec_02009	NEK-12ec_01040	NEK-13ec_00621	NEK-15ec_02432	NEK-16ec_01016	NEK-18ec_00104	NEK-19ec_00787	NEK-1ec_00741	NEK-21ec_02320	NEK-22ec_01537	NEK-23ec_00516	NEK-24ec_01736	NEK-26ec_03024	NEK-28ec_01461	NEK-29ec_02758
nimT		2-nitroimidazole transporter	96	96	1	2895	5991				911	1184	1181	NEK-101ec_00336	NEK-102ec_02839	NEK-103ec_02308	NEK-104ec_00466	NEK-105ec_02605	NEK-106ec_03094	NEK-108ec_03088	NEK-10ec_04654	NEK-112ec_01288	NEK-113ec_04449	NEK-114ec_04286	NEK-116ec_01947	NEK-118ec_02994	NEK-119ec_00680	NEK-11ec_04604	NEK-121ec_01945	NEK-122ec_02136	NEK-123ec_00178	NEK-124ec_01534	NEK-125ec_04305	NEK-126ec_01597	NEK-127ec_02061	NEK-12ec_00979	NEK-13ec_00673	NEK-15ec_02381	NEK-16ec_00964	NEK-18ec_00052	NEK-19ec_00726	NEK-1ec_00792	NEK-21ec_02269	NEK-22ec_04337	NEK-23ec_00566	NEK-24ec_01787	NEK-26ec_03075	NEK-28ec_01520	NEK-29ec_02809
ansP2		L-asparagine permease 2	96	96	1	2895	11385				1454	1544	1454	NEK-101ec_00566	NEK-102ec_00764	NEK-103ec_00312	NEK-104ec_03155	NEK-105ec_00360	NEK-106ec_00300	NEK-108ec_00297	NEK-10ec_01064	NEK-112ec_02672	NEK-113ec_00352	NEK-114ec_01839	NEK-116ec_02089	NEK-118ec_00813	NEK-119ec_03271	NEK-11ec_00052	NEK-121ec_00341	NEK-122ec_01141	NEK-123ec_03217	NEK-124ec_01342	NEK-125ec_03298	NEK-126ec_00584	NEK-127ec_00299	NEK-12ec_00503	NEK-13ec_02514	NEK-15ec_00661	NEK-16ec_03786	NEK-18ec_00730	NEK-19ec_00020	NEK-1ec_03124	NEK-21ec_01326	NEK-22ec_00889	NEK-23ec_01198	NEK-24ec_01107	NEK-26ec_00375	NEK-28ec_01000	NEK-29ec_00366
rsxD		Electron transport complex subunit RsxD	96	96	1	2895	11474				1052	1052	1052	NEK-101ec_00630	NEK-102ec_00827	NEK-103ec_00249	NEK-104ec_03447	NEK-105ec_00297	NEK-106ec_00237	NEK-108ec_00234	NEK-10ec_01001	NEK-112ec_02609	NEK-113ec_00289	NEK-114ec_01776	NEK-116ec_02151	NEK-118ec_00754	NEK-119ec_03208	NEK-11ec_00113	NEK-121ec_00404	NEK-122ec_01080	NEK-123ec_03280	NEK-124ec_01405	NEK-125ec_01530	NEK-126ec_02793	NEK-127ec_00235	NEK-12ec_00442	NEK-13ec_00997	NEK-15ec_00598	NEK-16ec_04860	NEK-18ec_00793	NEK-19ec_00081	NEK-1ec_00001	NEK-21ec_01263	NEK-22ec_00953	NEK-23ec_01135	NEK-24ec_01044	NEK-26ec_00438	NEK-28ec_01063	NEK-29ec_00303
rsxE		Electron transport complex subunit RsxE	96	96	1	2895	11476				698	698	698	NEK-101ec_00632	NEK-102ec_00829	NEK-103ec_00247	NEK-104ec_03445	NEK-105ec_00295	NEK-106ec_00235	NEK-108ec_00232	NEK-10ec_00999	NEK-112ec_02607	NEK-113ec_00287	NEK-114ec_01774	NEK-116ec_02153	NEK-118ec_00752	NEK-119ec_03206	NEK-11ec_00115	NEK-121ec_00406	NEK-122ec_01078	NEK-123ec_03282	NEK-124ec_01407	NEK-125ec_01528	NEK-126ec_02791	NEK-127ec_00233	NEK-12ec_00440	NEK-13ec_00995	NEK-15ec_00596	NEK-16ec_04858	NEK-18ec_00795	NEK-19ec_00083	NEK-1ec_00003	NEK-21ec_01261	NEK-22ec_00955	NEK-23ec_01133	NEK-24ec_01042	NEK-26ec_00440	NEK-28ec_01065	NEK-29ec_00301
cfa		Cyclopropane-fatty-acyl-phospholipid synthase	96	96	1	2895	11532				1148	1148	1148	NEK-101ec_00664	NEK-102ec_00860	NEK-103ec_00215	NEK-104ec_03413	NEK-105ec_00264	NEK-106ec_00203	NEK-108ec_00201	NEK-10ec_00967	NEK-112ec_02575	NEK-113ec_00255	NEK-114ec_03552	NEK-116ec_02185	NEK-118ec_00721	NEK-119ec_03174	NEK-11ec_00146	NEK-121ec_00438	NEK-122ec_01047	NEK-123ec_03314	NEK-124ec_01439	NEK-125ec_01496	NEK-126ec_02759	NEK-127ec_00201	NEK-12ec_00409	NEK-13ec_00963	NEK-15ec_00564	NEK-16ec_04826	NEK-18ec_00826	NEK-19ec_00114	NEK-1ec_00035	NEK-21ec_01229	NEK-22ec_00987	NEK-23ec_01101	NEK-24ec_01010	NEK-26ec_00472	NEK-28ec_01097	NEK-29ec_00269
yjjG		Pyrimidine 5'-nucleotidase YjjG	96	96	1	2895	9713				419	677	674	NEK-101ec_00822	NEK-102ec_00428	NEK-103ec_00502	NEK-104ec_00961	NEK-105ec_03288	NEK-106ec_00832	NEK-108ec_01530	NEK-10ec_03962	NEK-112ec_01622	NEK-113ec_00792	NEK-114ec_03774	NEK-116ec_00404	NEK-118ec_03495	NEK-119ec_02489	NEK-11ec_02775	NEK-121ec_02421	NEK-122ec_02502	NEK-123ec_01726	NEK-124ec_01851	NEK-125ec_00437	NEK-126ec_03760	NEK-127ec_01710	NEK-12ec_00824	NEK-13ec_01728	NEK-15ec_01595	NEK-16ec_02666	NEK-18ec_03408	NEK-19ec_02017	NEK-1ec_01440	NEK-21ec_00745	NEK-22ec_03318	NEK-23ec_01793	NEK-24ec_02251	NEK-26ec_01162	NEK-28ec_00090	NEK-29ec_01883
radA		DNA repair protein RadA	96	96	1	2895	9699				1274	1382	1380	NEK-101ec_00836	NEK-102ec_00442	NEK-103ec_00516	NEK-104ec_00975	NEK-105ec_03274	NEK-106ec_00846	NEK-108ec_01544	NEK-10ec_03976	NEK-112ec_01636	NEK-113ec_00806	NEK-114ec_03760	NEK-116ec_00418	NEK-118ec_03509	NEK-119ec_02475	NEK-11ec_02789	NEK-121ec_02435	NEK-122ec_02488	NEK-123ec_01712	NEK-124ec_01865	NEK-125ec_00451	NEK-126ec_03774	NEK-127ec_01696	NEK-12ec_00810	NEK-13ec_01714	NEK-15ec_01581	NEK-16ec_02652	NEK-18ec_03394	NEK-19ec_02003	NEK-1ec_01426	NEK-21ec_00731	NEK-22ec_05804	NEK-23ec_01779	NEK-24ec_02265	NEK-26ec_01176	NEK-28ec_00104	NEK-29ec_01869
dapB		4-hydroxy-tetrahydrodipicolinate reductase	96	96	1	2895	9507				821	821	821	NEK-101ec_00887	NEK-102ec_00482	NEK-103ec_00567	NEK-104ec_01015	NEK-105ec_03957	NEK-106ec_00886	NEK-108ec_01595	NEK-10ec_01963	NEK-112ec_01676	NEK-113ec_00846	NEK-114ec_00763	NEK-116ec_00458	NEK-118ec_03052	NEK-119ec_02435	NEK-11ec_03126	NEK-121ec_02486	NEK-122ec_02433	NEK-123ec_01672	NEK-124ec_01905	NEK-125ec_00502	NEK-126ec_03178	NEK-127ec_01645	NEK-12ec_00760	NEK-13ec_01663	NEK-15ec_01530	NEK-16ec_02612	NEK-18ec_02693	NEK-19ec_01953	NEK-1ec_01386	NEK-21ec_00691	NEK-22ec_02049	NEK-23ec_01728	NEK-24ec_02316	NEK-26ec_01216	NEK-28ec_00155	NEK-29ec_01829
surA		Chaperone SurA	96	96	1	2895	9495				1277	1286	1285	NEK-101ec_00898	NEK-102ec_00493	NEK-103ec_00578	NEK-104ec_01026	NEK-105ec_03946	NEK-106ec_00897	NEK-108ec_01606	NEK-10ec_01952	NEK-112ec_01687	NEK-113ec_00857	NEK-114ec_00774	NEK-116ec_00469	NEK-118ec_03063	NEK-119ec_02424	NEK-11ec_03137	NEK-121ec_02497	NEK-122ec_02422	NEK-123ec_01661	NEK-124ec_01916	NEK-125ec_00513	NEK-126ec_03167	NEK-127ec_01634	NEK-12ec_00749	NEK-13ec_01652	NEK-15ec_01519	NEK-16ec_02601	NEK-18ec_02704	NEK-19ec_01942	NEK-1ec_01375	NEK-21ec_00680	NEK-22ec_02060	NEK-23ec_01717	NEK-24ec_02327	NEK-26ec_01227	NEK-28ec_00166	NEK-29ec_01818
rluA_1		Ribosomal large subunit pseudouridine synthase A	96	96	1	2895	9488				659	659	659	NEK-101ec_00905	NEK-102ec_00500	NEK-103ec_00585	NEK-104ec_01033	NEK-105ec_03939	NEK-106ec_00904	NEK-108ec_01613	NEK-10ec_01945	NEK-112ec_01694	NEK-113ec_00864	NEK-114ec_00781	NEK-116ec_00476	NEK-118ec_03070	NEK-119ec_02417	NEK-11ec_03144	NEK-121ec_02504	NEK-122ec_02415	NEK-123ec_01654	NEK-124ec_01923	NEK-125ec_00520	NEK-126ec_03160	NEK-127ec_01627	NEK-12ec_00742	NEK-13ec_01645	NEK-15ec_01512	NEK-16ec_02594	NEK-18ec_02711	NEK-19ec_01935	NEK-1ec_01368	NEK-21ec_00673	NEK-22ec_02067	NEK-23ec_01710	NEK-24ec_02334	NEK-26ec_01234	NEK-28ec_00173	NEK-29ec_01811
murC		UDP-N-acetylmuramate--L-alanine ligase	96	96	1	2895	9440				1460	1475	1474	NEK-101ec_00943	NEK-102ec_00538	NEK-103ec_00623	NEK-104ec_01071	NEK-105ec_03901	NEK-106ec_00942	NEK-108ec_01651	NEK-10ec_01907	NEK-112ec_01732	NEK-113ec_00902	NEK-114ec_00819	NEK-116ec_00514	NEK-118ec_03108	NEK-119ec_02379	NEK-11ec_03182	NEK-121ec_02542	NEK-122ec_02377	NEK-123ec_01616	NEK-124ec_01961	NEK-125ec_00558	NEK-126ec_03122	NEK-127ec_01589	NEK-12ec_00704	NEK-13ec_01607	NEK-15ec_01474	NEK-16ec_02556	NEK-18ec_02749	NEK-19ec_01897	NEK-1ec_01330	NEK-21ec_00635	NEK-22ec_02105	NEK-23ec_01672	NEK-24ec_02372	NEK-26ec_01272	NEK-28ec_00211	NEK-29ec_02248
gcd		Quinoprotein glucose dehydrogenase	96	96	1	2895	9377				2390	2390	2390	NEK-101ec_00980	NEK-102ec_00575	NEK-103ec_00660	NEK-104ec_01108	NEK-105ec_03576	NEK-106ec_00979	NEK-108ec_01688	NEK-10ec_01870	NEK-112ec_01770	NEK-113ec_00939	NEK-114ec_00856	NEK-116ec_00551	NEK-118ec_03145	NEK-119ec_02342	NEK-11ec_03219	NEK-121ec_02579	NEK-122ec_02340	NEK-123ec_01579	NEK-124ec_03590	NEK-125ec_00595	NEK-126ec_03085	NEK-127ec_01552	NEK-12ec_00667	NEK-13ec_01570	NEK-15ec_01437	NEK-16ec_02519	NEK-18ec_02786	NEK-19ec_01860	NEK-1ec_01293	NEK-21ec_00598	NEK-22ec_02142	NEK-23ec_01635	NEK-24ec_02409	NEK-26ec_01309	NEK-28ec_00248	NEK-29ec_02211
pcnB		Poly(A) polymerase I	96	96	1	2895	9354				524	1364	1351	NEK-101ec_00991	NEK-102ec_00586	NEK-103ec_00671	NEK-104ec_01119	NEK-105ec_03565	NEK-106ec_00990	NEK-108ec_01699	NEK-10ec_01859	NEK-112ec_01781	NEK-113ec_00950	NEK-114ec_00867	NEK-116ec_00562	NEK-118ec_03156	NEK-119ec_02331	NEK-11ec_03792	NEK-121ec_02590	NEK-122ec_02329	NEK-123ec_01568	NEK-124ec_03579	NEK-125ec_00606	NEK-126ec_03074	NEK-127ec_01541	NEK-12ec_00656	NEK-13ec_01559	NEK-15ec_01426	NEK-16ec_02508	NEK-18ec_02797	NEK-19ec_01849	NEK-1ec_01282	NEK-21ec_00587	NEK-22ec_02153	NEK-23ec_01624	NEK-24ec_02420	NEK-26ec_01320	NEK-28ec_00259	NEK-29ec_02200
degP		Periplasmic serine endoprotease DegP	96	96	1	2895	9292				611	1439	1424	NEK-101ec_01024	NEK-102ec_00619	NEK-103ec_00705	NEK-104ec_01152	NEK-105ec_03532	NEK-106ec_01023	NEK-108ec_01732	NEK-10ec_01826	NEK-112ec_01814	NEK-113ec_00983	NEK-114ec_00900	NEK-116ec_00595	NEK-118ec_03190	NEK-119ec_02298	NEK-11ec_03825	NEK-121ec_02623	NEK-122ec_02296	NEK-123ec_01535	NEK-124ec_03546	NEK-125ec_00639	NEK-126ec_03041	NEK-127ec_01508	NEK-12ec_00623	NEK-13ec_04008	NEK-15ec_01393	NEK-16ec_02475	NEK-18ec_02830	NEK-19ec_01815	NEK-1ec_01249	NEK-21ec_00554	NEK-22ec_02187	NEK-23ec_01591	NEK-24ec_02453	NEK-26ec_01353	NEK-28ec_00292	NEK-29ec_02167
gmhB		D-glycero-beta-D-manno-heptose-1,7-bisphosphate 7-phosphatase	96	96	1	2895	9242				566	617	566	NEK-101ec_01062	NEK-102ec_00657	NEK-103ec_00743	NEK-104ec_01190	NEK-105ec_03494	NEK-106ec_01061	NEK-108ec_01770	NEK-10ec_01788	NEK-112ec_01852	NEK-113ec_01021	NEK-114ec_00938	NEK-116ec_00633	NEK-118ec_03228	NEK-119ec_02260	NEK-11ec_03863	NEK-121ec_02661	NEK-122ec_02258	NEK-123ec_01497	NEK-124ec_03508	NEK-125ec_00677	NEK-126ec_03003	NEK-127ec_01469	NEK-12ec_00585	NEK-13ec_03970	NEK-15ec_01355	NEK-16ec_02437	NEK-18ec_02868	NEK-19ec_01777	NEK-1ec_01211	NEK-21ec_00516	NEK-22ec_02225	NEK-23ec_01553	NEK-24ec_02491	NEK-26ec_01391	NEK-28ec_00330	NEK-29ec_02129
recA		Protein RecA	96	96	1	2895	3656				1058	1058	1058	NEK-101ec_01068	NEK-102ec_01288	NEK-103ec_00749	NEK-104ec_01501	NEK-105ec_00457	NEK-106ec_02007	NEK-108ec_01776	NEK-10ec_01168	NEK-112ec_00006	NEK-113ec_01027	NEK-114ec_01605	NEK-116ec_00977	NEK-118ec_01572	NEK-119ec_01922	NEK-11ec_01803	NEK-121ec_03994	NEK-122ec_00007	NEK-123ec_00613	NEK-124ec_01181	NEK-125ec_01002	NEK-126ec_04210	NEK-127ec_02753	NEK-12ec_02122	NEK-13ec_04444	NEK-15ec_01685	NEK-16ec_04664	NEK-18ec_02133	NEK-19ec_03032	NEK-1ec_03356	NEK-21ec_01158	NEK-22ec_01200	NEK-23ec_02203	NEK-24ec_02497	NEK-26ec_01397	NEK-28ec_04945	NEK-29ec_02863
rpsJ		30S ribosomal protein S10	96	96	1	2897	62				311	311	311	NEK-101ec_05025	NEK-102ec_04953	NEK-103ec_04643	NEK-104ec_04914	NEK-105ec_04670	NEK-106ec_04957	NEK-108ec_04805	NEK-10ec_04908	NEK-112ec_04658	NEK-113ec_04808	NEK-114ec_04493	NEK-116ec_04997	NEK-118ec_04982	NEK-119ec_04885	NEK-11ec_04890	NEK-121ec_04706	NEK-122ec_04694	NEK-123ec_04840	NEK-124ec_04812	NEK-125ec_04823	NEK-126ec_04710	NEK-127ec_04800	NEK-12ec_04767	NEK-13ec_04362	NEK-15ec_04918	NEK-16ec_05032	NEK-18ec_04840	NEK-19ec_04997	NEK-1ec_05108	NEK-21ec_04782	NEK-22ec_06056	NEK-23ec_04605	NEK-24ec_04907	NEK-26ec_04851	NEK-28ec_04982	NEK-29ec_04794
ptsH		Phosphocarrier protein HPr	96	96	1	2895	14599				257	257	257	NEK-101ec_03433	NEK-102ec_02943	NEK-103ec_02677	NEK-104ec_03036	NEK-105ec_02951	NEK-106ec_05084	NEK-108ec_03826	NEK-10ec_02318	NEK-112ec_03265	NEK-113ec_02764	NEK-114ec_01454	NEK-116ec_02232	NEK-118ec_03562	NEK-119ec_03963	NEK-11ec_04433	NEK-121ec_03848	NEK-122ec_03976	NEK-123ec_03822	NEK-124ec_03819	NEK-125ec_03955	NEK-126ec_03531	NEK-127ec_03194	NEK-12ec_03220	NEK-13ec_04095	NEK-15ec_03514	NEK-16ec_03856	NEK-18ec_03047	NEK-19ec_03781	NEK-1ec_02419	NEK-21ec_03402	NEK-22ec_00284	NEK-23ec_03888	NEK-24ec_03588	NEK-26ec_02926	NEK-28ec_02697	NEK-29ec_01981
acpP		Acyl carrier protein	96	96	1	2895	5802				236	236	236	NEK-101ec_03063	NEK-102ec_04537	NEK-103ec_01743	NEK-104ec_04454	NEK-105ec_04379	NEK-106ec_03723	NEK-108ec_03290	NEK-10ec_04291	NEK-112ec_01363	NEK-113ec_04535	NEK-114ec_02393	NEK-116ec_02887	NEK-118ec_04759	NEK-119ec_00603	NEK-11ec_03647	NEK-121ec_03303	NEK-122ec_02216	NEK-123ec_00253	NEK-124ec_04086	NEK-125ec_04148	NEK-126ec_01523	NEK-127ec_03851	NEK-12ec_03524	NEK-13ec_04169	NEK-15ec_03003	NEK-16ec_00890	NEK-18ec_04375	NEK-19ec_00609	NEK-1ec_04699	NEK-21ec_04286	NEK-22ec_02682	NEK-23ec_02476	NEK-24ec_04354	NEK-26ec_04397	NEK-28ec_03400	NEK-29ec_00793
atpF		ATP synthase subunit b	96	96	1	2895	18873				470	470	470	NEK-101ec_04047	NEK-102ec_03966	NEK-103ec_03815	NEK-104ec_04187	NEK-105ec_03712	NEK-106ec_04043	NEK-108ec_04214	NEK-10ec_03724	NEK-112ec_03973	NEK-113ec_03980	NEK-114ec_03077	NEK-116ec_04208	NEK-118ec_04372	NEK-119ec_04435	NEK-11ec_03931	NEK-121ec_04133	NEK-122ec_04484	NEK-123ec_04694	NEK-124ec_03432	NEK-125ec_03511	NEK-126ec_04092	NEK-127ec_04149	NEK-12ec_04091	NEK-13ec_04278	NEK-15ec_04326	NEK-16ec_04322	NEK-18ec_03878	NEK-19ec_04079	NEK-1ec_03805	NEK-21ec_03928	NEK-22ec_04716	NEK-23ec_04284	NEK-24ec_04179	NEK-26ec_03925	NEK-28ec_04214	NEK-29ec_03459
crp		cAMP-activated global transcriptional regulator CRP	96	96	1	2895	18191				632	632	632	NEK-101ec_03891	NEK-102ec_00325	NEK-103ec_03713	NEK-104ec_03897	NEK-105ec_03613	NEK-106ec_00416	NEK-108ec_01131	NEK-10ec_01572	NEK-112ec_04529	NEK-113ec_03730	NEK-114ec_02976	NEK-116ec_04055	NEK-118ec_01228	NEK-119ec_01603	NEK-11ec_03557	NEK-121ec_02012	NEK-122ec_03165	NEK-123ec_01180	NEK-124ec_02209	NEK-125ec_03409	NEK-126ec_04553	NEK-127ec_01450	NEK-12ec_02730	NEK-13ec_04694	NEK-15ec_01336	NEK-16ec_02121	NEK-18ec_01808	NEK-19ec_01450	NEK-1ec_00900	NEK-21ec_02716	NEK-22ec_03229	NEK-23ec_01239	NEK-24ec_02151	NEK-26ec_01057	NEK-28ec_02386	NEK-29ec_01645
rpmD		50S ribosomal protein L30	96	96	1	2897	43				179	179	179	NEK-101ec_05044	NEK-102ec_04972	NEK-103ec_04662	NEK-104ec_04933	NEK-105ec_04689	NEK-106ec_04976	NEK-108ec_04824	NEK-10ec_04927	NEK-112ec_04677	NEK-113ec_04827	NEK-114ec_04512	NEK-116ec_05016	NEK-118ec_05000	NEK-119ec_04904	NEK-11ec_04908	NEK-121ec_04725	NEK-122ec_04712	NEK-123ec_04859	NEK-124ec_04831	NEK-125ec_04842	NEK-126ec_04729	NEK-127ec_04819	NEK-12ec_04785	NEK-13ec_04381	NEK-15ec_04937	NEK-16ec_05051	NEK-18ec_04859	NEK-19ec_04979	NEK-1ec_05127	NEK-21ec_04801	NEK-22ec_05457	NEK-23ec_04624	NEK-24ec_04926	NEK-26ec_04870	NEK-28ec_05001	NEK-29ec_04813
rplV		50S ribosomal protein L22	96	96	1	2897	56				332	332	332	NEK-101ec_05031	NEK-102ec_04959	NEK-103ec_04649	NEK-104ec_04920	NEK-105ec_04676	NEK-106ec_04963	NEK-108ec_04811	NEK-10ec_04914	NEK-112ec_04664	NEK-113ec_04814	NEK-114ec_04499	NEK-116ec_05003	NEK-118ec_04988	NEK-119ec_04891	NEK-11ec_04896	NEK-121ec_04712	NEK-122ec_04700	NEK-123ec_04846	NEK-124ec_04818	NEK-125ec_04829	NEK-126ec_04716	NEK-127ec_04806	NEK-12ec_04773	NEK-13ec_04368	NEK-15ec_04924	NEK-16ec_05038	NEK-18ec_04846	NEK-19ec_04991	NEK-1ec_05114	NEK-21ec_04788	NEK-22ec_06062	NEK-23ec_04611	NEK-24ec_04913	NEK-26ec_04857	NEK-28ec_04988	NEK-29ec_04800
yggX		putative Fe(2 )-trafficking protein	96	96	1	2895	4324				275	275	275	NEK-101ec_01404	NEK-102ec_01598	NEK-103ec_04230	NEK-104ec_04880	NEK-105ec_01846	NEK-106ec_01417	NEK-108ec_02409	NEK-10ec_02593	NEK-112ec_00340	NEK-113ec_01713	NEK-114ec_00519	NEK-116ec_04966	NEK-118ec_02799	NEK-119ec_02254	NEK-11ec_03315	NEK-121ec_03363	NEK-122ec_00370	NEK-123ec_00982	NEK-124ec_00551	NEK-125ec_00716	NEK-126ec_01781	NEK-127ec_02180	NEK-12ec_03303	NEK-13ec_03286	NEK-15ec_04803	NEK-16ec_01794	NEK-18ec_02463	NEK-19ec_01320	NEK-1ec_03642	NEK-21ec_03530	NEK-22ec_03844	NEK-23ec_02872	NEK-24ec_02836	NEK-26ec_03402	NEK-28ec_03810	NEK-29ec_01161
rpmC		50S ribosomal protein L29	96	96	1	2897	53				191	191	191	NEK-101ec_05034	NEK-102ec_04962	NEK-103ec_04652	NEK-104ec_04923	NEK-105ec_04679	NEK-106ec_04966	NEK-108ec_04814	NEK-10ec_04917	NEK-112ec_04667	NEK-113ec_04817	NEK-114ec_04502	NEK-116ec_05006	NEK-118ec_04991	NEK-119ec_04894	NEK-11ec_04899	NEK-121ec_04715	NEK-122ec_04703	NEK-123ec_04849	NEK-124ec_04821	NEK-125ec_04832	NEK-126ec_04719	NEK-127ec_04809	NEK-12ec_04776	NEK-13ec_04371	NEK-15ec_04927	NEK-16ec_05041	NEK-18ec_04849	NEK-19ec_04988	NEK-1ec_05117	NEK-21ec_04791	NEK-22ec_05467	NEK-23ec_04614	NEK-24ec_04916	NEK-26ec_04860	NEK-28ec_04991	NEK-29ec_04803
rpsS		30S ribosomal protein S19	96	96	1	2897	57				278	278	278	NEK-101ec_05030	NEK-102ec_04958	NEK-103ec_04648	NEK-104ec_04919	NEK-105ec_04675	NEK-106ec_04962	NEK-108ec_04810	NEK-10ec_04913	NEK-112ec_04663	NEK-113ec_04813	NEK-114ec_04498	NEK-116ec_05002	NEK-118ec_04987	NEK-119ec_04890	NEK-11ec_04895	NEK-121ec_04711	NEK-122ec_04699	NEK-123ec_04845	NEK-124ec_04817	NEK-125ec_04828	NEK-126ec_04715	NEK-127ec_04805	NEK-12ec_04772	NEK-13ec_04367	NEK-15ec_04923	NEK-16ec_05037	NEK-18ec_04845	NEK-19ec_04992	NEK-1ec_05113	NEK-21ec_04787	NEK-22ec_06061	NEK-23ec_04610	NEK-24ec_04912	NEK-26ec_04856	NEK-28ec_04987	NEK-29ec_04799
rpsL		30S ribosomal protein S12	96	96	1	2895	18173				374	374	374	NEK-101ec_03875	NEK-102ec_00341	NEK-103ec_03697	NEK-104ec_03913	NEK-105ec_03597	NEK-106ec_00400	NEK-108ec_01115	NEK-10ec_01588	NEK-112ec_04545	NEK-113ec_03714	NEK-114ec_02960	NEK-116ec_04039	NEK-118ec_01244	NEK-119ec_01587	NEK-11ec_03573	NEK-121ec_01996	NEK-122ec_03181	NEK-123ec_01164	NEK-124ec_02193	NEK-125ec_03393	NEK-126ec_04537	NEK-127ec_01466	NEK-12ec_02746	NEK-13ec_04710	NEK-15ec_01352	NEK-16ec_02105	NEK-18ec_01792	NEK-19ec_01434	NEK-1ec_00884	NEK-21ec_02700	NEK-22ec_03213	NEK-23ec_01223	NEK-24ec_02167	NEK-26ec_01073	NEK-28ec_02370	NEK-29ec_01629
speB		Agmatinase	96	96	1	2895	4263				920	920	920	NEK-101ec_01380	NEK-102ec_01574	NEK-103ec_04254	NEK-104ec_04856	NEK-105ec_01825	NEK-106ec_01393	NEK-108ec_02385	NEK-10ec_02617	NEK-112ec_00316	NEK-113ec_01692	NEK-114ec_00498	NEK-116ec_04942	NEK-118ec_01264	NEK-119ec_02233	NEK-11ec_03339	NEK-121ec_03339	NEK-122ec_00346	NEK-123ec_00961	NEK-124ec_00530	NEK-125ec_00695	NEK-126ec_01802	NEK-127ec_02159	NEK-12ec_03327	NEK-13ec_03307	NEK-15ec_04779	NEK-16ec_01815	NEK-18ec_02442	NEK-19ec_01344	NEK-1ec_03618	NEK-21ec_03551	NEK-22ec_03868	NEK-23ec_02848	NEK-24ec_02815	NEK-26ec_03381	NEK-28ec_03786	NEK-29ec_01140
group_30901		hypothetical protein	96	96	1	2895	6043				344	344	344	NEK-101ec_00313	NEK-102ec_02862	NEK-103ec_02285	NEK-104ec_00442	NEK-105ec_02628	NEK-106ec_03118	NEK-108ec_03065	NEK-10ec_03762	NEK-112ec_01265	NEK-113ec_04426	NEK-114ec_04263	NEK-116ec_01924	NEK-118ec_02959	NEK-119ec_00703	NEK-11ec_01790	NEK-121ec_01922	NEK-122ec_02103	NEK-123ec_00155	NEK-124ec_01557	NEK-125ec_02258	NEK-126ec_01620	NEK-127ec_02038	NEK-12ec_01012	NEK-13ec_00650	NEK-15ec_02404	NEK-16ec_00987	NEK-18ec_00075	NEK-19ec_00759	NEK-1ec_00769	NEK-21ec_02292	NEK-22ec_04800	NEK-23ec_00544	NEK-24ec_01764	NEK-26ec_03052	NEK-28ec_01497	NEK-29ec_02786
ftsZ		Cell division protein FtsZ	96	96	1	2895	9436				1151	1151	1151	NEK-101ec_00947	NEK-102ec_00542	NEK-103ec_00627	NEK-104ec_01075	NEK-105ec_03897	NEK-106ec_00946	NEK-108ec_01655	NEK-10ec_01903	NEK-112ec_01736	NEK-113ec_00906	NEK-114ec_00823	NEK-116ec_00518	NEK-118ec_03112	NEK-119ec_02375	NEK-11ec_03186	NEK-121ec_02546	NEK-122ec_02373	NEK-123ec_01612	NEK-124ec_01965	NEK-125ec_00562	NEK-126ec_03118	NEK-127ec_01585	NEK-12ec_00700	NEK-13ec_01603	NEK-15ec_01470	NEK-16ec_02552	NEK-18ec_02753	NEK-19ec_01893	NEK-1ec_01326	NEK-21ec_00631	NEK-22ec_02109	NEK-23ec_01668	NEK-24ec_02376	NEK-26ec_01276	NEK-28ec_00215	NEK-29ec_02244
rnc		Ribonuclease 3	96	96	1	2895	14185				680	680	680	NEK-101ec_03305	NEK-102ec_03070	NEK-103ec_02550	NEK-104ec_02907	NEK-105ec_03081	NEK-106ec_03438	NEK-108ec_03699	NEK-10ec_02445	NEK-112ec_03138	NEK-113ec_02637	NEK-114ec_01581	NEK-116ec_02412	NEK-118ec_03677	NEK-119ec_04090	NEK-11ec_04064	NEK-121ec_03721	NEK-122ec_03871	NEK-123ec_03692	NEK-124ec_03283	NEK-125ec_03859	NEK-126ec_03658	NEK-127ec_03322	NEK-12ec_03112	NEK-13ec_04587	NEK-15ec_03643	NEK-16ec_03995	NEK-18ec_03174	NEK-19ec_03890	NEK-1ec_02292	NEK-21ec_03273	NEK-22ec_00412	NEK-23ec_03759	NEK-24ec_03461	NEK-26ec_02799	NEK-28ec_02825	NEK-29ec_02110
cyoD		Cytochrome bo(3) ubiquinol oxidase subunit 4	96	96	1	2895	16890				329	329	329	NEK-101ec_03281	NEK-102ec_02200	NEK-103ec_02396	NEK-104ec_01365	NEK-105ec_02185	NEK-106ec_02371	NEK-108ec_00798	NEK-10ec_00734	NEK-112ec_02400	NEK-113ec_01512	NEK-114ec_00120	NEK-116ec_00813	NEK-118ec_01960	NEK-119ec_00196	NEK-11ec_01106	NEK-121ec_00842	NEK-122ec_01412	NEK-123ec_02304	NEK-124ec_00197	NEK-125ec_00181	NEK-126ec_01356	NEK-127ec_02641	NEK-12ec_01991	NEK-13ec_00315	NEK-15ec_02114	NEK-16ec_02936	NEK-18ec_01682	NEK-19ec_02236	NEK-1ec_01671	NEK-21ec_00197	NEK-22ec_00551	NEK-23ec_02702	NEK-24ec_00186	NEK-26ec_02480	NEK-28ec_02314	NEK-29ec_00957
nuoB		NADH-quinone oxidoreductase subunit B	96	96	1	2895	14850				674	674	674	NEK-101ec_02014	NEK-102ec_01927	NEK-103ec_02759	NEK-104ec_02247	NEK-105ec_02869	NEK-106ec_02086	NEK-108ec_02847	NEK-10ec_00462	NEK-112ec_00679	NEK-113ec_02154	NEK-114ec_02130	NEK-116ec_00068	NEK-118ec_02190	NEK-119ec_02943	NEK-11ec_00849	NEK-121ec_03015	NEK-122ec_03258	NEK-123ec_02845	NEK-124ec_02057	NEK-125ec_02356	NEK-126ec_00073	NEK-127ec_00717	NEK-12ec_01654	NEK-13ec_02278	NEK-15ec_00474	NEK-16ec_00081	NEK-18ec_01028	NEK-19ec_02836	NEK-1ec_02007	NEK-21ec_01876	NEK-22ec_00145	NEK-23ec_03203	NEK-24ec_03359	NEK-26ec_02676	NEK-28ec_01222	NEK-29ec_01459
ftsL		Cell division protein FtsL	96	96	1	2895	9449				365	365	365	NEK-101ec_00935	NEK-102ec_00530	NEK-103ec_00615	NEK-104ec_01063	NEK-105ec_03909	NEK-106ec_00934	NEK-108ec_01643	NEK-10ec_01915	NEK-112ec_01724	NEK-113ec_00894	NEK-114ec_00811	NEK-116ec_00506	NEK-118ec_03100	NEK-119ec_02387	NEK-11ec_03174	NEK-121ec_02534	NEK-122ec_02385	NEK-123ec_01624	NEK-124ec_01953	NEK-125ec_00550	NEK-126ec_03130	NEK-127ec_01597	NEK-12ec_00712	NEK-13ec_01615	NEK-15ec_01482	NEK-16ec_02564	NEK-18ec_02741	NEK-19ec_01905	NEK-1ec_01338	NEK-21ec_00643	NEK-22ec_02097	NEK-23ec_01680	NEK-24ec_02364	NEK-26ec_01264	NEK-28ec_00203	NEK-29ec_02256
rpsC		30S ribosomal protein S3	96	96	1	2897	55				698	698	698	NEK-101ec_05032	NEK-102ec_04960	NEK-103ec_04650	NEK-104ec_04921	NEK-105ec_04677	NEK-106ec_04964	NEK-108ec_04812	NEK-10ec_04915	NEK-112ec_04665	NEK-113ec_04815	NEK-114ec_04500	NEK-116ec_05004	NEK-118ec_04989	NEK-119ec_04892	NEK-11ec_04897	NEK-121ec_04713	NEK-122ec_04701	NEK-123ec_04847	NEK-124ec_04819	NEK-125ec_04830	NEK-126ec_04717	NEK-127ec_04807	NEK-12ec_04774	NEK-13ec_04369	NEK-15ec_04925	NEK-16ec_05039	NEK-18ec_04847	NEK-19ec_04990	NEK-1ec_05115	NEK-21ec_04789	NEK-22ec_06063	NEK-23ec_04612	NEK-24ec_04914	NEK-26ec_04858	NEK-28ec_04989	NEK-29ec_04801
rplW		50S ribosomal protein L23	96	96	1	2897	59				302	302	302	NEK-101ec_05028	NEK-102ec_04956	NEK-103ec_04646	NEK-104ec_04917	NEK-105ec_04673	NEK-106ec_04960	NEK-108ec_04808	NEK-10ec_04911	NEK-112ec_04661	NEK-113ec_04811	NEK-114ec_04496	NEK-116ec_05000	NEK-118ec_04985	NEK-119ec_04888	NEK-11ec_04893	NEK-121ec_04709	NEK-122ec_04697	NEK-123ec_04843	NEK-124ec_04815	NEK-125ec_04826	NEK-126ec_04713	NEK-127ec_04803	NEK-12ec_04770	NEK-13ec_04365	NEK-15ec_04921	NEK-16ec_05035	NEK-18ec_04843	NEK-19ec_04994	NEK-1ec_05111	NEK-21ec_04785	NEK-22ec_06059	NEK-23ec_04608	NEK-24ec_04910	NEK-26ec_04854	NEK-28ec_04985	NEK-29ec_04797
rbfA		30S ribosome-binding factor	96	96	1	2895	4972				401	401	401	NEK-101ec_01580	NEK-102ec_01763	NEK-103ec_02073	NEK-104ec_02084	NEK-105ec_02019	NEK-106ec_01630	NEK-108ec_02585	NEK-10ec_03079	NEK-112ec_00514	NEK-113ec_01892	NEK-114ec_00695	NEK-116ec_01425	NEK-118ec_02640	NEK-119ec_02779	NEK-11ec_02918	NEK-121ec_03524	NEK-122ec_00559	NEK-123ec_01157	NEK-124ec_00772	NEK-125ec_00905	NEK-126ec_02486	NEK-127ec_02369	NEK-12ec_02842	NEK-13ec_04831	NEK-15ec_02668	NEK-16ec_01558	NEK-18ec_02626	NEK-19ec_01131	NEK-1ec_03483	NEK-21ec_02973	NEK-22ec_02986	NEK-23ec_03038	NEK-24ec_03012	NEK-26ec_03207	NEK-28ec_02089	NEK-29ec_01365
crr		PTS system glucose-specific EIIA component	96	96	1	2895	14597				509	509	509	NEK-101ec_03431	NEK-102ec_02945	NEK-103ec_02675	NEK-104ec_03034	NEK-105ec_02953	NEK-106ec_05086	NEK-108ec_03824	NEK-10ec_02320	NEK-112ec_03263	NEK-113ec_02762	NEK-114ec_01456	NEK-116ec_02234	NEK-118ec_03564	NEK-119ec_03965	NEK-11ec_04435	NEK-121ec_03846	NEK-122ec_03974	NEK-123ec_03820	NEK-124ec_03817	NEK-125ec_03953	NEK-126ec_03533	NEK-127ec_03196	NEK-12ec_03218	NEK-13ec_04097	NEK-15ec_03516	NEK-16ec_03858	NEK-18ec_03049	NEK-19ec_03783	NEK-1ec_02417	NEK-21ec_03400	NEK-22ec_00286	NEK-23ec_03886	NEK-24ec_03586	NEK-26ec_02924	NEK-28ec_02699	NEK-29ec_01983
ahpC		Alkyl hydroperoxide reductase subunit C	96	96	1	2895	16158				563	563	563	NEK-101ec_04354	NEK-102ec_03736	NEK-103ec_01920	NEK-104ec_02676	NEK-105ec_03449	NEK-106ec_04464	NEK-108ec_01068	NEK-10ec_01633	NEK-112ec_03466	NEK-113ec_03407	NEK-114ec_04111	NEK-116ec_03636	NEK-118ec_03302	NEK-119ec_00522	NEK-11ec_01415	NEK-121ec_01184	NEK-122ec_01674	NEK-123ec_03076	NEK-124ec_00471	NEK-125ec_04224	NEK-126ec_03481	NEK-127ec_03962	NEK-12ec_03800	NEK-13ec_00041	NEK-15ec_03228	NEK-16ec_03585	NEK-18ec_04519	NEK-19ec_03515	NEK-1ec_02231	NEK-21ec_00471	NEK-22ec_00813	NEK-23ec_03520	NEK-24ec_00459	NEK-26ec_03289	NEK-28ec_00858	NEK-29ec_03149
tgt		Queuine tRNA-ribosyltransferase	96	96	1	2895	16944				1127	1127	1127	NEK-101ec_03247	NEK-102ec_02166	NEK-103ec_02362	NEK-104ec_01331	NEK-105ec_02151	NEK-106ec_02337	NEK-108ec_00764	NEK-10ec_00700	NEK-112ec_02366	NEK-113ec_01478	NEK-114ec_00086	NEK-116ec_00779	NEK-118ec_01994	NEK-119ec_00162	NEK-11ec_01072	NEK-121ec_00808	NEK-122ec_01378	NEK-123ec_02270	NEK-124ec_00163	NEK-125ec_00215	NEK-126ec_01322	NEK-127ec_02675	NEK-12ec_02025	NEK-13ec_00349	NEK-15ec_02080	NEK-16ec_02970	NEK-18ec_01716	NEK-19ec_02202	NEK-1ec_01637	NEK-21ec_00163	NEK-22ec_00517	NEK-23ec_02668	NEK-24ec_00152	NEK-26ec_02446	NEK-28ec_02280	NEK-29ec_00991
mreB		Rod shape-determining protein MreB	96	96	1	2895	5275				1043	1043	1043	NEK-101ec_01655	NEK-102ec_01838	NEK-103ec_02148	NEK-104ec_02159	NEK-105ec_04586	NEK-106ec_01705	NEK-108ec_02660	NEK-10ec_04829	NEK-112ec_00589	NEK-113ec_01976	NEK-114ec_04169	NEK-116ec_01509	NEK-118ec_04854	NEK-119ec_02854	NEK-11ec_04728	NEK-121ec_04397	NEK-122ec_00639	NEK-123ec_04280	NEK-124ec_00847	NEK-125ec_00980	NEK-126ec_04632	NEK-127ec_02444	NEK-12ec_02922	NEK-13ec_03381	NEK-15ec_02743	NEK-16ec_01483	NEK-18ec_04758	NEK-19ec_01051	NEK-1ec_04993	NEK-21ec_03048	NEK-22ec_04628	NEK-23ec_03113	NEK-24ec_03087	NEK-26ec_03123	NEK-28ec_02164	NEK-29ec_01440
rsfS		Ribosomal silencing factor RsfS	96	96	1	2895	16135				317	317	317	NEK-101ec_04374	NEK-102ec_03756	NEK-103ec_01940	NEK-104ec_02696	NEK-105ec_03469	NEK-106ec_04444	NEK-108ec_01088	NEK-10ec_01613	NEK-112ec_03486	NEK-113ec_03387	NEK-114ec_04131	NEK-116ec_03616	NEK-118ec_03322	NEK-119ec_00542	NEK-11ec_01435	NEK-121ec_01204	NEK-122ec_01694	NEK-123ec_03096	NEK-124ec_00491	NEK-125ec_04204	NEK-126ec_03501	NEK-127ec_03982	NEK-12ec_03820	NEK-13ec_00021	NEK-15ec_03248	NEK-16ec_03605	NEK-18ec_04539	NEK-19ec_03535	NEK-1ec_02251	NEK-21ec_00491	NEK-22ec_00833	NEK-23ec_03540	NEK-24ec_00479	NEK-26ec_03269	NEK-28ec_00878	NEK-29ec_03129
dapD		2,3,4,5-tetrahydropyridine-2,6-dicarboxylate N-succinyltransferase	96	96	1	2895	9289				824	824	824	NEK-101ec_01027	NEK-102ec_00622	NEK-103ec_00708	NEK-104ec_01155	NEK-105ec_03529	NEK-106ec_01026	NEK-108ec_01735	NEK-10ec_01823	NEK-112ec_01817	NEK-113ec_00986	NEK-114ec_00903	NEK-116ec_00598	NEK-118ec_03193	NEK-119ec_02295	NEK-11ec_03828	NEK-121ec_02626	NEK-122ec_02293	NEK-123ec_01532	NEK-124ec_03543	NEK-125ec_00642	NEK-126ec_03038	NEK-127ec_01505	NEK-12ec_00620	NEK-13ec_04005	NEK-15ec_01390	NEK-16ec_02472	NEK-18ec_02833	NEK-19ec_01812	NEK-1ec_01246	NEK-21ec_00551	NEK-22ec_02190	NEK-23ec_01588	NEK-24ec_02456	NEK-26ec_01356	NEK-28ec_00295	NEK-29ec_02164
ftsA_1		Cell division protein FtsA	96	96	1	2895	9437				1256	1262	1261	NEK-101ec_00946	NEK-102ec_00541	NEK-103ec_00626	NEK-104ec_01074	NEK-105ec_03898	NEK-106ec_00945	NEK-108ec_01654	NEK-10ec_01904	NEK-112ec_01735	NEK-113ec_00905	NEK-114ec_00822	NEK-116ec_00517	NEK-118ec_03111	NEK-119ec_02376	NEK-11ec_03185	NEK-121ec_02545	NEK-122ec_02374	NEK-123ec_01613	NEK-124ec_01964	NEK-125ec_00561	NEK-126ec_03119	NEK-127ec_01586	NEK-12ec_00701	NEK-13ec_01604	NEK-15ec_01471	NEK-16ec_02553	NEK-18ec_02752	NEK-19ec_01894	NEK-1ec_01327	NEK-21ec_00632	NEK-22ec_02108	NEK-23ec_01669	NEK-24ec_02375	NEK-26ec_01275	NEK-28ec_00214	NEK-29ec_02245
hslV		ATP-dependent protease subunit HslV	96	96	1	2895	1100				530	530	530	NEK-101ec_04170	NEK-102ec_04015	NEK-103ec_04019	NEK-104ec_03945	NEK-105ec_03819	NEK-106ec_04092	NEK-108ec_04318	NEK-10ec_03897	NEK-112ec_04078	NEK-113ec_03838	NEK-114ec_03271	NEK-116ec_04258	NEK-118ec_04418	NEK-119ec_04485	NEK-11ec_03709	NEK-121ec_04236	NEK-122ec_04388	NEK-123ec_04326	NEK-124ec_03949	NEK-125ec_03617	NEK-126ec_04176	NEK-127ec_04254	NEK-12ec_03866	NEK-13ec_02777	NEK-15ec_04431	NEK-16ec_04371	NEK-18ec_04106	NEK-19ec_04324	NEK-1ec_04155	NEK-21ec_04204	NEK-22ec_03079	NEK-23ec_04149	NEK-24ec_04228	NEK-26ec_03739	NEK-28ec_03638	NEK-29ec_03821
iscA_2		Iron-binding protein IscA	96	96	1	2895	14320				323	323	323	NEK-101ec_03337	NEK-102ec_03038	NEK-103ec_02582	NEK-104ec_02939	NEK-105ec_03049	NEK-106ec_03406	NEK-108ec_03731	NEK-10ec_02413	NEK-112ec_03170	NEK-113ec_02669	NEK-114ec_01549	NEK-116ec_02380	NEK-118ec_03644	NEK-119ec_04058	NEK-11ec_04092	NEK-121ec_03753	NEK-122ec_03899	NEK-123ec_03724	NEK-124ec_03251	NEK-125ec_03827	NEK-126ec_03626	NEK-127ec_03290	NEK-12ec_03139	NEK-13ec_03541	NEK-15ec_03611	NEK-16ec_03963	NEK-18ec_03142	NEK-19ec_03862	NEK-1ec_02324	NEK-21ec_03305	NEK-22ec_00380	NEK-23ec_03791	NEK-24ec_03493	NEK-26ec_02831	NEK-28ec_02793	NEK-29ec_02078
fnr		Fumarate and nitrate reduction regulatory protein	96	96	1	2895	10378				752	752	752	NEK-101ec_00048	NEK-102ec_02699	NEK-103ec_02947	NEK-104ec_00174	NEK-105ec_03218	NEK-106ec_04409	NEK-108ec_03952	NEK-10ec_02260	NEK-112ec_03008	NEK-113ec_04619	NEK-114ec_01066	NEK-116ec_03335	NEK-118ec_00316	NEK-119ec_01033	NEK-11ec_01535	NEK-121ec_01672	NEK-122ec_01793	NEK-123ec_03943	NEK-124ec_03890	NEK-125ec_02680	NEK-126ec_02955	NEK-127ec_03355	NEK-12ec_01272	NEK-13ec_00382	NEK-15ec_03459	NEK-16ec_01238	NEK-18ec_00339	NEK-19ec_01018	NEK-1ec_00485	NEK-21ec_03831	NEK-22ec_01772	NEK-23ec_00293	NEK-24ec_01449	NEK-26ec_02224	NEK-28ec_03132	NEK-29ec_04591
yccA		Modulator of FtsH protease YccA	96	96	1	2895	5687				659	659	659	NEK-101ec_02978	NEK-102ec_04355	NEK-103ec_01628	NEK-104ec_04301	NEK-105ec_00971	NEK-106ec_03625	NEK-108ec_03206	NEK-10ec_02961	NEK-112ec_01467	NEK-113ec_03561	NEK-114ec_02479	NEK-116ec_02790	NEK-118ec_04670	NEK-119ec_04699	NEK-11ec_02224	NEK-121ec_03218	NEK-122ec_02655	NEK-123ec_00363	NEK-124ec_03133	NEK-125ec_02993	NEK-126ec_03949	NEK-127ec_03765	NEK-12ec_01520	NEK-13ec_01324	NEK-15ec_03090	NEK-16ec_03356	NEK-18ec_03578	NEK-19ec_02522	NEK-1ec_04468	NEK-21ec_02194	NEK-22ec_02583	NEK-23ec_02393	NEK-24ec_04035	NEK-26ec_01756	NEK-28ec_03557	NEK-29ec_00692
rpsI		30S ribosomal protein S9	96	96	1	2895	5054				392	392	392	NEK-101ec_01634	NEK-102ec_01817	NEK-103ec_02127	NEK-104ec_02138	NEK-105ec_02073	NEK-106ec_01684	NEK-108ec_02639	NEK-10ec_03025	NEK-112ec_00568	NEK-113ec_01946	NEK-114ec_00749	NEK-116ec_01479	NEK-118ec_02586	NEK-119ec_02833	NEK-11ec_02977	NEK-121ec_04418	NEK-122ec_00618	NEK-123ec_04250	NEK-124ec_00826	NEK-125ec_00959	NEK-126ec_02540	NEK-127ec_02423	NEK-12ec_02901	NEK-13ec_03402	NEK-15ec_02722	NEK-16ec_01504	NEK-18ec_02680	NEK-19ec_01072	NEK-1ec_04804	NEK-21ec_03027	NEK-22ec_04236	NEK-23ec_03092	NEK-24ec_03066	NEK-26ec_03153	NEK-28ec_02143	NEK-29ec_01419
nuoH		NADH-quinone oxidoreductase subunit H	96	96	1	2895	14855				977	977	977	NEK-101ec_02019	NEK-102ec_01932	NEK-103ec_02764	NEK-104ec_02252	NEK-105ec_02864	NEK-106ec_02091	NEK-108ec_02842	NEK-10ec_00457	NEK-112ec_00684	NEK-113ec_02149	NEK-114ec_02135	NEK-116ec_00073	NEK-118ec_02195	NEK-119ec_02948	NEK-11ec_00844	NEK-121ec_03020	NEK-122ec_03263	NEK-123ec_02840	NEK-124ec_02062	NEK-125ec_02361	NEK-126ec_00078	NEK-127ec_00722	NEK-12ec_01659	NEK-13ec_02283	NEK-15ec_00469	NEK-16ec_00086	NEK-18ec_01033	NEK-19ec_02841	NEK-1ec_02002	NEK-21ec_01881	NEK-22ec_00140	NEK-23ec_03208	NEK-24ec_03364	NEK-26ec_02681	NEK-28ec_01227	NEK-29ec_01464
sthA		Soluble pyridine nucleotide transhydrogenase	96	96	1	2895	1073				1400	1400	1400	NEK-101ec_04147	NEK-102ec_03991	NEK-103ec_03996	NEK-104ec_03921	NEK-105ec_03795	NEK-106ec_04068	NEK-108ec_04295	NEK-10ec_03922	NEK-112ec_04054	NEK-113ec_03814	NEK-114ec_03247	NEK-116ec_04234	NEK-118ec_04397	NEK-119ec_04461	NEK-11ec_03688	NEK-121ec_04213	NEK-122ec_04409	NEK-123ec_04302	NEK-124ec_03973	NEK-125ec_03593	NEK-126ec_04199	NEK-127ec_04231	NEK-12ec_03845	NEK-13ec_02753	NEK-15ec_04407	NEK-16ec_04347	NEK-18ec_04082	NEK-19ec_04301	NEK-1ec_04131	NEK-21ec_04180	NEK-22ec_03103	NEK-23ec_04126	NEK-24ec_04204	NEK-26ec_03715	NEK-28ec_03615	NEK-29ec_03797
sucC		Succinate--CoA ligase [ADP-forming] subunit beta	96	96	1	2895	16039				1166	1166	1166	NEK-101ec_04700	NEK-102ec_04785	NEK-103ec_04410	NEK-104ec_04592	NEK-105ec_04455	NEK-106ec_04659	NEK-108ec_04601	NEK-10ec_04634	NEK-112ec_04439	NEK-113ec_04675	NEK-114ec_03885	NEK-116ec_04675	NEK-118ec_03389	NEK-119ec_04816	NEK-11ec_01502	NEK-121ec_04657	NEK-122ec_01763	NEK-123ec_04660	NEK-124ec_04294	NEK-125ec_04414	NEK-126ec_04479	NEK-127ec_04576	NEK-12ec_04532	NEK-13ec_03655	NEK-15ec_03311	NEK-16ec_04905	NEK-18ec_04680	NEK-19ec_03601	NEK-1ec_04783	NEK-21ec_04432	NEK-22ec_03950	NEK-23ec_04557	NEK-24ec_04711	NEK-26ec_04474	NEK-28ec_04461	NEK-29ec_04446
dnaK_1		Chaperone protein DnaK	96	96	1	2895	9567				1916	1916	1916	NEK-101ec_00862	NEK-102ec_00468	NEK-103ec_00542	NEK-104ec_01001	NEK-105ec_03248	NEK-106ec_00872	NEK-108ec_01570	NEK-10ec_04002	NEK-112ec_01662	NEK-113ec_00832	NEK-114ec_03734	NEK-116ec_00444	NEK-118ec_03534	NEK-119ec_02449	NEK-11ec_02814	NEK-121ec_02461	NEK-122ec_02463	NEK-123ec_01686	NEK-124ec_01891	NEK-125ec_00477	NEK-126ec_03800	NEK-127ec_01670	NEK-12ec_00785	NEK-13ec_01688	NEK-15ec_01555	NEK-16ec_02626	NEK-18ec_03368	NEK-19ec_01978	NEK-1ec_01400	NEK-21ec_00705	NEK-22ec_04419	NEK-23ec_01753	NEK-24ec_02291	NEK-26ec_01202	NEK-28ec_00130	NEK-29ec_01843
lacC		Tagatose-6-phosphate kinase	96	96	1	2895	15035				938	938	938	NEK-101ec_02098	NEK-102ec_02005	NEK-103ec_03378	NEK-104ec_02332	NEK-105ec_02790	NEK-106ec_02164	NEK-108ec_02769	NEK-10ec_00384	NEK-112ec_00758	NEK-113ec_02076	NEK-114ec_02208	NEK-116ec_00147	NEK-118ec_02276	NEK-119ec_03022	NEK-11ec_00763	NEK-121ec_03093	NEK-122ec_03344	NEK-123ec_02767	NEK-124ec_02135	NEK-125ec_02434	NEK-126ec_00157	NEK-127ec_00795	NEK-12ec_01740	NEK-13ec_02356	NEK-15ec_00396	NEK-16ec_00159	NEK-18ec_01106	NEK-19ec_02922	NEK-1ec_01929	NEK-21ec_01954	NEK-22ec_00056	NEK-23ec_03281	NEK-24ec_03437	NEK-26ec_02754	NEK-28ec_01300	NEK-29ec_01537
rpsR		30S ribosomal protein S18	96	96	1	2895	12144				227	227	227	NEK-101ec_03502	NEK-102ec_01382	NEK-103ec_01231	NEK-104ec_02794	NEK-105ec_02337	NEK-106ec_03529	NEK-108ec_03408	NEK-10ec_03627	NEK-112ec_03707	NEK-113ec_02315	NEK-114ec_01978	NEK-116ec_02995	NEK-118ec_01769	NEK-119ec_03867	NEK-11ec_03017	NEK-121ec_02750	NEK-122ec_04068	NEK-123ec_03581	NEK-124ec_02444	NEK-125ec_02846	NEK-126ec_00977	NEK-127ec_03553	NEK-12ec_03644	NEK-13ec_04032	NEK-15ec_03881	NEK-16ec_04172	NEK-18ec_03266	NEK-19ec_04262	NEK-1ec_04004	NEK-21ec_02620	NEK-22ec_07671	NEK-23ec_03632	NEK-24ec_03194	NEK-26ec_03677	NEK-28ec_03021	NEK-29ec_02628
rplS		50S ribosomal protein L19	96	96	1	2895	9992				347	347	347	NEK-101ec_05006	NEK-102ec_04093	NEK-103ec_03905	NEK-104ec_03598	NEK-105ec_04128	NEK-106ec_04233	NEK-108ec_04396	NEK-10ec_04343	NEK-112ec_03753	NEK-113ec_04710	NEK-114ec_04475	NEK-116ec_03830	NEK-118ec_04103	NEK-119ec_04123	NEK-11ec_04031	NEK-121ec_04483	NEK-122ec_04201	NEK-123ec_03972	NEK-124ec_04574	NEK-125ec_03709	NEK-126ec_03909	NEK-127ec_04021	NEK-12ec_04709	NEK-13ec_03037	NEK-15ec_04216	NEK-16ec_05009	NEK-18ec_04267	NEK-19ec_04888	NEK-1ec_04040	NEK-21ec_04640	NEK-22ec_04604	NEK-23ec_04038	NEK-24ec_04592	NEK-26ec_04016	NEK-28ec_04797	NEK-29ec_04664
cysE		Serine acetyltransferase	96	96	1	2895	19173				821	821	821	NEK-101ec_02601	NEK-102ec_00107	NEK-103ec_01433	NEK-104ec_01833	NEK-105ec_01403	NEK-106ec_00625	NEK-108ec_01339	NEK-10ec_02791	NEK-112ec_02015	NEK-113ec_02881	NEK-114ec_00386	NEK-116ec_01653	NEK-118ec_00996	NEK-119ec_01810	NEK-11ec_02414	NEK-121ec_02221	NEK-122ec_02953	NEK-123ec_01384	NEK-124ec_02705	NEK-125ec_01706	NEK-126ec_02145	NEK-127ec_01240	NEK-12ec_03429	NEK-13ec_05113	NEK-15ec_01125	NEK-16ec_02329	NEK-18ec_02016	NEK-19ec_01659	NEK-1ec_01105	NEK-21ec_03599	NEK-22ec_03479	NEK-23ec_01446	NEK-24ec_01950	NEK-26ec_00850	NEK-28ec_04006	NEK-29ec_03588
cspC		Cold shock-like protein CspC	96	96	1	2895	12860				209	209	209	NEK-101ec_02354	NEK-102ec_03315	NEK-103ec_03519	NEK-104ec_00753	NEK-105ec_01737	NEK-106ec_01255	NEK-108ec_02216	NEK-10ec_00127	NEK-112ec_01024	NEK-113ec_03141	NEK-114ec_01230	NEK-116ec_02705	NEK-118ec_02480	NEK-119ec_01327	NEK-11ec_00478	NEK-121ec_01506	NEK-122ec_00721	NEK-123ec_02011	NEK-124ec_02608	NEK-125ec_02536	NEK-126ec_00452	NEK-127ec_01049	NEK-12ec_00075	NEK-13ec_01943	NEK-15ec_00123	NEK-16ec_00536	NEK-18ec_01365	NEK-19ec_00455	NEK-1ec_00373	NEK-21ec_01688	NEK-22ec_02479	NEK-23ec_00765	NEK-24ec_00822	NEK-26ec_02140	NEK-28ec_00543	NEK-29ec_03641
prs		Ribose-phosphate pyrophosphokinase	96	96	1	2895	12727				947	947	947	NEK-101ec_02880	NEK-102ec_03224	NEK-103ec_04348	NEK-104ec_00840	NEK-105ec_00025	NEK-106ec_01346	NEK-108ec_02118	NEK-10ec_00030	NEK-112ec_02944	NEK-113ec_00019	NEK-114ec_03929	NEK-116ec_04553	NEK-118ec_02387	NEK-119ec_01416	NEK-11ec_00392	NEK-121ec_01595	NEK-122ec_00807	NEK-123ec_02102	NEK-124ec_04222	NEK-125ec_04496	NEK-126ec_04411	NEK-127ec_04607	NEK-12ec_00163	NEK-13ec_00720	NEK-15ec_00030	NEK-16ec_00635	NEK-18ec_04712	NEK-19ec_00373	NEK-1ec_00284	NEK-21ec_04036	NEK-22ec_04084	NEK-23ec_00864	NEK-24ec_00922	NEK-26ec_00718	NEK-28ec_04075	NEK-29ec_00032
trxA_2		Thioredoxin 1	96	96	1	2896	54				329	329	329	NEK-101ec_04295	NEK-102ec_04322	NEK-103ec_04144	NEK-104ec_04269	NEK-105ec_04027	NEK-106ec_04310	NEK-108ec_04539	NEK-10ec_04080	NEK-112ec_04197	NEK-113ec_04323	NEK-114ec_03625	NEK-116ec_04377	NEK-118ec_04595	NEK-119ec_04618	NEK-11ec_04139	NEK-121ec_04361	NEK-122ec_04520	NEK-123ec_04541	NEK-124ec_03728	NEK-125ec_04028	NEK-126ec_04362	NEK-127ec_04382	NEK-12ec_04214	NEK-13ec_05293	NEK-15ec_04558	NEK-16ec_04578	NEK-18ec_04232	NEK-19ec_04737	NEK-1ec_04321	NEK-21ec_04155	NEK-22ec_03599	NEK-23ec_04366	NEK-24ec_04558	NEK-26ec_04246	NEK-28ec_03764	NEK-29ec_03772
arcA		Aerobic respiration control protein ArcA	96	96	1	2895	9683				716	716	716	NEK-101ec_00848	NEK-102ec_00454	NEK-103ec_00528	NEK-104ec_00987	NEK-105ec_03262	NEK-106ec_00858	NEK-108ec_01556	NEK-10ec_03988	NEK-112ec_01648	NEK-113ec_00818	NEK-114ec_03748	NEK-116ec_00430	NEK-118ec_03521	NEK-119ec_02463	NEK-11ec_02801	NEK-121ec_02447	NEK-122ec_02476	NEK-123ec_01700	NEK-124ec_01877	NEK-125ec_00463	NEK-126ec_03786	NEK-127ec_01684	NEK-12ec_00798	NEK-13ec_01702	NEK-15ec_01569	NEK-16ec_02640	NEK-18ec_03382	NEK-19ec_01991	NEK-1ec_01414	NEK-21ec_00719	NEK-22ec_04405	NEK-23ec_01767	NEK-24ec_02277	NEK-26ec_01188	NEK-28ec_00116	NEK-29ec_01857
mglC		Galactoside transport system permease protein MglC	96	96	1	2895	15053				1010	1010	1010	NEK-101ec_02111	NEK-102ec_02018	NEK-103ec_03391	NEK-104ec_02345	NEK-105ec_02777	NEK-106ec_02177	NEK-108ec_02756	NEK-10ec_00371	NEK-112ec_00771	NEK-113ec_02063	NEK-114ec_02876	NEK-116ec_00160	NEK-118ec_02289	NEK-119ec_03035	NEK-11ec_00750	NEK-121ec_03106	NEK-122ec_03357	NEK-123ec_02754	NEK-124ec_02148	NEK-125ec_02447	NEK-126ec_00170	NEK-127ec_00808	NEK-12ec_01753	NEK-13ec_02545	NEK-15ec_00383	NEK-16ec_00172	NEK-18ec_01119	NEK-19ec_02935	NEK-1ec_01916	NEK-21ec_01967	NEK-22ec_00043	NEK-23ec_03294	NEK-24ec_00511	NEK-26ec_02767	NEK-28ec_01313	NEK-29ec_01550
hycI		Hydrogenase 3 maturation protease	96	96	1	2895	3686				470	485	470	NEK-101ec_01092	NEK-102ec_01264	NEK-103ec_00773	NEK-104ec_01525	NEK-105ec_00481	NEK-106ec_01983	NEK-108ec_01800	NEK-10ec_01192	NEK-112ec_00030	NEK-113ec_01051	NEK-114ec_01629	NEK-116ec_01001	NEK-118ec_01542	NEK-119ec_01946	NEK-11ec_01833	NEK-121ec_03970	NEK-122ec_00035	NEK-123ec_00637	NEK-124ec_01157	NEK-125ec_01026	NEK-126ec_04234	NEK-127ec_02777	NEK-12ec_02150	NEK-13ec_01041	NEK-15ec_01709	NEK-16ec_04688	NEK-18ec_02157	NEK-19ec_03062	NEK-1ec_03332	NEK-21ec_01134	NEK-22ec_01224	NEK-23ec_02179	NEK-24ec_02520	NEK-26ec_01421	NEK-28ec_04921	NEK-29ec_02887
fabZ		3-hydroxyacyl-[acyl-carrier-protein] dehydratase FabZ	96	96	1	2895	9271				455	455	455	NEK-101ec_01041	NEK-102ec_00636	NEK-103ec_00722	NEK-104ec_01169	NEK-105ec_03515	NEK-106ec_01040	NEK-108ec_01749	NEK-10ec_01809	NEK-112ec_01831	NEK-113ec_01000	NEK-114ec_00917	NEK-116ec_00612	NEK-118ec_03207	NEK-119ec_02281	NEK-11ec_03842	NEK-121ec_02640	NEK-122ec_02279	NEK-123ec_01518	NEK-124ec_03529	NEK-125ec_00656	NEK-126ec_03024	NEK-127ec_01491	NEK-12ec_00606	NEK-13ec_03991	NEK-15ec_01376	NEK-16ec_02458	NEK-18ec_02847	NEK-19ec_01798	NEK-1ec_01232	NEK-21ec_00537	NEK-22ec_02204	NEK-23ec_01574	NEK-24ec_02470	NEK-26ec_01370	NEK-28ec_00309	NEK-29ec_02150
cspA		Cold shock protein CspA	96	96	1	2895	18460				212	212	212	NEK-101ec_02566	NEK-102ec_00147	NEK-103ec_01466	NEK-104ec_01864	NEK-105ec_01445	NEK-106ec_00592	NEK-108ec_01306	NEK-10ec_01398	NEK-112ec_01984	NEK-113ec_02914	NEK-114ec_00352	NEK-116ec_01622	NEK-118ec_01032	NEK-119ec_01778	NEK-11ec_02379	NEK-121ec_02188	NEK-122ec_02988	NEK-123ec_01353	NEK-124ec_05004	NEK-125ec_01673	NEK-126ec_02178	NEK-127ec_01275	NEK-12ec_03464	NEK-13ec_02921	NEK-15ec_01161	NEK-16ec_02296	NEK-18ec_01983	NEK-19ec_01624	NEK-1ec_01074	NEK-21ec_04950	NEK-22ec_03203	NEK-23ec_01413	NEK-24ec_01981	NEK-26ec_00883	NEK-28ec_04666	NEK-29ec_03557
atpE		ATP synthase subunit c	96	96	1	2895	18872				239	239	239	NEK-101ec_04048	NEK-102ec_03967	NEK-103ec_03814	NEK-104ec_04188	NEK-105ec_03711	NEK-106ec_04044	NEK-108ec_04213	NEK-10ec_03725	NEK-112ec_03972	NEK-113ec_03981	NEK-114ec_03076	NEK-116ec_04209	NEK-118ec_04373	NEK-119ec_04436	NEK-11ec_03932	NEK-121ec_04132	NEK-122ec_04485	NEK-123ec_04693	NEK-124ec_03431	NEK-125ec_03510	NEK-126ec_04093	NEK-127ec_04148	NEK-12ec_04092	NEK-13ec_04277	NEK-15ec_04325	NEK-16ec_04323	NEK-18ec_03877	NEK-19ec_04078	NEK-1ec_03806	NEK-21ec_03927	NEK-22ec_04715	NEK-23ec_04285	NEK-24ec_04180	NEK-26ec_03924	NEK-28ec_04215	NEK-29ec_03458
phoU		Phosphate-specific transport system accessory protein PhoU	96	96	1	2895	18895				725	725	725	NEK-101ec_04035	NEK-102ec_03954	NEK-103ec_03827	NEK-104ec_04175	NEK-105ec_03724	NEK-106ec_04031	NEK-108ec_04226	NEK-10ec_03712	NEK-112ec_03985	NEK-113ec_03968	NEK-114ec_03089	NEK-116ec_04196	NEK-118ec_04360	NEK-119ec_04423	NEK-11ec_03919	NEK-121ec_04145	NEK-122ec_04472	NEK-123ec_04706	NEK-124ec_03444	NEK-125ec_03523	NEK-126ec_04080	NEK-127ec_04161	NEK-12ec_04079	NEK-13ec_04291	NEK-15ec_04338	NEK-16ec_04310	NEK-18ec_03890	NEK-19ec_04091	NEK-1ec_03793	NEK-21ec_03940	NEK-22ec_04756	NEK-23ec_04272	NEK-24ec_04167	NEK-26ec_03937	NEK-28ec_04202	NEK-29ec_03471
glnB		Nitrogen regulatory protein P-II	96	96	1	2895	14212				338	338	338	NEK-101ec_03319	NEK-102ec_03056	NEK-103ec_02564	NEK-104ec_02921	NEK-105ec_03067	NEK-106ec_03424	NEK-108ec_03713	NEK-10ec_02431	NEK-112ec_03152	NEK-113ec_02651	NEK-114ec_01567	NEK-116ec_02398	NEK-118ec_03663	NEK-119ec_04076	NEK-11ec_04078	NEK-121ec_03735	NEK-122ec_03885	NEK-123ec_03706	NEK-124ec_03269	NEK-125ec_03845	NEK-126ec_03644	NEK-127ec_03308	NEK-12ec_03126	NEK-13ec_03559	NEK-15ec_03629	NEK-16ec_03981	NEK-18ec_03160	NEK-19ec_03876	NEK-1ec_02306	NEK-21ec_03287	NEK-22ec_00398	NEK-23ec_03773	NEK-24ec_03475	NEK-26ec_02813	NEK-28ec_02811	NEK-29ec_02096
rplX		50S ribosomal protein L24	96	96	1	2897	50				314	314	314	NEK-101ec_05037	NEK-102ec_04965	NEK-103ec_04655	NEK-104ec_04926	NEK-105ec_04682	NEK-106ec_04969	NEK-108ec_04817	NEK-10ec_04920	NEK-112ec_04670	NEK-113ec_04820	NEK-114ec_04505	NEK-116ec_05009	NEK-118ec_04994	NEK-119ec_04897	NEK-11ec_04902	NEK-121ec_04718	NEK-122ec_04706	NEK-123ec_04852	NEK-124ec_04824	NEK-125ec_04835	NEK-126ec_04722	NEK-127ec_04812	NEK-12ec_04779	NEK-13ec_04374	NEK-15ec_04930	NEK-16ec_05044	NEK-18ec_04852	NEK-19ec_04985	NEK-1ec_05120	NEK-21ec_04794	NEK-22ec_05464	NEK-23ec_04617	NEK-24ec_04919	NEK-26ec_04863	NEK-28ec_04994	NEK-29ec_04806
aroK_2		Shikimate kinase 1	96	96	1	2895	18210				521	521	521	NEK-101ec_03910	NEK-102ec_00305	NEK-103ec_03733	NEK-104ec_03878	NEK-105ec_03632	NEK-106ec_00435	NEK-108ec_01150	NEK-10ec_01553	NEK-112ec_04510	NEK-113ec_03748	NEK-114ec_02995	NEK-116ec_04074	NEK-118ec_01210	NEK-119ec_01622	NEK-11ec_03539	NEK-121ec_02032	NEK-122ec_03147	NEK-123ec_01199	NEK-124ec_02228	NEK-125ec_03428	NEK-126ec_04572	NEK-127ec_01431	NEK-12ec_02712	NEK-13ec_05144	NEK-15ec_01317	NEK-16ec_02140	NEK-18ec_01827	NEK-19ec_01468	NEK-1ec_00919	NEK-21ec_02735	NEK-22ec_03247	NEK-23ec_01258	NEK-24ec_02132	NEK-26ec_01039	NEK-28ec_02406	NEK-29ec_01664
pyrH		Uridylate kinase	96	96	1	2895	9284				725	725	725	NEK-101ec_01032	NEK-102ec_00627	NEK-103ec_00713	NEK-104ec_01160	NEK-105ec_03524	NEK-106ec_01031	NEK-108ec_01740	NEK-10ec_01818	NEK-112ec_01822	NEK-113ec_00991	NEK-114ec_00908	NEK-116ec_00603	NEK-118ec_03198	NEK-119ec_02290	NEK-11ec_03833	NEK-121ec_02631	NEK-122ec_02288	NEK-123ec_01527	NEK-124ec_03538	NEK-125ec_00647	NEK-126ec_03033	NEK-127ec_01500	NEK-12ec_00615	NEK-13ec_04000	NEK-15ec_01385	NEK-16ec_02467	NEK-18ec_02838	NEK-19ec_01807	NEK-1ec_01241	NEK-21ec_00546	NEK-22ec_02195	NEK-23ec_01583	NEK-24ec_02461	NEK-26ec_01361	NEK-28ec_00300	NEK-29ec_02159
diaA		DnaA initiator-associating protein DiaA	96	96	1	2895	4944				590	590	590	NEK-101ec_01548	NEK-102ec_01745	NEK-103ec_02041	NEK-104ec_02066	NEK-105ec_02001	NEK-106ec_01612	NEK-108ec_02553	NEK-10ec_03097	NEK-112ec_00496	NEK-113ec_01874	NEK-114ec_00663	NEK-116ec_01407	NEK-118ec_02658	NEK-119ec_02761	NEK-11ec_02900	NEK-121ec_03506	NEK-122ec_00526	NEK-123ec_01139	NEK-124ec_00754	NEK-125ec_00873	NEK-126ec_02454	NEK-127ec_02337	NEK-12ec_02824	NEK-13ec_04311	NEK-15ec_02650	NEK-16ec_01590	NEK-18ec_02608	NEK-19ec_01149	NEK-1ec_03501	NEK-21ec_02955	NEK-22ec_02968	NEK-23ec_03020	NEK-24ec_02980	NEK-26ec_03225	NEK-28ec_02057	NEK-29ec_01347
rpsU		30S ribosomal protein S21	96	96	1	2895	4488				215	215	215	NEK-101ec_01474	NEK-102ec_01672	NEK-103ec_01967	NEK-104ec_01991	NEK-105ec_01914	NEK-106ec_01495	NEK-108ec_02479	NEK-10ec_02523	NEK-112ec_00414	NEK-113ec_01787	NEK-114ec_00589	NEK-116ec_01332	NEK-118ec_02732	NEK-119ec_02648	NEK-11ec_03248	NEK-121ec_03433	NEK-122ec_00437	NEK-123ec_01061	NEK-124ec_00621	NEK-125ec_00786	NEK-126ec_02330	NEK-127ec_02250	NEK-12ec_03236	NEK-13ec_03852	NEK-15ec_02562	NEK-16ec_01723	NEK-18ec_02533	NEK-19ec_01251	NEK-1ec_03716	NEK-21ec_03460	NEK-22ec_02880	NEK-23ec_02946	NEK-24ec_02906	NEK-26ec_03476	NEK-28ec_01983	NEK-29ec_01231
ftsH		ATP-dependent zinc metalloprotease FtsH	96	96	1	2895	4986				1934	1943	1940	NEK-101ec_01593	NEK-102ec_01776	NEK-103ec_02086	NEK-104ec_02097	NEK-105ec_02032	NEK-106ec_01643	NEK-108ec_02598	NEK-10ec_03066	NEK-112ec_00527	NEK-113ec_01905	NEK-114ec_00708	NEK-116ec_01438	NEK-118ec_02627	NEK-119ec_02792	NEK-11ec_02931	NEK-121ec_04459	NEK-122ec_00572	NEK-123ec_04209	NEK-124ec_00785	NEK-125ec_00918	NEK-126ec_02499	NEK-127ec_02382	NEK-12ec_02855	NEK-13ec_04724	NEK-15ec_02681	NEK-16ec_01545	NEK-18ec_02639	NEK-19ec_01118	NEK-1ec_04845	NEK-21ec_02986	NEK-22ec_04277	NEK-23ec_03051	NEK-24ec_03025	NEK-26ec_03194	NEK-28ec_02102	NEK-29ec_01378
rplN		50S ribosomal protein L14	96	96	1	2897	51				371	371	371	NEK-101ec_05036	NEK-102ec_04964	NEK-103ec_04654	NEK-104ec_04925	NEK-105ec_04681	NEK-106ec_04968	NEK-108ec_04816	NEK-10ec_04919	NEK-112ec_04669	NEK-113ec_04819	NEK-114ec_04504	NEK-116ec_05008	NEK-118ec_04993	NEK-119ec_04896	NEK-11ec_04901	NEK-121ec_04717	NEK-122ec_04705	NEK-123ec_04851	NEK-124ec_04823	NEK-125ec_04834	NEK-126ec_04721	NEK-127ec_04811	NEK-12ec_04778	NEK-13ec_04373	NEK-15ec_04929	NEK-16ec_05043	NEK-18ec_04851	NEK-19ec_04986	NEK-1ec_05119	NEK-21ec_04793	NEK-22ec_05465	NEK-23ec_04616	NEK-24ec_04918	NEK-26ec_04862	NEK-28ec_04993	NEK-29ec_04805
iscU		Iron-sulfur cluster assembly scaffold protein IscU	96	96	1	2895	14319				386	386	386	NEK-101ec_03336	NEK-102ec_03039	NEK-103ec_02581	NEK-104ec_02938	NEK-105ec_03050	NEK-106ec_03407	NEK-108ec_03730	NEK-10ec_02414	NEK-112ec_03169	NEK-113ec_02668	NEK-114ec_01550	NEK-116ec_02381	NEK-118ec_03645	NEK-119ec_04059	NEK-11ec_04091	NEK-121ec_03752	NEK-122ec_03898	NEK-123ec_03723	NEK-124ec_03252	NEK-125ec_03828	NEK-126ec_03627	NEK-127ec_03291	NEK-12ec_03138	NEK-13ec_03542	NEK-15ec_03612	NEK-16ec_03964	NEK-18ec_03143	NEK-19ec_03863	NEK-1ec_02323	NEK-21ec_03304	NEK-22ec_00381	NEK-23ec_03790	NEK-24ec_03492	NEK-26ec_02830	NEK-28ec_02794	NEK-29ec_02079
ompR_3		Transcriptional regulatory protein OmpR	96	96	1	2895	18224				719	719	719	NEK-101ec_03923	NEK-102ec_00292	NEK-103ec_03746	NEK-104ec_03865	NEK-105ec_03645	NEK-106ec_00448	NEK-108ec_01163	NEK-10ec_01540	NEK-112ec_04728	NEK-113ec_03761	NEK-114ec_03008	NEK-116ec_04087	NEK-118ec_01196	NEK-119ec_01635	NEK-11ec_03525	NEK-121ec_02045	NEK-122ec_03133	NEK-123ec_01212	NEK-124ec_02241	NEK-125ec_03441	NEK-126ec_04795	NEK-127ec_01418	NEK-12ec_02698	NEK-13ec_04776	NEK-15ec_01304	NEK-16ec_02153	NEK-18ec_01840	NEK-19ec_01482	NEK-1ec_00932	NEK-21ec_02748	NEK-22ec_03260	NEK-23ec_01271	NEK-24ec_02119	NEK-26ec_01026	NEK-28ec_02419	NEK-29ec_01677
lptB_2		Lipopolysaccharide export system ATP-binding protein LptB	96	96	1	2895	5026				725	725	725	NEK-101ec_01616	NEK-102ec_01799	NEK-103ec_02109	NEK-104ec_02120	NEK-105ec_02055	NEK-106ec_01666	NEK-108ec_02621	NEK-10ec_03043	NEK-112ec_00550	NEK-113ec_01928	NEK-114ec_00731	NEK-116ec_01461	NEK-118ec_02604	NEK-119ec_02815	NEK-11ec_02954	NEK-121ec_04436	NEK-122ec_00595	NEK-123ec_04232	NEK-124ec_00808	NEK-125ec_00941	NEK-126ec_02522	NEK-127ec_02405	NEK-12ec_02878	NEK-13ec_05061	NEK-15ec_02704	NEK-16ec_01522	NEK-18ec_02662	NEK-19ec_01095	NEK-1ec_04822	NEK-21ec_03009	NEK-22ec_04254	NEK-23ec_03074	NEK-24ec_03048	NEK-26ec_03171	NEK-28ec_02125	NEK-29ec_01401
rpoH		RNA polymerase sigma factor RpoH	96	96	1	2895	18301				854	854	854	NEK-101ec_02475	NEK-102ec_00240	NEK-103ec_01557	NEK-104ec_01956	NEK-105ec_01536	NEK-106ec_00500	NEK-108ec_01215	NEK-10ec_01490	NEK-112ec_01893	NEK-113ec_04187	NEK-114ec_00259	NEK-116ec_01530	NEK-118ec_01148	NEK-119ec_01685	NEK-11ec_03477	NEK-121ec_02097	NEK-122ec_03085	NEK-123ec_01262	NEK-124ec_02291	NEK-125ec_01582	NEK-126ec_02271	NEK-127ec_01366	NEK-12ec_02650	NEK-13ec_04557	NEK-15ec_01252	NEK-16ec_02205	NEK-18ec_01892	NEK-19ec_01532	NEK-1ec_00982	NEK-21ec_02798	NEK-22ec_03111	NEK-23ec_01322	NEK-24ec_02068	NEK-26ec_00974	NEK-28ec_02472	NEK-29ec_01727
kdsA		2-dehydro-3-deoxyphosphooctonate aldolase	96	96	1	2895	12719				854	854	854	NEK-101ec_02872	NEK-102ec_03216	NEK-103ec_04340	NEK-104ec_00848	NEK-105ec_00033	NEK-106ec_01354	NEK-108ec_02110	NEK-10ec_00022	NEK-112ec_02936	NEK-113ec_00027	NEK-114ec_03921	NEK-116ec_04545	NEK-118ec_02379	NEK-119ec_01424	NEK-11ec_00384	NEK-121ec_01603	NEK-122ec_00815	NEK-123ec_02110	NEK-124ec_04230	NEK-125ec_04504	NEK-126ec_04403	NEK-127ec_04615	NEK-12ec_00171	NEK-13ec_00728	NEK-15ec_00022	NEK-16ec_00643	NEK-18ec_04720	NEK-19ec_00365	NEK-1ec_00276	NEK-21ec_04044	NEK-22ec_04092	NEK-23ec_00872	NEK-24ec_00930	NEK-26ec_00710	NEK-28ec_04067	NEK-29ec_00040
clpP		ATP-dependent Clp protease proteolytic subunit	96	96	1	2895	16881				623	623	623	NEK-101ec_01938	NEK-102ec_02208	NEK-103ec_02404	NEK-104ec_01373	NEK-105ec_02193	NEK-106ec_02379	NEK-108ec_00806	NEK-10ec_00742	NEK-112ec_02408	NEK-113ec_01520	NEK-114ec_00128	NEK-116ec_00821	NEK-118ec_01952	NEK-119ec_00204	NEK-11ec_01114	NEK-121ec_00850	NEK-122ec_01420	NEK-123ec_02312	NEK-124ec_00205	NEK-125ec_00173	NEK-126ec_01364	NEK-127ec_02633	NEK-12ec_01983	NEK-13ec_00307	NEK-15ec_02122	NEK-16ec_02928	NEK-18ec_01674	NEK-19ec_02244	NEK-1ec_01679	NEK-21ec_00205	NEK-22ec_00559	NEK-23ec_02710	NEK-24ec_00194	NEK-26ec_02488	NEK-28ec_02322	NEK-29ec_00949
rlmH		Ribosomal RNA large subunit methyltransferase H	96	96	1	2895	16136				467	467	467	NEK-101ec_04373	NEK-102ec_03755	NEK-103ec_01939	NEK-104ec_02695	NEK-105ec_03468	NEK-106ec_04445	NEK-108ec_01087	NEK-10ec_01614	NEK-112ec_03485	NEK-113ec_03388	NEK-114ec_04130	NEK-116ec_03617	NEK-118ec_03321	NEK-119ec_00541	NEK-11ec_01434	NEK-121ec_01203	NEK-122ec_01693	NEK-123ec_03095	NEK-124ec_00490	NEK-125ec_04205	NEK-126ec_03500	NEK-127ec_03981	NEK-12ec_03819	NEK-13ec_00022	NEK-15ec_03247	NEK-16ec_03604	NEK-18ec_04538	NEK-19ec_03534	NEK-1ec_02250	NEK-21ec_00490	NEK-22ec_00832	NEK-23ec_03539	NEK-24ec_00478	NEK-26ec_03270	NEK-28ec_00877	NEK-29ec_03130
group_30982		hypothetical protein	96	96	1	2895	12712				242	242	242	NEK-101ec_02868	NEK-102ec_03212	NEK-103ec_04336	NEK-104ec_00852	NEK-105ec_00037	NEK-106ec_01358	NEK-108ec_02106	NEK-10ec_00018	NEK-112ec_02932	NEK-113ec_00031	NEK-114ec_03917	NEK-116ec_04541	NEK-118ec_02374	NEK-119ec_01428	NEK-11ec_00379	NEK-121ec_01607	NEK-122ec_00820	NEK-123ec_02114	NEK-124ec_04234	NEK-125ec_04508	NEK-126ec_04399	NEK-127ec_04619	NEK-12ec_00176	NEK-13ec_00732	NEK-15ec_00018	NEK-16ec_00647	NEK-18ec_04724	NEK-19ec_00360	NEK-1ec_00272	NEK-21ec_04048	NEK-22ec_04096	NEK-23ec_00876	NEK-24ec_00934	NEK-26ec_00706	NEK-28ec_04063	NEK-29ec_00044
rapZ		RNase adapter protein RapZ	96	96	1	2895	5030				854	854	854	NEK-101ec_01620	NEK-102ec_01803	NEK-103ec_02113	NEK-104ec_02124	NEK-105ec_02059	NEK-106ec_01670	NEK-108ec_02625	NEK-10ec_03039	NEK-112ec_00554	NEK-113ec_01932	NEK-114ec_00735	NEK-116ec_01465	NEK-118ec_02600	NEK-119ec_02819	NEK-11ec_02958	NEK-121ec_04432	NEK-122ec_00599	NEK-123ec_04236	NEK-124ec_00812	NEK-125ec_00945	NEK-126ec_02526	NEK-127ec_02409	NEK-12ec_02882	NEK-13ec_05331	NEK-15ec_02708	NEK-16ec_01518	NEK-18ec_02666	NEK-19ec_01091	NEK-1ec_04818	NEK-21ec_03013	NEK-22ec_04250	NEK-23ec_03078	NEK-24ec_03052	NEK-26ec_03167	NEK-28ec_02129	NEK-29ec_01405
ilvH		Acetolactate synthase isozyme 3 small subunit	96	96	1	2895	9453				491	491	491	NEK-101ec_00931	NEK-102ec_00526	NEK-103ec_00611	NEK-104ec_01059	NEK-105ec_03913	NEK-106ec_00930	NEK-108ec_01639	NEK-10ec_01919	NEK-112ec_01720	NEK-113ec_00890	NEK-114ec_00807	NEK-116ec_00502	NEK-118ec_03096	NEK-119ec_02391	NEK-11ec_03170	NEK-121ec_02530	NEK-122ec_02389	NEK-123ec_01628	NEK-124ec_01949	NEK-125ec_00546	NEK-126ec_03134	NEK-127ec_01601	NEK-12ec_00716	NEK-13ec_01619	NEK-15ec_01486	NEK-16ec_02568	NEK-18ec_02737	NEK-19ec_01909	NEK-1ec_01342	NEK-21ec_00647	NEK-22ec_02093	NEK-23ec_01684	NEK-24ec_02360	NEK-26ec_01260	NEK-28ec_00199	NEK-29ec_02260
nuoF		NADH-quinone oxidoreductase subunit F	96	96	1	2895	14853				1337	1337	1337	NEK-101ec_02017	NEK-102ec_01930	NEK-103ec_02762	NEK-104ec_02250	NEK-105ec_02866	NEK-106ec_02089	NEK-108ec_02844	NEK-10ec_00459	NEK-112ec_00682	NEK-113ec_02151	NEK-114ec_02133	NEK-116ec_00071	NEK-118ec_02193	NEK-119ec_02946	NEK-11ec_00846	NEK-121ec_03018	NEK-122ec_03261	NEK-123ec_02842	NEK-124ec_02060	NEK-125ec_02359	NEK-126ec_00076	NEK-127ec_00720	NEK-12ec_01657	NEK-13ec_02281	NEK-15ec_00471	NEK-16ec_00084	NEK-18ec_01031	NEK-19ec_02839	NEK-1ec_02004	NEK-21ec_01879	NEK-22ec_00142	NEK-23ec_03206	NEK-24ec_03362	NEK-26ec_02679	NEK-28ec_01225	NEK-29ec_01462
clpX		ATP-dependent Clp protease ATP-binding subunit ClpX	96	96	1	2895	16880				1274	1274	1274	NEK-101ec_01937	NEK-102ec_02209	NEK-103ec_02405	NEK-104ec_01374	NEK-105ec_02194	NEK-106ec_02380	NEK-108ec_00807	NEK-10ec_00743	NEK-112ec_02409	NEK-113ec_01521	NEK-114ec_00129	NEK-116ec_00822	NEK-118ec_01951	NEK-119ec_00205	NEK-11ec_01115	NEK-121ec_00851	NEK-122ec_01421	NEK-123ec_02313	NEK-124ec_00206	NEK-125ec_00172	NEK-126ec_01365	NEK-127ec_02632	NEK-12ec_01982	NEK-13ec_00306	NEK-15ec_02123	NEK-16ec_02927	NEK-18ec_01673	NEK-19ec_02245	NEK-1ec_01680	NEK-21ec_00206	NEK-22ec_00560	NEK-23ec_02711	NEK-24ec_00195	NEK-26ec_02489	NEK-28ec_02323	NEK-29ec_00948
rplJ		50S ribosomal protein L10	96	96	1	2898	36				497	497	497	NEK-101ec_04913	NEK-102ec_04910	NEK-103ec_04551	NEK-104ec_04828	NEK-105ec_04640	NEK-106ec_04900	NEK-108ec_04745	NEK-10ec_04876	NEK-112ec_04628	NEK-113ec_04729	NEK-114ec_04335	NEK-116ec_04914	NEK-118ec_04917	NEK-119ec_04855	NEK-11ec_04787	NEK-121ec_04676	NEK-122ec_04663	NEK-123ec_04752	NEK-124ec_04699	NEK-125ec_04745	NEK-126ec_04679	NEK-127ec_04757	NEK-12ec_04669	NEK-13ec_04268	NEK-15ec_04773	NEK-16ec_04968	NEK-18ec_04810	NEK-19ec_04815	NEK-1ec_05013	NEK-21ec_04727	NEK-22ec_05257	NEK-23ec_04597	NEK-24ec_04834	NEK-26ec_04588	NEK-28ec_04816	NEK-29ec_04683
metB		Cystathionine gamma-synthase	96	96	1	2895	1094				1160	1160	1160	NEK-101ec_04164	NEK-102ec_04009	NEK-103ec_04013	NEK-104ec_03939	NEK-105ec_03813	NEK-106ec_04086	NEK-108ec_04312	NEK-10ec_03903	NEK-112ec_04072	NEK-113ec_03832	NEK-114ec_03265	NEK-116ec_04252	NEK-118ec_04412	NEK-119ec_04479	NEK-11ec_03703	NEK-121ec_04230	NEK-122ec_04394	NEK-123ec_04320	NEK-124ec_03955	NEK-125ec_03611	NEK-126ec_04182	NEK-127ec_04248	NEK-12ec_03860	NEK-13ec_02771	NEK-15ec_04425	NEK-16ec_04365	NEK-18ec_04100	NEK-19ec_04318	NEK-1ec_04149	NEK-21ec_04198	NEK-22ec_03085	NEK-23ec_04143	NEK-24ec_04222	NEK-26ec_03733	NEK-28ec_03632	NEK-29ec_03815
group_30992		hypothetical protein	96	96	1	2895	16971				284	284	284	NEK-101ec_03224	NEK-102ec_02144	NEK-103ec_03090	NEK-104ec_01309	NEK-105ec_02129	NEK-106ec_02315	NEK-108ec_00742	NEK-10ec_00677	NEK-112ec_02344	NEK-113ec_01456	NEK-114ec_00064	NEK-116ec_00756	NEK-118ec_02016	NEK-119ec_00139	NEK-11ec_01050	NEK-121ec_00786	NEK-122ec_01356	NEK-123ec_02247	NEK-124ec_00141	NEK-125ec_00237	NEK-126ec_01300	NEK-127ec_02698	NEK-12ec_02047	NEK-13ec_03181	NEK-15ec_02058	NEK-16ec_02993	NEK-18ec_01739	NEK-19ec_02180	NEK-1ec_01614	NEK-21ec_00141	NEK-22ec_00494	NEK-23ec_02646	NEK-24ec_00129	NEK-26ec_02424	NEK-28ec_02258	NEK-29ec_01014
group_30993		hypothetical protein	96	96	1	2895	12173				206	206	206	NEK-101ec_03515	NEK-102ec_01369	NEK-103ec_01244	NEK-104ec_02807	NEK-105ec_02324	NEK-106ec_03542	NEK-108ec_03428	NEK-10ec_03640	NEK-112ec_03720	NEK-113ec_02328	NEK-114ec_01998	NEK-116ec_03008	NEK-118ec_01782	NEK-119ec_03880	NEK-11ec_03030	NEK-121ec_02737	NEK-122ec_04055	NEK-123ec_03594	NEK-124ec_02457	NEK-125ec_02859	NEK-126ec_00964	NEK-127ec_03566	NEK-12ec_03657	NEK-13ec_04045	NEK-15ec_03894	NEK-16ec_04159	NEK-18ec_03279	NEK-19ec_04249	NEK-1ec_04017	NEK-21ec_02633	NEK-22ec_03512	NEK-23ec_03645	NEK-24ec_03207	NEK-26ec_03690	NEK-28ec_03034	NEK-29ec_02641
cadA		Inducible lysine decarboxylase	96	96	1	2895	16452				2147	2147	2147	NEK-101ec_01806	NEK-102ec_02309	NEK-103ec_02506	NEK-104ec_01475	NEK-105ec_02295	NEK-106ec_02473	NEK-108ec_00907	NEK-10ec_01785	NEK-112ec_02522	NEK-113ec_04773	NEK-114ec_00236	NEK-116ec_03928	NEK-118ec_03785	NEK-119ec_00367	NEK-11ec_01251	NEK-121ec_01022	NEK-122ec_01514	NEK-123ec_02426	NEK-124ec_00306	NEK-125ec_00070	NEK-126ec_01465	NEK-127ec_02530	NEK-12ec_01869	NEK-13ec_00204	NEK-15ec_04107	NEK-16ec_03420	NEK-18ec_01573	NEK-19ec_02357	NEK-1ec_02078	NEK-21ec_00306	NEK-22ec_00660	NEK-23ec_02810	NEK-24ec_00295	NEK-26ec_02596	NEK-28ec_00688	NEK-29ec_00848
mscL		Large-conductance mechanosensitive channel	96	96	1	2897	29				413	413	413	NEK-101ec_05054	NEK-102ec_04982	NEK-103ec_04672	NEK-104ec_04943	NEK-105ec_04699	NEK-106ec_04986	NEK-108ec_04834	NEK-10ec_04937	NEK-112ec_04687	NEK-113ec_04837	NEK-114ec_04522	NEK-116ec_05026	NEK-118ec_05010	NEK-119ec_04914	NEK-11ec_04918	NEK-121ec_04735	NEK-122ec_04722	NEK-123ec_04869	NEK-124ec_04841	NEK-125ec_04852	NEK-126ec_04739	NEK-127ec_04829	NEK-12ec_04795	NEK-13ec_04393	NEK-15ec_04947	NEK-16ec_05061	NEK-18ec_04869	NEK-19ec_04969	NEK-1ec_05137	NEK-21ec_04811	NEK-22ec_05230	NEK-23ec_04634	NEK-24ec_04936	NEK-26ec_04880	NEK-28ec_05011	NEK-29ec_04823
clsA		Cardiolipin synthase A	96	96	1	2895	12668				1460	1460	1460	NEK-101ec_02832	NEK-102ec_03176	NEK-103ec_00019	NEK-104ec_03207	NEK-105ec_00074	NEK-106ec_00017	NEK-108ec_00018	NEK-10ec_02635	NEK-112ec_02896	NEK-113ec_00067	NEK-114ec_02230	NEK-116ec_03467	NEK-118ec_00519	NEK-119ec_01464	NEK-11ec_00344	NEK-121ec_00634	NEK-122ec_00856	NEK-123ec_03491	NEK-124ec_04800	NEK-125ec_01312	NEK-126ec_02563	NEK-127ec_00018	NEK-12ec_00212	NEK-13ec_00767	NEK-15ec_02776	NEK-16ec_00683	NEK-18ec_03842	NEK-19ec_00325	NEK-1ec_00236	NEK-21ec_04084	NEK-22ec_01178	NEK-23ec_00912	NEK-24ec_03732	NEK-26ec_00670	NEK-28ec_02548	NEK-29ec_00079
rlmE		Ribosomal RNA large subunit methyltransferase E	96	96	1	2895	4987				629	629	629	NEK-101ec_01594	NEK-102ec_01777	NEK-103ec_02087	NEK-104ec_02098	NEK-105ec_02033	NEK-106ec_01644	NEK-108ec_02599	NEK-10ec_03065	NEK-112ec_00528	NEK-113ec_01906	NEK-114ec_00709	NEK-116ec_01439	NEK-118ec_02626	NEK-119ec_02793	NEK-11ec_02932	NEK-121ec_04458	NEK-122ec_00573	NEK-123ec_04210	NEK-124ec_00786	NEK-125ec_00919	NEK-126ec_02500	NEK-127ec_02383	NEK-12ec_02856	NEK-13ec_04723	NEK-15ec_02682	NEK-16ec_01544	NEK-18ec_02640	NEK-19ec_01117	NEK-1ec_04844	NEK-21ec_02987	NEK-22ec_04276	NEK-23ec_03052	NEK-24ec_03026	NEK-26ec_03193	NEK-28ec_02103	NEK-29ec_01379
malG_2		Maltose transport system permease protein MalG	96	96	1	2895	11855				890	890	890	NEK-101ec_03706	NEK-102ec_01551	NEK-103ec_01061	NEK-104ec_03562	NEK-105ec_02511	NEK-106ec_03779	NEK-108ec_03995	NEK-10ec_03325	NEK-112ec_03533	NEK-113ec_03690	NEK-114ec_03213	NEK-116ec_03573	NEK-118ec_01606	NEK-119ec_04273	NEK-11ec_02649	NEK-121ec_02919	NEK-122ec_03717	NEK-123ec_04178	NEK-124ec_04329	NEK-125ec_03140	NEK-126ec_01152	NEK-127ec_03723	NEK-12ec_02958	NEK-13ec_03698	NEK-15ec_03995	NEK-16ec_04042	NEK-18ec_03651	NEK-19ec_03639	NEK-1ec_03457	NEK-21ec_04468	NEK-22ec_02828	NEK-23ec_03995	NEK-24ec_03979	NEK-26ec_03579	NEK-28ec_02850	NEK-29ec_02549
rph		Ribonuclease PH	96	96	1	2895	19133				716	716	716	NEK-101ec_02635	NEK-102ec_00073	NEK-103ec_01399	NEK-104ec_01799	NEK-105ec_01370	NEK-106ec_00658	NEK-108ec_01372	NEK-10ec_02824	NEK-112ec_02049	NEK-113ec_02847	NEK-114ec_00420	NEK-116ec_01687	NEK-118ec_00963	NEK-119ec_01844	NEK-11ec_02447	NEK-121ec_02255	NEK-122ec_02920	NEK-123ec_01418	NEK-124ec_02738	NEK-125ec_01740	NEK-126ec_02111	NEK-127ec_01206	NEK-12ec_03396	NEK-13ec_03591	NEK-15ec_01091	NEK-16ec_02363	NEK-18ec_02049	NEK-19ec_01692	NEK-1ec_01138	NEK-21ec_03632	NEK-22ec_03445	NEK-23ec_01480	NEK-24ec_01916	NEK-26ec_00816	NEK-28ec_04040	NEK-29ec_03621
luxS		S-ribosylhomocysteine lyase	96	96	1	2895	8722				515	515	515	NEK-101ec_04650	NEK-102ec_04164	NEK-103ec_03984	NEK-104ec_03694	NEK-105ec_04196	NEK-106ec_04163	NEK-108ec_04470	NEK-10ec_04250	NEK-112ec_03847	NEK-113ec_04349	NEK-114ec_04425	NEK-116ec_03717	NEK-118ec_04194	NEK-119ec_04243	NEK-11ec_03957	NEK-121ec_04550	NEK-122ec_04107	NEK-123ec_04084	NEK-124ec_04688	NEK-125ec_03779	NEK-126ec_03822	NEK-127ec_04123	NEK-12ec_04283	NEK-13ec_03107	NEK-15ec_04299	NEK-16ec_04787	NEK-18ec_04334	NEK-19ec_04576	NEK-1ec_04119	NEK-21ec_04692	NEK-22ec_03876	NEK-23ec_04114	NEK-24ec_04662	NEK-26ec_04097	NEK-28ec_04289	NEK-29ec_04397
thrS		Threonine--tRNA ligase	96	96	1	2895	12652				1928	1928	1928	NEK-101ec_02822	NEK-102ec_03166	NEK-103ec_00029	NEK-104ec_03217	NEK-105ec_00084	NEK-106ec_00027	NEK-108ec_00028	NEK-10ec_02645	NEK-112ec_02886	NEK-113ec_00077	NEK-114ec_02240	NEK-116ec_03457	NEK-118ec_00529	NEK-119ec_01474	NEK-11ec_00334	NEK-121ec_00624	NEK-122ec_00866	NEK-123ec_03481	NEK-124ec_03411	NEK-125ec_01322	NEK-126ec_02573	NEK-127ec_00028	NEK-12ec_00222	NEK-13ec_00777	NEK-15ec_02786	NEK-16ec_00693	NEK-18ec_03832	NEK-19ec_00315	NEK-1ec_00226	NEK-21ec_03815	NEK-22ec_01168	NEK-23ec_00922	NEK-24ec_03722	NEK-26ec_00660	NEK-28ec_02558	NEK-29ec_00090
ihfB		Integration host factor subunit beta	96	96	1	2895	5595				287	287	287	NEK-101ec_02921	NEK-102ec_04578	NEK-103ec_01571	NEK-104ec_04543	NEK-105ec_00907	NEK-106ec_02994	NEK-108ec_03149	NEK-10ec_02904	NEK-112ec_01524	NEK-113ec_03503	NEK-114ec_01318	NEK-116ec_04408	NEK-118ec_03897	NEK-119ec_04723	NEK-11ec_02173	NEK-121ec_03161	NEK-122ec_02706	NEK-123ec_00420	NEK-124ec_03076	NEK-125ec_02930	NEK-126ec_04006	NEK-127ec_04414	NEK-12ec_01468	NEK-13ec_01381	NEK-15ec_03147	NEK-16ec_03299	NEK-18ec_03521	NEK-19ec_02573	NEK-1ec_04614	NEK-21ec_02137	NEK-22ec_03674	NEK-23ec_02336	NEK-24ec_04092	NEK-26ec_01813	NEK-28ec_03500	NEK-29ec_00635
purA		Adenylosuccinate synthetase	96	96	1	2895	12116				1298	1298	1298	NEK-101ec_03482	NEK-102ec_01402	NEK-103ec_01211	NEK-104ec_02774	NEK-105ec_02357	NEK-106ec_03509	NEK-108ec_03388	NEK-10ec_03607	NEK-112ec_03687	NEK-113ec_02295	NEK-114ec_01958	NEK-116ec_02975	NEK-118ec_01756	NEK-119ec_03847	NEK-11ec_02997	NEK-121ec_02770	NEK-122ec_04088	NEK-123ec_03561	NEK-124ec_02424	NEK-125ec_02826	NEK-126ec_01003	NEK-127ec_03533	NEK-12ec_03624	NEK-13ec_05017	NEK-15ec_03861	NEK-16ec_04192	NEK-18ec_03246	NEK-19ec_04282	NEK-1ec_03984	NEK-21ec_02600	NEK-22ec_04157	NEK-23ec_03612	NEK-24ec_03168	NEK-26ec_03657	NEK-28ec_03001	NEK-29ec_02608
mrdB		Peptidoglycan glycosyltransferase MrdB	96	96	1	2895	16138				1112	1112	1112	NEK-101ec_04371	NEK-102ec_03753	NEK-103ec_01937	NEK-104ec_02693	NEK-105ec_03466	NEK-106ec_04447	NEK-108ec_01085	NEK-10ec_01616	NEK-112ec_03483	NEK-113ec_03390	NEK-114ec_04128	NEK-116ec_03619	NEK-118ec_03319	NEK-119ec_00539	NEK-11ec_01432	NEK-121ec_01201	NEK-122ec_01691	NEK-123ec_03093	NEK-124ec_00488	NEK-125ec_04207	NEK-126ec_03498	NEK-127ec_03979	NEK-12ec_03817	NEK-13ec_00024	NEK-15ec_03245	NEK-16ec_03602	NEK-18ec_04536	NEK-19ec_03532	NEK-1ec_02248	NEK-21ec_00488	NEK-22ec_00830	NEK-23ec_03537	NEK-24ec_00476	NEK-26ec_03272	NEK-28ec_00875	NEK-29ec_03132
atpC		ATP synthase epsilon chain	96	96	1	2895	18887				419	419	419	NEK-101ec_04042	NEK-102ec_03961	NEK-103ec_03820	NEK-104ec_04182	NEK-105ec_03717	NEK-106ec_04038	NEK-108ec_04219	NEK-10ec_03719	NEK-112ec_03978	NEK-113ec_03975	NEK-114ec_03082	NEK-116ec_04203	NEK-118ec_04367	NEK-119ec_04430	NEK-11ec_03926	NEK-121ec_04138	NEK-122ec_04479	NEK-123ec_04699	NEK-124ec_03437	NEK-125ec_03516	NEK-126ec_04087	NEK-127ec_04154	NEK-12ec_04086	NEK-13ec_04283	NEK-15ec_04331	NEK-16ec_04317	NEK-18ec_03883	NEK-19ec_04084	NEK-1ec_03800	NEK-21ec_03933	NEK-22ec_04749	NEK-23ec_04279	NEK-24ec_04174	NEK-26ec_03930	NEK-28ec_04209	NEK-29ec_03464
hemS		Hemin transport protein HemS	96	96	1	2895	3730				308	1070	1023	NEK-101ec_01126	NEK-102ec_01230	NEK-103ec_00807	NEK-104ec_01559	NEK-105ec_00515	NEK-106ec_01949	NEK-108ec_01834	NEK-10ec_01226	NEK-112ec_00064	NEK-113ec_01085	NEK-114ec_01663	NEK-116ec_01035	NEK-118ec_01520	NEK-119ec_01980	NEK-11ec_01864	NEK-121ec_03936	NEK-122ec_00066	NEK-123ec_00671	NEK-124ec_01123	NEK-125ec_01060	NEK-126ec_04268	NEK-127ec_02811	NEK-12ec_02181	NEK-13ec_01075	NEK-15ec_01743	NEK-16ec_04723	NEK-18ec_02191	NEK-19ec_03094	NEK-1ec_03298	NEK-21ec_01100	NEK-22ec_01258	NEK-23ec_02145	NEK-24ec_02554	NEK-26ec_01455	NEK-28ec_01959	NEK-29ec_02921
rng		Ribonuclease G	96	96	1	2895	5280				1469	1469	1469	NEK-101ec_01651	NEK-102ec_01834	NEK-103ec_02144	NEK-104ec_02155	NEK-105ec_04582	NEK-106ec_01701	NEK-108ec_02656	NEK-10ec_04833	NEK-112ec_00585	NEK-113ec_01972	NEK-114ec_04173	NEK-116ec_01505	NEK-118ec_04858	NEK-119ec_02850	NEK-11ec_04732	NEK-121ec_04401	NEK-122ec_00635	NEK-123ec_04276	NEK-124ec_00843	NEK-125ec_00976	NEK-126ec_04636	NEK-127ec_02440	NEK-12ec_02918	NEK-13ec_03385	NEK-15ec_02739	NEK-16ec_01487	NEK-18ec_04762	NEK-19ec_01055	NEK-1ec_04989	NEK-21ec_03044	NEK-22ec_04632	NEK-23ec_03109	NEK-24ec_03083	NEK-26ec_03127	NEK-28ec_02160	NEK-29ec_01436
groS		10 kDa chaperonin	96	96	1	2895	12005				293	293	293	NEK-101ec_03598	NEK-102ec_01445	NEK-103ec_01169	NEK-104ec_02731	NEK-105ec_02401	NEK-106ec_03465	NEK-108ec_03347	NEK-10ec_03564	NEK-112ec_03644	NEK-113ec_02251	NEK-114ec_04541	NEK-116ec_02931	NEK-118ec_01712	NEK-119ec_03803	NEK-11ec_02544	NEK-121ec_02812	NEK-122ec_03822	NEK-123ec_03518	NEK-124ec_02380	NEK-125ec_02783	NEK-126ec_01045	NEK-127ec_03489	NEK-12ec_03063	NEK-13ec_05296	NEK-15ec_03817	NEK-16ec_04236	NEK-18ec_03202	NEK-19ec_03744	NEK-1ec_03942	NEK-21ec_02556	NEK-22ec_02720	NEK-23ec_03570	NEK-24ec_03127	NEK-26ec_03613	NEK-28ec_02958	NEK-29ec_02441
glnP_3		Glutamine transport system permease protein GlnP	96	96	1	2895	5414				659	659	659	NEK-101ec_04849	NEK-102ec_03477	NEK-103ec_03278	NEK-104ec_02454	NEK-105ec_00805	NEK-106ec_02891	NEK-108ec_03591	NEK-10ec_02056	NEK-112ec_03306	NEK-113ec_02982	NEK-114ec_01421	NEK-116ec_02517	NEK-118ec_04058	NEK-119ec_03692	NEK-11ec_02071	NEK-121ec_04089	NEK-122ec_02808	NEK-123ec_00523	NEK-124ec_03040	NEK-125ec_03194	NEK-126ec_03275	NEK-127ec_03096	NEK-12ec_01366	NEK-13ec_01485	NEK-15ec_03757	NEK-16ec_03191	NEK-18ec_02953	NEK-19ec_02676	NEK-1ec_02801	NEK-21ec_02034	NEK-22ec_02312	NEK-23ec_02233	NEK-24ec_03800	NEK-26ec_01915	NEK-28ec_03277	NEK-29ec_00532
icd		Isocitrate dehydrogenase [NADP]	96	96	1	2895	5937				1250	1250	1250	NEK-101ec_04732	NEK-102ec_02764	NEK-103ec_02339	NEK-104ec_00496	NEK-105ec_02558	NEK-106ec_03062	NEK-108ec_03119	NEK-10ec_04684	NEK-112ec_01318	NEK-113ec_04479	NEK-114ec_03701	NEK-116ec_01977	NEK-118ec_03034	NEK-119ec_00647	NEK-11ec_04570	NEK-121ec_01976	NEK-122ec_02171	NEK-123ec_00208	NEK-124ec_04393	NEK-125ec_04661	NEK-126ec_01567	NEK-127ec_02131	NEK-12ec_03577	NEK-13ec_04913	NEK-15ec_04896	NEK-16ec_00934	NEK-18ec_00018	NEK-19ec_00654	NEK-1ec_00864	NEK-21ec_04532	NEK-22ec_04305	NEK-23ec_00596	NEK-24ec_01823	NEK-26ec_04508	NEK-28ec_01551	NEK-29ec_02840
gltP		Proton/glutamate-aspartate symporter	96	96	1	2895	11942				1313	1313	1313	NEK-101ec_03648	NEK-102ec_01494	NEK-103ec_01119	NEK-104ec_03505	NEK-105ec_02454	NEK-106ec_03836	NEK-108ec_04052	NEK-10ec_03382	NEK-112ec_03590	NEK-113ec_03633	NEK-114ec_03156	NEK-116ec_03516	NEK-118ec_01663	NEK-119ec_04330	NEK-11ec_02592	NEK-121ec_02862	NEK-122ec_03774	NEK-123ec_04121	NEK-124ec_04009	NEK-125ec_03082	NEK-126ec_01095	NEK-127ec_03666	NEK-12ec_03015	NEK-13ec_04197	NEK-15ec_04051	NEK-16ec_04100	NEK-18ec_03708	NEK-19ec_03696	NEK-1ec_03400	NEK-21ec_02503	NEK-22ec_02770	NEK-23ec_03938	NEK-24ec_03922	NEK-26ec_03522	NEK-28ec_02908	NEK-29ec_02492
rpoS		RNA polymerase sigma factor RpoS	96	96	1	2895	3786				992	992	992	NEK-101ec_01141	NEK-102ec_01216	NEK-103ec_00822	NEK-104ec_01572	NEK-105ec_00529	NEK-106ec_01936	NEK-108ec_01849	NEK-10ec_01239	NEK-112ec_00077	NEK-113ec_01100	NEK-114ec_01678	NEK-116ec_01050	NEK-118ec_01506	NEK-119ec_01993	NEK-11ec_01877	NEK-121ec_03922	NEK-122ec_00079	NEK-123ec_00684	NEK-124ec_01109	NEK-125ec_01075	NEK-126ec_04282	NEK-127ec_02826	NEK-12ec_02208	NEK-13ec_01090	NEK-15ec_01758	NEK-16ec_02089	NEK-18ec_02206	NEK-19ec_03107	NEK-1ec_03283	NEK-21ec_01086	NEK-22ec_01274	NEK-23ec_02132	NEK-24ec_02569	NEK-26ec_01470	NEK-28ec_01944	NEK-29ec_02934
rpsD		30S ribosomal protein S4	96	96	1	2897	37				620	620	620	NEK-101ec_05048	NEK-102ec_04976	NEK-103ec_04666	NEK-104ec_04937	NEK-105ec_04693	NEK-106ec_04980	NEK-108ec_04828	NEK-10ec_04931	NEK-112ec_04681	NEK-113ec_04831	NEK-114ec_04516	NEK-116ec_05020	NEK-118ec_05004	NEK-119ec_04908	NEK-11ec_04912	NEK-121ec_04729	NEK-122ec_04716	NEK-123ec_04863	NEK-124ec_04835	NEK-125ec_04846	NEK-126ec_04733	NEK-127ec_04823	NEK-12ec_04789	NEK-13ec_04387	NEK-15ec_04941	NEK-16ec_05055	NEK-18ec_04863	NEK-19ec_04975	NEK-1ec_05131	NEK-21ec_04805	NEK-22ec_05451	NEK-23ec_04628	NEK-24ec_04930	NEK-26ec_04874	NEK-28ec_05005	NEK-29ec_04817
edcC		Phenolic acid decarboxylase subunit C	96	96	1	2895	3775				1427	1427	1427	NEK-101ec_01135	NEK-102ec_01223	NEK-103ec_00816	NEK-104ec_01566	NEK-105ec_00523	NEK-106ec_01942	NEK-108ec_01843	NEK-10ec_01233	NEK-112ec_00071	NEK-113ec_01094	NEK-114ec_01672	NEK-116ec_01044	NEK-118ec_01512	NEK-119ec_01987	NEK-11ec_01871	NEK-121ec_03928	NEK-122ec_00073	NEK-123ec_00678	NEK-124ec_01115	NEK-125ec_01069	NEK-126ec_04276	NEK-127ec_02820	NEK-12ec_02202	NEK-13ec_01084	NEK-15ec_01752	NEK-16ec_02095	NEK-18ec_02200	NEK-19ec_03101	NEK-1ec_03289	NEK-21ec_01092	NEK-22ec_01268	NEK-23ec_02138	NEK-24ec_02563	NEK-26ec_01464	NEK-28ec_01950	NEK-29ec_02928
dnaN		DNA polymerase III subunit beta	96	96	1	2895	18932				1100	1100	1100	NEK-101ec_04020	NEK-102ec_03939	NEK-103ec_03842	NEK-104ec_04160	NEK-105ec_03739	NEK-106ec_04016	NEK-108ec_04241	NEK-10ec_03697	NEK-112ec_04000	NEK-113ec_03953	NEK-114ec_03104	NEK-116ec_04181	NEK-118ec_04346	NEK-119ec_04408	NEK-11ec_03905	NEK-121ec_04160	NEK-122ec_04458	NEK-123ec_04569	NEK-124ec_03459	NEK-125ec_03538	NEK-126ec_04065	NEK-127ec_04176	NEK-12ec_04065	NEK-13ec_05120	NEK-15ec_04353	NEK-16ec_04295	NEK-18ec_03915	NEK-19ec_04105	NEK-1ec_03778	NEK-21ec_03955	NEK-22ec_04393	NEK-23ec_04257	NEK-24ec_04152	NEK-26ec_03952	NEK-28ec_04187	NEK-29ec_03486
rplC		50S ribosomal protein L3	96	96	1	2897	61				629	629	629	NEK-101ec_05026	NEK-102ec_04954	NEK-103ec_04644	NEK-104ec_04915	NEK-105ec_04671	NEK-106ec_04958	NEK-108ec_04806	NEK-10ec_04909	NEK-112ec_04659	NEK-113ec_04809	NEK-114ec_04494	NEK-116ec_04998	NEK-118ec_04983	NEK-119ec_04886	NEK-11ec_04891	NEK-121ec_04707	NEK-122ec_04695	NEK-123ec_04841	NEK-124ec_04813	NEK-125ec_04824	NEK-126ec_04711	NEK-127ec_04801	NEK-12ec_04768	NEK-13ec_04363	NEK-15ec_04919	NEK-16ec_05033	NEK-18ec_04841	NEK-19ec_04996	NEK-1ec_05109	NEK-21ec_04783	NEK-22ec_06057	NEK-23ec_04606	NEK-24ec_04908	NEK-26ec_04852	NEK-28ec_04983	NEK-29ec_04795
hupA		DNA-binding protein HU-alpha	96	96	1	2898	62				272	272	272	NEK-101ec_04932	NEK-102ec_04891	NEK-103ec_04570	NEK-104ec_04847	NEK-105ec_04659	NEK-106ec_04919	NEK-108ec_04764	NEK-10ec_04857	NEK-112ec_04647	NEK-113ec_04748	NEK-114ec_04354	NEK-116ec_04933	NEK-118ec_04936	NEK-119ec_04874	NEK-11ec_04806	NEK-121ec_04695	NEK-122ec_04682	NEK-123ec_04771	NEK-124ec_04718	NEK-125ec_04726	NEK-126ec_04660	NEK-127ec_04738	NEK-12ec_04688	NEK-13ec_04249	NEK-15ec_04754	NEK-16ec_04987	NEK-18ec_04829	NEK-19ec_04834	NEK-1ec_05032	NEK-21ec_04746	NEK-22ec_04787	NEK-23ec_04578	NEK-24ec_04815	NEK-26ec_04607	NEK-28ec_04835	NEK-29ec_04702
rpoE		ECF RNA polymerase sigma-E factor	96	96	1	2895	14179				575	575	575	NEK-101ec_03299	NEK-102ec_03076	NEK-103ec_02544	NEK-104ec_02901	NEK-105ec_03087	NEK-106ec_03444	NEK-108ec_03693	NEK-10ec_02451	NEK-112ec_03132	NEK-113ec_02631	NEK-114ec_01587	NEK-116ec_02419	NEK-118ec_03683	NEK-119ec_04096	NEK-11ec_04058	NEK-121ec_03715	NEK-122ec_03865	NEK-123ec_03686	NEK-124ec_03289	NEK-125ec_03865	NEK-126ec_03664	NEK-127ec_03328	NEK-12ec_03106	NEK-13ec_04580	NEK-15ec_03649	NEK-16ec_04001	NEK-18ec_03180	NEK-19ec_03896	NEK-1ec_02285	NEK-21ec_03267	NEK-22ec_00419	NEK-23ec_03753	NEK-24ec_03455	NEK-26ec_02793	NEK-28ec_05059	NEK-29ec_02116
minE		Cell division topological specificity factor	96	96	1	2895	12832				269	269	269	NEK-101ec_02374	NEK-102ec_03295	NEK-103ec_03539	NEK-104ec_00773	NEK-105ec_01757	NEK-106ec_01275	NEK-108ec_02196	NEK-10ec_00106	NEK-112ec_01044	NEK-113ec_03121	NEK-114ec_01250	NEK-116ec_02725	NEK-118ec_02460	NEK-119ec_01347	NEK-11ec_00458	NEK-121ec_01526	NEK-122ec_00741	NEK-123ec_02031	NEK-124ec_02628	NEK-125ec_02516	NEK-126ec_00472	NEK-127ec_01069	NEK-12ec_00095	NEK-13ec_01963	NEK-15ec_00103	NEK-16ec_00556	NEK-18ec_01385	NEK-19ec_00435	NEK-1ec_00353	NEK-21ec_01708	NEK-22ec_02459	NEK-23ec_00785	NEK-24ec_00842	NEK-26ec_02160	NEK-28ec_00563	NEK-29ec_03661
fabR		HTH-type transcriptional repressor FabR	96	96	1	2895	1072				635	635	635	NEK-101ec_04146	NEK-102ec_03990	NEK-103ec_03995	NEK-104ec_03920	NEK-105ec_03794	NEK-106ec_04067	NEK-108ec_04294	NEK-10ec_03923	NEK-112ec_04053	NEK-113ec_03813	NEK-114ec_03246	NEK-116ec_04233	NEK-118ec_04396	NEK-119ec_04460	NEK-11ec_03687	NEK-121ec_04212	NEK-122ec_04410	NEK-123ec_04301	NEK-124ec_03974	NEK-125ec_03592	NEK-126ec_04200	NEK-127ec_04230	NEK-12ec_03844	NEK-13ec_02752	NEK-15ec_04406	NEK-16ec_04346	NEK-18ec_04081	NEK-19ec_04300	NEK-1ec_04130	NEK-21ec_04179	NEK-22ec_03104	NEK-23ec_04125	NEK-24ec_04203	NEK-26ec_03714	NEK-28ec_03614	NEK-29ec_03796
rpsQ		30S ribosomal protein S17	96	96	1	2897	52				254	254	254	NEK-101ec_05035	NEK-102ec_04963	NEK-103ec_04653	NEK-104ec_04924	NEK-105ec_04680	NEK-106ec_04967	NEK-108ec_04815	NEK-10ec_04918	NEK-112ec_04668	NEK-113ec_04818	NEK-114ec_04503	NEK-116ec_05007	NEK-118ec_04992	NEK-119ec_04895	NEK-11ec_04900	NEK-121ec_04716	NEK-122ec_04704	NEK-123ec_04850	NEK-124ec_04822	NEK-125ec_04833	NEK-126ec_04720	NEK-127ec_04810	NEK-12ec_04777	NEK-13ec_04372	NEK-15ec_04928	NEK-16ec_05042	NEK-18ec_04850	NEK-19ec_04987	NEK-1ec_05118	NEK-21ec_04792	NEK-22ec_05466	NEK-23ec_04615	NEK-24ec_04917	NEK-26ec_04861	NEK-28ec_04992	NEK-29ec_04804
nadK		NAD kinase	96	96	1	2895	10000				878	878	878	NEK-101ec_05014	NEK-102ec_04101	NEK-103ec_03913	NEK-104ec_03606	NEK-105ec_04136	NEK-106ec_04225	NEK-108ec_04404	NEK-10ec_04351	NEK-112ec_03761	NEK-113ec_04702	NEK-114ec_04467	NEK-116ec_03822	NEK-118ec_04111	NEK-119ec_04131	NEK-11ec_04023	NEK-121ec_04491	NEK-122ec_04193	NEK-123ec_03980	NEK-124ec_04582	NEK-125ec_03717	NEK-126ec_03901	NEK-127ec_04029	NEK-12ec_04717	NEK-13ec_03045	NEK-15ec_04224	NEK-16ec_05017	NEK-18ec_04275	NEK-19ec_04880	NEK-1ec_04048	NEK-21ec_04632	NEK-22ec_04596	NEK-23ec_04046	NEK-24ec_04600	NEK-26ec_04024	NEK-28ec_04789	NEK-29ec_04656
fdhF_2		Formate dehydrogenase H	96	96	1	2895	11945				419	419	419	NEK-101ec_03645	NEK-102ec_01491	NEK-103ec_01122	NEK-104ec_03502	NEK-105ec_02451	NEK-106ec_03839	NEK-108ec_04055	NEK-10ec_03385	NEK-112ec_03593	NEK-113ec_03630	NEK-114ec_04433	NEK-116ec_03513	NEK-118ec_01666	NEK-119ec_04333	NEK-11ec_02589	NEK-121ec_02859	NEK-122ec_03777	NEK-123ec_04118	NEK-124ec_04012	NEK-125ec_03079	NEK-126ec_01092	NEK-127ec_03663	NEK-12ec_03018	NEK-13ec_04194	NEK-15ec_04054	NEK-16ec_04103	NEK-18ec_03711	NEK-19ec_03699	NEK-1ec_03397	NEK-21ec_02506	NEK-22ec_02767	NEK-23ec_03935	NEK-24ec_03919	NEK-26ec_03519	NEK-28ec_02911	NEK-29ec_02489
oppF_2		Oligopeptide transport ATP-binding protein OppF	96	96	1	2895	12672				1004	1004	1004	NEK-101ec_02835	NEK-102ec_03179	NEK-103ec_00016	NEK-104ec_03204	NEK-105ec_00071	NEK-106ec_00014	NEK-108ec_00015	NEK-10ec_02632	NEK-112ec_02899	NEK-113ec_00064	NEK-114ec_02227	NEK-116ec_03470	NEK-118ec_00516	NEK-119ec_01461	NEK-11ec_00347	NEK-121ec_00637	NEK-122ec_00853	NEK-123ec_03494	NEK-124ec_04797	NEK-125ec_01309	NEK-126ec_02560	NEK-127ec_00015	NEK-12ec_00209	NEK-13ec_00764	NEK-15ec_02773	NEK-16ec_00680	NEK-18ec_03845	NEK-19ec_00328	NEK-1ec_00239	NEK-21ec_04081	NEK-22ec_01181	NEK-23ec_00909	NEK-24ec_03735	NEK-26ec_00673	NEK-28ec_02545	NEK-29ec_00076
dauR		Transcriptional regulator DauR	96	96	1	2895	18178				722	722	722	NEK-101ec_03879	NEK-102ec_00337	NEK-103ec_03701	NEK-104ec_03909	NEK-105ec_03601	NEK-106ec_00404	NEK-108ec_01119	NEK-10ec_01584	NEK-112ec_04541	NEK-113ec_03718	NEK-114ec_02964	NEK-116ec_04043	NEK-118ec_01240	NEK-119ec_01591	NEK-11ec_03569	NEK-121ec_02000	NEK-122ec_03177	NEK-123ec_01168	NEK-124ec_02197	NEK-125ec_03397	NEK-126ec_04541	NEK-127ec_01462	NEK-12ec_02742	NEK-13ec_04706	NEK-15ec_01348	NEK-16ec_02109	NEK-18ec_01796	NEK-19ec_01438	NEK-1ec_00888	NEK-21ec_02704	NEK-22ec_03217	NEK-23ec_01227	NEK-24ec_02163	NEK-26ec_01069	NEK-28ec_02374	NEK-29ec_01633
fldA		Flavodoxin	96	96	1	2895	16081				530	530	530	NEK-101ec_04670	NEK-102ec_04756	NEK-103ec_04380	NEK-104ec_04563	NEK-105ec_04426	NEK-106ec_04630	NEK-108ec_04572	NEK-10ec_04605	NEK-112ec_04410	NEK-113ec_04646	NEK-114ec_03856	NEK-116ec_04646	NEK-118ec_03362	NEK-119ec_04787	NEK-11ec_01475	NEK-121ec_04628	NEK-122ec_01736	NEK-123ec_04631	NEK-124ec_04265	NEK-125ec_04385	NEK-126ec_04450	NEK-127ec_04547	NEK-12ec_04505	NEK-13ec_03626	NEK-15ec_03282	NEK-16ec_04875	NEK-18ec_04651	NEK-19ec_03574	NEK-1ec_04754	NEK-21ec_04403	NEK-22ec_03979	NEK-23ec_04528	NEK-24ec_04682	NEK-26ec_04445	NEK-28ec_04432	NEK-29ec_04417
tsaA		putative peroxiredoxin	96	96	1	2895	16948				602	602	602	NEK-101ec_03244	NEK-102ec_02163	NEK-103ec_02359	NEK-104ec_01328	NEK-105ec_02148	NEK-106ec_02334	NEK-108ec_00761	NEK-10ec_00697	NEK-112ec_02363	NEK-113ec_01475	NEK-114ec_00083	NEK-116ec_00776	NEK-118ec_01997	NEK-119ec_00159	NEK-11ec_01069	NEK-121ec_00805	NEK-122ec_01375	NEK-123ec_02267	NEK-124ec_00160	NEK-125ec_00218	NEK-126ec_01319	NEK-127ec_02678	NEK-12ec_02028	NEK-13ec_00352	NEK-15ec_02077	NEK-16ec_02973	NEK-18ec_01719	NEK-19ec_02199	NEK-1ec_01634	NEK-21ec_00160	NEK-22ec_00514	NEK-23ec_02665	NEK-24ec_00149	NEK-26ec_02443	NEK-28ec_02277	NEK-29ec_00994
group_31037		hypothetical protein	96	96	1	2895	4456				422	422	422	NEK-101ec_01447	NEK-102ec_01645	NEK-103ec_04187	NEK-104ec_01964	NEK-105ec_01887	NEK-106ec_01468	NEK-108ec_02452	NEK-10ec_02550	NEK-112ec_00387	NEK-113ec_01760	NEK-114ec_00562	NEK-116ec_01305	NEK-118ec_02759	NEK-119ec_02621	NEK-11ec_03275	NEK-121ec_03406	NEK-122ec_00410	NEK-123ec_01034	NEK-124ec_00594	NEK-125ec_00759	NEK-126ec_02303	NEK-127ec_02223	NEK-12ec_03263	NEK-13ec_05989	NEK-15ec_02535	NEK-16ec_01750	NEK-18ec_02506	NEK-19ec_01278	NEK-1ec_03689	NEK-21ec_03487	NEK-22ec_02853	NEK-23ec_02919	NEK-24ec_02879	NEK-26ec_03449	NEK-28ec_03853	NEK-29ec_01204
rpsO		30S ribosomal protein S15	96	96	1	2895	4970				269	269	269	NEK-101ec_01578	NEK-102ec_01761	NEK-103ec_02071	NEK-104ec_02082	NEK-105ec_02017	NEK-106ec_01628	NEK-108ec_02583	NEK-10ec_03081	NEK-112ec_00512	NEK-113ec_01890	NEK-114ec_00693	NEK-116ec_01423	NEK-118ec_02642	NEK-119ec_02777	NEK-11ec_02916	NEK-121ec_03522	NEK-122ec_00557	NEK-123ec_01155	NEK-124ec_00770	NEK-125ec_00903	NEK-126ec_02484	NEK-127ec_02367	NEK-12ec_02840	NEK-13ec_04829	NEK-15ec_02666	NEK-16ec_01560	NEK-18ec_02624	NEK-19ec_01133	NEK-1ec_03485	NEK-21ec_02971	NEK-22ec_02984	NEK-23ec_03036	NEK-24ec_03010	NEK-26ec_03209	NEK-28ec_02087	NEK-29ec_01363
cpxR		Transcriptional regulatory protein CpxR	96	96	1	2895	1108				698	698	698	NEK-101ec_04177	NEK-102ec_04022	NEK-103ec_04026	NEK-104ec_03952	NEK-105ec_03826	NEK-106ec_04099	NEK-108ec_04325	NEK-10ec_03890	NEK-112ec_04085	NEK-113ec_03845	NEK-114ec_03278	NEK-116ec_04265	NEK-118ec_04425	NEK-119ec_04492	NEK-11ec_03716	NEK-121ec_04243	NEK-122ec_04381	NEK-123ec_04333	NEK-124ec_03942	NEK-125ec_03624	NEK-126ec_04169	NEK-127ec_04261	NEK-12ec_03873	NEK-13ec_02798	NEK-15ec_04438	NEK-16ec_04378	NEK-18ec_04113	NEK-19ec_04331	NEK-1ec_04162	NEK-21ec_04211	NEK-22ec_03072	NEK-23ec_04156	NEK-24ec_04235	NEK-26ec_03746	NEK-28ec_03645	NEK-29ec_03828
gmhA		Phosphoheptose isomerase	96	96	1	2895	17290				581	581	581	NEK-101ec_03115	NEK-102ec_04674	NEK-103ec_02970	NEK-104ec_01207	NEK-105ec_04510	NEK-106ec_04542	NEK-108ec_00639	NEK-10ec_00564	NEK-112ec_03937	NEK-113ec_01353	NEK-114ec_04377	NEK-116ec_00650	NEK-118ec_02117	NEK-119ec_00017	NEK-11ec_00952	NEK-121ec_00667	NEK-122ec_01245	NEK-123ec_02148	NEK-124ec_00017	NEK-125ec_00334	NEK-126ec_01198	NEK-127ec_04518	NEK-12ec_04465	NEK-13ec_03884	NEK-15ec_04594	NEK-16ec_03090	NEK-18ec_04478	NEK-19ec_04793	NEK-1ec_04922	NEK-21ec_00017	NEK-22ec_04214	NEK-23ec_02527	NEK-24ec_00017	NEK-26ec_03822	NEK-28ec_04491	NEK-29ec_01122
aaeX		Protein AaeX	96	96	1	2895	5285				203	203	203	NEK-101ec_01647	NEK-102ec_01830	NEK-103ec_02140	NEK-104ec_02151	NEK-105ec_04578	NEK-106ec_01697	NEK-108ec_02652	NEK-10ec_04837	NEK-112ec_00581	NEK-113ec_01968	NEK-114ec_04177	NEK-116ec_01501	NEK-118ec_04862	NEK-119ec_02846	NEK-11ec_04736	NEK-121ec_04405	NEK-122ec_00631	NEK-123ec_04272	NEK-124ec_00839	NEK-125ec_00972	NEK-126ec_04640	NEK-127ec_02436	NEK-12ec_02914	NEK-13ec_03389	NEK-15ec_02735	NEK-16ec_01491	NEK-18ec_04766	NEK-19ec_01059	NEK-1ec_04985	NEK-21ec_03040	NEK-22ec_04636	NEK-23ec_03105	NEK-24ec_03079	NEK-26ec_03131	NEK-28ec_02156	NEK-29ec_01432
dnaB		Replicative DNA helicase	96	96	1	2895	11877				1415	1415	1415	NEK-101ec_03688	NEK-102ec_01533	NEK-103ec_01079	NEK-104ec_03544	NEK-105ec_02493	NEK-106ec_03797	NEK-108ec_04013	NEK-10ec_03343	NEK-112ec_03551	NEK-113ec_03672	NEK-114ec_03195	NEK-116ec_03555	NEK-118ec_01624	NEK-119ec_04291	NEK-11ec_02631	NEK-121ec_02901	NEK-122ec_03735	NEK-123ec_04160	NEK-124ec_04347	NEK-125ec_03122	NEK-126ec_01134	NEK-127ec_03705	NEK-12ec_02976	NEK-13ec_05318	NEK-15ec_04013	NEK-16ec_04060	NEK-18ec_03669	NEK-19ec_03657	NEK-1ec_03439	NEK-21ec_04486	NEK-22ec_02810	NEK-23ec_03977	NEK-24ec_03961	NEK-26ec_03561	NEK-28ec_02868	NEK-29ec_02531
speA		Biosynthetic arginine decarboxylase	96	96	1	2895	4264				1976	1976	1976	NEK-101ec_01381	NEK-102ec_01575	NEK-103ec_04253	NEK-104ec_04857	NEK-105ec_01826	NEK-106ec_01394	NEK-108ec_02386	NEK-10ec_02616	NEK-112ec_00317	NEK-113ec_01693	NEK-114ec_00499	NEK-116ec_04943	NEK-118ec_01263	NEK-119ec_02234	NEK-11ec_03338	NEK-121ec_03340	NEK-122ec_00347	NEK-123ec_00962	NEK-124ec_00531	NEK-125ec_00696	NEK-126ec_01801	NEK-127ec_02160	NEK-12ec_03326	NEK-13ec_03306	NEK-15ec_04780	NEK-16ec_01814	NEK-18ec_02443	NEK-19ec_01343	NEK-1ec_03619	NEK-21ec_03550	NEK-22ec_03867	NEK-23ec_02849	NEK-24ec_02816	NEK-26ec_03382	NEK-28ec_03787	NEK-29ec_01141
ribA		GTP cyclohydrolase-2	96	96	1	2895	6234				590	602	601	NEK-101ec_00231	NEK-102ec_03808	NEK-103ec_02204	NEK-104ec_00362	NEK-105ec_02704	NEK-106ec_03196	NEK-108ec_02983	NEK-10ec_03427	NEK-112ec_01176	NEK-113ec_03296	NEK-114ec_04002	NEK-116ec_01843	NEK-118ec_02883	NEK-119ec_00776	NEK-11ec_01716	NEK-121ec_01841	NEK-122ec_02033	NEK-123ec_00078	NEK-124ec_01639	NEK-125ec_02184	NEK-126ec_01700	NEK-127ec_01920	NEK-12ec_01087	NEK-13ec_00560	NEK-15ec_02481	NEK-16ec_01061	NEK-18ec_00150	NEK-19ec_00834	NEK-1ec_00691	NEK-21ec_02373	NEK-22ec_01585	NEK-23ec_00467	NEK-24ec_01690	NEK-26ec_02977	NEK-28ec_01416	NEK-29ec_04237
fbaB		Fructose-bisphosphate aldolase class 1	96	96	1	2895	15154				1052	1052	1052	NEK-101ec_02147	NEK-102ec_02054	NEK-103ec_03428	NEK-104ec_04384	NEK-105ec_04070	NEK-106ec_02213	NEK-108ec_02720	NEK-10ec_00335	NEK-112ec_00812	NEK-113ec_02027	NEK-114ec_02912	NEK-116ec_00197	NEK-118ec_02329	NEK-119ec_03071	NEK-11ec_00709	NEK-121ec_03143	NEK-122ec_03394	NEK-123ec_02717	NEK-124ec_02184	NEK-125ec_04089	NEK-126ec_00206	NEK-127ec_00844	NEK-12ec_01793	NEK-13ec_02596	NEK-15ec_00347	NEK-16ec_00209	NEK-18ec_01155	NEK-19ec_02973	NEK-1ec_01878	NEK-21ec_02003	NEK-22ec_00007	NEK-23ec_03330	NEK-24ec_00547	NEK-26ec_04730	NEK-28ec_00342	NEK-29ec_01586
accA		Acetyl-coenzyme A carboxylase carboxyl transferase subunit alpha	96	96	1	2895	9266				959	959	959	NEK-101ec_01046	NEK-102ec_00641	NEK-103ec_00727	NEK-104ec_01174	NEK-105ec_03510	NEK-106ec_01045	NEK-108ec_01754	NEK-10ec_01804	NEK-112ec_01836	NEK-113ec_01005	NEK-114ec_00922	NEK-116ec_00617	NEK-118ec_03212	NEK-119ec_02276	NEK-11ec_03847	NEK-121ec_02645	NEK-122ec_02274	NEK-123ec_01513	NEK-124ec_03524	NEK-125ec_00661	NEK-126ec_03019	NEK-127ec_01486	NEK-12ec_00601	NEK-13ec_03986	NEK-15ec_01371	NEK-16ec_02453	NEK-18ec_02852	NEK-19ec_01793	NEK-1ec_01227	NEK-21ec_00532	NEK-22ec_02209	NEK-23ec_01569	NEK-24ec_02475	NEK-26ec_01375	NEK-28ec_00314	NEK-29ec_02145
gpmA		2,3-bisphosphoglycerate-dependent phosphoglycerate mutase	96	96	1	2895	5305				752	752	752	NEK-101ec_04545	NEK-102ec_04941	NEK-103ec_04614	NEK-104ec_02531	NEK-105ec_04602	NEK-106ec_02814	NEK-108ec_03514	NEK-10ec_01979	NEK-112ec_03384	NEK-113ec_04857	NEK-114ec_03952	NEK-116ec_02440	NEK-118ec_03980	NEK-119ec_03615	NEK-11ec_04363	NEK-121ec_04609	NEK-122ec_02885	NEK-123ec_00600	NEK-124ec_04173	NEK-125ec_04319	NEK-126ec_03352	NEK-127ec_03019	NEK-12ec_01289	NEK-13ec_05093	NEK-15ec_04816	NEK-16ec_03114	NEK-18ec_03030	NEK-19ec_02753	NEK-1ec_02723	NEK-21ec_04373	NEK-22ec_02234	NEK-23ec_04462	NEK-24ec_04847	NEK-26ec_04914	NEK-28ec_04366	NEK-29ec_00456
nagB_2		Glucosamine-6-phosphate deaminase	96	96	1	2895	16098				800	800	800	NEK-101ec_04662	NEK-102ec_04748	NEK-103ec_04372	NEK-104ec_04555	NEK-105ec_04419	NEK-106ec_04622	NEK-108ec_04564	NEK-10ec_04597	NEK-112ec_04402	NEK-113ec_04638	NEK-114ec_03849	NEK-116ec_04638	NEK-118ec_03352	NEK-119ec_04779	NEK-11ec_01465	NEK-121ec_04620	NEK-122ec_01726	NEK-123ec_04623	NEK-124ec_04257	NEK-125ec_04377	NEK-126ec_04443	NEK-127ec_04539	NEK-12ec_04495	NEK-13ec_05169	NEK-15ec_03274	NEK-16ec_04867	NEK-18ec_04643	NEK-19ec_03564	NEK-1ec_04746	NEK-21ec_04395	NEK-22ec_03987	NEK-23ec_04520	NEK-24ec_04674	NEK-26ec_04437	NEK-28ec_04424	NEK-29ec_04409
ackA		Acetate kinase	96	96	1	2895	14840				1202	1202	1202	NEK-101ec_02005	NEK-102ec_01918	NEK-103ec_02750	NEK-104ec_02238	NEK-105ec_02878	NEK-106ec_02077	NEK-108ec_02856	NEK-10ec_00471	NEK-112ec_00670	NEK-113ec_02163	NEK-114ec_02121	NEK-116ec_00059	NEK-118ec_02181	NEK-119ec_02934	NEK-11ec_00858	NEK-121ec_03006	NEK-122ec_03249	NEK-123ec_02854	NEK-124ec_02048	NEK-125ec_02347	NEK-126ec_00064	NEK-127ec_00708	NEK-12ec_01645	NEK-13ec_02269	NEK-15ec_00483	NEK-16ec_00072	NEK-18ec_01019	NEK-19ec_02827	NEK-1ec_02016	NEK-21ec_01867	NEK-22ec_00154	NEK-23ec_03194	NEK-24ec_03350	NEK-26ec_02667	NEK-28ec_01213	NEK-29ec_04159
hisM		Histidine transport system permease protein HisM	96	96	1	2895	14825				716	716	716	NEK-101ec_01995	NEK-102ec_01908	NEK-103ec_02740	NEK-104ec_02228	NEK-105ec_02888	NEK-106ec_02067	NEK-108ec_02866	NEK-10ec_00481	NEK-112ec_00660	NEK-113ec_02173	NEK-114ec_02111	NEK-116ec_00049	NEK-118ec_02171	NEK-119ec_02924	NEK-11ec_00868	NEK-121ec_02996	NEK-122ec_03239	NEK-123ec_02864	NEK-124ec_02038	NEK-125ec_02337	NEK-126ec_00054	NEK-127ec_00698	NEK-12ec_01635	NEK-13ec_02259	NEK-15ec_00493	NEK-16ec_00062	NEK-18ec_01009	NEK-19ec_02817	NEK-1ec_02026	NEK-21ec_01857	NEK-22ec_00164	NEK-23ec_03184	NEK-24ec_03340	NEK-26ec_02657	NEK-28ec_01203	NEK-29ec_04149
cpxA		Sensor histidine kinase CpxA	96	96	1	2895	1109				1373	1373	1373	NEK-101ec_04178	NEK-102ec_04023	NEK-103ec_04027	NEK-104ec_03953	NEK-105ec_03827	NEK-106ec_04100	NEK-108ec_04326	NEK-10ec_03889	NEK-112ec_04086	NEK-113ec_03846	NEK-114ec_03279	NEK-116ec_04266	NEK-118ec_04426	NEK-119ec_04493	NEK-11ec_03717	NEK-121ec_04244	NEK-122ec_04380	NEK-123ec_04334	NEK-124ec_03941	NEK-125ec_03625	NEK-126ec_04168	NEK-127ec_04262	NEK-12ec_03874	NEK-13ec_02799	NEK-15ec_04439	NEK-16ec_04379	NEK-18ec_04114	NEK-19ec_04332	NEK-1ec_04163	NEK-21ec_04212	NEK-22ec_03071	NEK-23ec_04157	NEK-24ec_04236	NEK-26ec_03747	NEK-28ec_03646	NEK-29ec_03829
gpt		Xanthine phosphoribosyltransferase	96	96	1	2895	17307				458	458	458	NEK-101ec_03129	NEK-102ec_04660	NEK-103ec_02984	NEK-104ec_01221	NEK-105ec_04496	NEK-106ec_04528	NEK-108ec_00653	NEK-10ec_00578	NEK-112ec_03923	NEK-113ec_01367	NEK-114ec_04391	NEK-116ec_00664	NEK-118ec_02103	NEK-119ec_00031	NEK-11ec_00966	NEK-121ec_00681	NEK-122ec_01259	NEK-123ec_02162	NEK-124ec_00031	NEK-125ec_00320	NEK-126ec_01212	NEK-127ec_04504	NEK-12ec_04451	NEK-13ec_03898	NEK-15ec_04608	NEK-16ec_03076	NEK-18ec_04464	NEK-19ec_04779	NEK-1ec_04908	NEK-21ec_00031	NEK-22ec_04200	NEK-23ec_02541	NEK-24ec_00031	NEK-26ec_03836	NEK-28ec_04505	NEK-29ec_01108
lexA_2		LexA repressor	96	96	1	2895	11868				608	608	608	NEK-101ec_03696	NEK-102ec_01541	NEK-103ec_01071	NEK-104ec_03552	NEK-105ec_02501	NEK-106ec_03789	NEK-108ec_04005	NEK-10ec_03335	NEK-112ec_03543	NEK-113ec_03680	NEK-114ec_03203	NEK-116ec_03563	NEK-118ec_01616	NEK-119ec_04283	NEK-11ec_02639	NEK-121ec_02909	NEK-122ec_03727	NEK-123ec_04168	NEK-124ec_04339	NEK-125ec_03130	NEK-126ec_01142	NEK-127ec_03713	NEK-12ec_02968	NEK-13ec_03708	NEK-15ec_04005	NEK-16ec_04052	NEK-18ec_03661	NEK-19ec_03649	NEK-1ec_03447	NEK-21ec_04478	NEK-22ec_02818	NEK-23ec_03985	NEK-24ec_03969	NEK-26ec_03569	NEK-28ec_02860	NEK-29ec_02539
argR		Arginine repressor	96	96	1	2895	5291				470	470	470	NEK-101ec_01641	NEK-102ec_01824	NEK-103ec_02134	NEK-104ec_02145	NEK-105ec_04572	NEK-106ec_01691	NEK-108ec_02646	NEK-10ec_04843	NEK-112ec_00575	NEK-113ec_01962	NEK-114ec_04183	NEK-116ec_01495	NEK-118ec_04868	NEK-119ec_02840	NEK-11ec_04742	NEK-121ec_04411	NEK-122ec_00625	NEK-123ec_04266	NEK-124ec_00833	NEK-125ec_00966	NEK-126ec_04646	NEK-127ec_02430	NEK-12ec_02908	NEK-13ec_03395	NEK-15ec_02729	NEK-16ec_01497	NEK-18ec_04772	NEK-19ec_01065	NEK-1ec_04979	NEK-21ec_03034	NEK-22ec_04642	NEK-23ec_03099	NEK-24ec_03073	NEK-26ec_03137	NEK-28ec_02150	NEK-29ec_01426
fur		Ferric uptake regulation protein	96	96	1	2895	16083				452	452	452	NEK-101ec_04669	NEK-102ec_04755	NEK-103ec_04379	NEK-104ec_04562	NEK-105ec_04425	NEK-106ec_04629	NEK-108ec_04571	NEK-10ec_04604	NEK-112ec_04409	NEK-113ec_04645	NEK-114ec_03855	NEK-116ec_04645	NEK-118ec_03361	NEK-119ec_04786	NEK-11ec_01474	NEK-121ec_04627	NEK-122ec_01735	NEK-123ec_04630	NEK-124ec_04264	NEK-125ec_04384	NEK-126ec_04449	NEK-127ec_04546	NEK-12ec_04504	NEK-13ec_03625	NEK-15ec_03281	NEK-16ec_04874	NEK-18ec_04650	NEK-19ec_03573	NEK-1ec_04753	NEK-21ec_04402	NEK-22ec_03980	NEK-23ec_04527	NEK-24ec_04681	NEK-26ec_04444	NEK-28ec_04431	NEK-29ec_04416
mprA		Transcriptional repressor MprA	96	96	1	2895	8730				530	530	530	NEK-101ec_04645	NEK-102ec_04159	NEK-103ec_03979	NEK-104ec_03689	NEK-105ec_04191	NEK-106ec_04168	NEK-108ec_04465	NEK-10ec_04245	NEK-112ec_03842	NEK-113ec_04354	NEK-114ec_04420	NEK-116ec_03722	NEK-118ec_04189	NEK-119ec_04238	NEK-11ec_03962	NEK-121ec_04545	NEK-122ec_04112	NEK-123ec_04079	NEK-124ec_04683	NEK-125ec_03774	NEK-126ec_03827	NEK-127ec_04118	NEK-12ec_04288	NEK-13ec_03102	NEK-15ec_04294	NEK-16ec_04782	NEK-18ec_04329	NEK-19ec_04571	NEK-1ec_04114	NEK-21ec_04687	NEK-22ec_03881	NEK-23ec_04109	NEK-24ec_04657	NEK-26ec_04092	NEK-28ec_04284	NEK-29ec_04391
cysD		Sulfate adenylyltransferase subunit 2	96	96	1	2895	3800				908	908	908	NEK-101ec_01152	NEK-102ec_01205	NEK-103ec_00833	NEK-104ec_01583	NEK-105ec_00540	NEK-106ec_01925	NEK-108ec_01860	NEK-10ec_01250	NEK-112ec_00088	NEK-113ec_01111	NEK-114ec_01689	NEK-116ec_01061	NEK-118ec_01495	NEK-119ec_02004	NEK-11ec_01888	NEK-121ec_03911	NEK-122ec_00090	NEK-123ec_00695	NEK-124ec_01098	NEK-125ec_01086	NEK-126ec_04293	NEK-127ec_02837	NEK-12ec_02219	NEK-13ec_01101	NEK-15ec_01769	NEK-16ec_02078	NEK-18ec_02217	NEK-19ec_03118	NEK-1ec_03272	NEK-21ec_01075	NEK-22ec_01285	NEK-23ec_02121	NEK-24ec_02580	NEK-26ec_01481	NEK-28ec_01933	NEK-29ec_02945
clpA		ATP-dependent Clp protease ATP-binding subunit ClpA	96	96	1	2895	5561				2279	2282	2279	NEK-101ec_04130	NEK-102ec_03399	NEK-103ec_03355	NEK-104ec_02377	NEK-105ec_00883	NEK-106ec_02970	NEK-108ec_03669	NEK-10ec_02134	NEK-112ec_04275	NEK-113ec_03060	NEK-114ec_01342	NEK-116ec_02595	NEK-118ec_03922	NEK-119ec_03772	NEK-11ec_02149	NEK-121ec_04011	NEK-122ec_02730	NEK-123ec_00445	NEK-124ec_02961	NEK-125ec_03272	NEK-126ec_03196	NEK-127ec_03174	NEK-12ec_01444	NEK-13ec_01406	NEK-15ec_03679	NEK-16ec_03275	NEK-18ec_02875	NEK-19ec_02597	NEK-1ec_02879	NEK-21ec_02113	NEK-22ec_02390	NEK-23ec_02312	NEK-24ec_03880	NEK-26ec_01837	NEK-28ec_03354	NEK-29ec_00611
narI		Respiratory nitrate reductase 1 gamma chain	96	96	1	2895	12692				677	677	677	NEK-101ec_02853	NEK-102ec_03197	NEK-103ec_04321	NEK-104ec_00867	NEK-105ec_00052	NEK-106ec_01373	NEK-108ec_02091	NEK-10ec_00003	NEK-112ec_02917	NEK-113ec_00046	NEK-114ec_03902	NEK-116ec_04526	NEK-118ec_02359	NEK-119ec_01443	NEK-11ec_00364	NEK-121ec_01622	NEK-122ec_00835	NEK-123ec_02129	NEK-124ec_04249	NEK-125ec_04523	NEK-126ec_04384	NEK-127ec_04634	NEK-12ec_00191	NEK-13ec_00747	NEK-15ec_00003	NEK-16ec_00662	NEK-18ec_04739	NEK-19ec_00345	NEK-1ec_00257	NEK-21ec_04063	NEK-22ec_04111	NEK-23ec_00891	NEK-24ec_00949	NEK-26ec_00691	NEK-28ec_04048	NEK-29ec_00059
tyrS		Tyrosine--tRNA ligase	96	96	1	2895	11498				1274	1274	1274	NEK-101ec_00638	NEK-102ec_00834	NEK-103ec_00241	NEK-104ec_03439	NEK-105ec_00290	NEK-106ec_00229	NEK-108ec_00227	NEK-10ec_00993	NEK-112ec_02601	NEK-113ec_00281	NEK-114ec_01768	NEK-116ec_02159	NEK-118ec_00747	NEK-119ec_03200	NEK-11ec_00120	NEK-121ec_00412	NEK-122ec_01073	NEK-123ec_03288	NEK-124ec_01413	NEK-125ec_01522	NEK-126ec_02785	NEK-127ec_00227	NEK-12ec_00435	NEK-13ec_00989	NEK-15ec_00590	NEK-16ec_04852	NEK-18ec_00800	NEK-19ec_00088	NEK-1ec_00009	NEK-21ec_01255	NEK-22ec_00961	NEK-23ec_01127	NEK-24ec_01036	NEK-26ec_00446	NEK-28ec_01071	NEK-29ec_00295
livH_6		High-affinity branched-chain amino acid transport system permease protein LivH	96	96	1	2895	18289				926	926	926	NEK-101ec_03968	NEK-102ec_00247	NEK-103ec_03791	NEK-104ec_03822	NEK-105ec_03690	NEK-106ec_00493	NEK-108ec_01208	NEK-10ec_01497	NEK-112ec_01885	NEK-113ec_03806	NEK-114ec_03053	NEK-116ec_04130	NEK-118ec_01155	NEK-119ec_01678	NEK-11ec_03484	NEK-121ec_02090	NEK-122ec_03092	NEK-123ec_01255	NEK-124ec_02284	NEK-125ec_03486	NEK-126ec_04496	NEK-127ec_01373	NEK-12ec_02657	NEK-13ec_04550	NEK-15ec_01259	NEK-16ec_02198	NEK-18ec_01885	NEK-19ec_01523	NEK-1ec_00975	NEK-21ec_02791	NEK-22ec_03304	NEK-23ec_01315	NEK-24ec_02075	NEK-26ec_00981	NEK-28ec_02464	NEK-29ec_01720
group_3107		hypothetical protein	96	96	1	2895	3933				665	1367	1359	NEK-101ec_01176	NEK-102ec_01181	NEK-103ec_00857	NEK-104ec_01607	NEK-105ec_00564	NEK-106ec_01901	NEK-108ec_01884	NEK-10ec_01274	NEK-112ec_00112	NEK-113ec_01135	NEK-114ec_01713	NEK-116ec_01085	NEK-118ec_01471	NEK-119ec_02028	NEK-11ec_01912	NEK-121ec_03887	NEK-122ec_00124	NEK-123ec_00719	NEK-124ec_01064	NEK-125ec_01110	NEK-126ec_02009	NEK-127ec_02861	NEK-12ec_02243	NEK-13ec_01125	NEK-15ec_01793	NEK-16ec_02054	NEK-18ec_02241	NEK-19ec_03142	NEK-1ec_03248	NEK-21ec_01041	NEK-22ec_01309	NEK-23ec_02097	NEK-24ec_02604	NEK-26ec_01505	NEK-28ec_01909	NEK-29ec_04463
narH		Respiratory nitrate reductase 1 beta chain	96	96	1	2895	12694				1535	1535	1535	NEK-101ec_02855	NEK-102ec_03199	NEK-103ec_04323	NEK-104ec_00865	NEK-105ec_00050	NEK-106ec_01371	NEK-108ec_02093	NEK-10ec_00005	NEK-112ec_02919	NEK-113ec_00044	NEK-114ec_03904	NEK-116ec_04528	NEK-118ec_02361	NEK-119ec_01441	NEK-11ec_00366	NEK-121ec_01620	NEK-122ec_00833	NEK-123ec_02127	NEK-124ec_04247	NEK-125ec_04521	NEK-126ec_04386	NEK-127ec_04632	NEK-12ec_00189	NEK-13ec_00745	NEK-15ec_00005	NEK-16ec_00660	NEK-18ec_04737	NEK-19ec_00347	NEK-1ec_00259	NEK-21ec_04061	NEK-22ec_04109	NEK-23ec_00889	NEK-24ec_00947	NEK-26ec_00693	NEK-28ec_04050	NEK-29ec_00057
gdhA_2		NADP-specific glutamate dehydrogenase	96	96	1	2895	6054				1343	1343	1343	NEK-101ec_00295	NEK-102ec_02872	NEK-103ec_02267	NEK-104ec_00432	NEK-105ec_02638	NEK-106ec_03129	NEK-108ec_03047	NEK-10ec_03772	NEK-112ec_01254	NEK-113ec_03361	NEK-114ec_03408	NEK-116ec_01913	NEK-118ec_02949	NEK-119ec_00713	NEK-11ec_01780	NEK-121ec_01904	NEK-122ec_02093	NEK-123ec_00145	NEK-124ec_01567	NEK-125ec_02247	NEK-126ec_01638	NEK-127ec_02027	NEK-12ec_01022	NEK-13ec_00640	NEK-15ec_02414	NEK-16ec_00998	NEK-18ec_00086	NEK-19ec_00769	NEK-1ec_00759	NEK-21ec_02302	NEK-22ec_01519	NEK-23ec_00534	NEK-24ec_01754	NEK-26ec_03042	NEK-28ec_01479	NEK-29ec_02776
pnp		Polyribonucleotide nucleotidyltransferase	96	96	1	2895	4969				2135	2138	2135	NEK-101ec_01577	NEK-102ec_01760	NEK-103ec_02070	NEK-104ec_02081	NEK-105ec_02016	NEK-106ec_01627	NEK-108ec_02582	NEK-10ec_03082	NEK-112ec_00511	NEK-113ec_01889	NEK-114ec_00692	NEK-116ec_01422	NEK-118ec_02643	NEK-119ec_02776	NEK-11ec_02915	NEK-121ec_03521	NEK-122ec_00556	NEK-123ec_01154	NEK-124ec_00769	NEK-125ec_00902	NEK-126ec_02483	NEK-127ec_02366	NEK-12ec_02839	NEK-13ec_04828	NEK-15ec_02665	NEK-16ec_01561	NEK-18ec_02623	NEK-19ec_01134	NEK-1ec_03486	NEK-21ec_02970	NEK-22ec_02983	NEK-23ec_03035	NEK-24ec_03009	NEK-26ec_03210	NEK-28ec_02086	NEK-29ec_01362
rpsF		30S ribosomal protein S6	96	96	1	2895	12141				395	395	395	NEK-101ec_03500	NEK-102ec_01384	NEK-103ec_01229	NEK-104ec_02792	NEK-105ec_02339	NEK-106ec_03527	NEK-108ec_03406	NEK-10ec_03625	NEK-112ec_03705	NEK-113ec_02313	NEK-114ec_01976	NEK-116ec_02993	NEK-118ec_01767	NEK-119ec_03865	NEK-11ec_03015	NEK-121ec_02752	NEK-122ec_04070	NEK-123ec_03579	NEK-124ec_02442	NEK-125ec_02844	NEK-126ec_00979	NEK-127ec_03551	NEK-12ec_03642	NEK-13ec_04030	NEK-15ec_03879	NEK-16ec_04174	NEK-18ec_03264	NEK-19ec_04264	NEK-1ec_04002	NEK-21ec_02618	NEK-22ec_07673	NEK-23ec_03630	NEK-24ec_03192	NEK-26ec_03675	NEK-28ec_03019	NEK-29ec_02626
sspA		Stringent starvation protein A	96	96	1	2895	5053				638	638	638	NEK-101ec_01633	NEK-102ec_01816	NEK-103ec_02126	NEK-104ec_02137	NEK-105ec_02072	NEK-106ec_01683	NEK-108ec_02638	NEK-10ec_03026	NEK-112ec_00567	NEK-113ec_01945	NEK-114ec_00748	NEK-116ec_01478	NEK-118ec_02587	NEK-119ec_02832	NEK-11ec_02976	NEK-121ec_04419	NEK-122ec_00617	NEK-123ec_04249	NEK-124ec_00825	NEK-125ec_00958	NEK-126ec_02539	NEK-127ec_02422	NEK-12ec_02900	NEK-13ec_03403	NEK-15ec_02721	NEK-16ec_01505	NEK-18ec_02679	NEK-19ec_01073	NEK-1ec_04805	NEK-21ec_03026	NEK-22ec_04237	NEK-23ec_03091	NEK-24ec_03065	NEK-26ec_03154	NEK-28ec_02142	NEK-29ec_01418
pdhR_1		Pyruvate dehydrogenase complex repressor	96	96	1	2895	9410				779	779	779	NEK-101ec_00965	NEK-102ec_00560	NEK-103ec_00645	NEK-104ec_01093	NEK-105ec_03591	NEK-106ec_00964	NEK-108ec_01673	NEK-10ec_01885	NEK-112ec_01754	NEK-113ec_00924	NEK-114ec_00841	NEK-116ec_00536	NEK-118ec_03130	NEK-119ec_02357	NEK-11ec_03204	NEK-121ec_02564	NEK-122ec_02355	NEK-123ec_01594	NEK-124ec_01983	NEK-125ec_00580	NEK-126ec_03100	NEK-127ec_01567	NEK-12ec_00682	NEK-13ec_01585	NEK-15ec_01452	NEK-16ec_02534	NEK-18ec_02771	NEK-19ec_01875	NEK-1ec_01308	NEK-21ec_00613	NEK-22ec_02127	NEK-23ec_01650	NEK-24ec_02394	NEK-26ec_01294	NEK-28ec_00233	NEK-29ec_02226
carB		Carbamoyl-phosphate synthase large chain	96	96	1	2895	9504				3224	3224	3224	NEK-101ec_00889	NEK-102ec_00484	NEK-103ec_00569	NEK-104ec_01017	NEK-105ec_03955	NEK-106ec_00888	NEK-108ec_01597	NEK-10ec_01961	NEK-112ec_01678	NEK-113ec_00848	NEK-114ec_00765	NEK-116ec_00460	NEK-118ec_03054	NEK-119ec_02433	NEK-11ec_03128	NEK-121ec_02488	NEK-122ec_02431	NEK-123ec_01670	NEK-124ec_01907	NEK-125ec_00504	NEK-126ec_03176	NEK-127ec_01643	NEK-12ec_00758	NEK-13ec_01661	NEK-15ec_01528	NEK-16ec_02610	NEK-18ec_02695	NEK-19ec_01951	NEK-1ec_01384	NEK-21ec_00689	NEK-22ec_02051	NEK-23ec_01726	NEK-24ec_02318	NEK-26ec_01218	NEK-28ec_00157	NEK-29ec_01827
grcA		Autonomous glycyl radical cofactor	96	96	1	2895	14174				383	383	383	NEK-101ec_03295	NEK-102ec_03080	NEK-103ec_02540	NEK-104ec_02897	NEK-105ec_03091	NEK-106ec_03448	NEK-108ec_03689	NEK-10ec_02455	NEK-112ec_03128	NEK-113ec_02627	NEK-114ec_01591	NEK-116ec_02423	NEK-118ec_03687	NEK-119ec_04100	NEK-11ec_04054	NEK-121ec_03711	NEK-122ec_03861	NEK-123ec_03682	NEK-124ec_03293	NEK-125ec_03869	NEK-126ec_03668	NEK-127ec_03332	NEK-12ec_03102	NEK-13ec_04576	NEK-15ec_03653	NEK-16ec_04005	NEK-18ec_03184	NEK-19ec_03900	NEK-1ec_02281	NEK-21ec_03263	NEK-22ec_00423	NEK-23ec_03749	NEK-24ec_03451	NEK-26ec_02789	NEK-28ec_05055	NEK-29ec_02120
narL		Nitrate/nitrite response regulator protein NarL	96	96	1	2895	12701				650	650	650	NEK-101ec_02859	NEK-102ec_03203	NEK-103ec_04327	NEK-104ec_00861	NEK-105ec_00046	NEK-106ec_01367	NEK-108ec_02097	NEK-10ec_00009	NEK-112ec_02923	NEK-113ec_00040	NEK-114ec_03908	NEK-116ec_04532	NEK-118ec_02365	NEK-119ec_01437	NEK-11ec_00370	NEK-121ec_01616	NEK-122ec_00829	NEK-123ec_02123	NEK-124ec_04243	NEK-125ec_04517	NEK-126ec_04390	NEK-127ec_04628	NEK-12ec_00185	NEK-13ec_00741	NEK-15ec_00009	NEK-16ec_00656	NEK-18ec_04733	NEK-19ec_00351	NEK-1ec_00263	NEK-21ec_04057	NEK-22ec_04105	NEK-23ec_00885	NEK-24ec_00943	NEK-26ec_00697	NEK-28ec_04054	NEK-29ec_00053
rpmF		50S ribosomal protein L32	96	96	1	2895	5796				173	173	173	NEK-101ec_03058	NEK-102ec_04532	NEK-103ec_01738	NEK-104ec_04459	NEK-105ec_04374	NEK-106ec_03718	NEK-108ec_03285	NEK-10ec_04296	NEK-112ec_01368	NEK-113ec_04530	NEK-114ec_02398	NEK-116ec_02882	NEK-118ec_04764	NEK-119ec_00598	NEK-11ec_03642	NEK-121ec_03298	NEK-122ec_02221	NEK-123ec_00258	NEK-124ec_04081	NEK-125ec_04143	NEK-126ec_01518	NEK-127ec_03846	NEK-12ec_03519	NEK-13ec_05581	NEK-15ec_03008	NEK-16ec_00885	NEK-18ec_04380	NEK-19ec_00604	NEK-1ec_04704	NEK-21ec_04281	NEK-22ec_02677	NEK-23ec_02471	NEK-24ec_04349	NEK-26ec_04392	NEK-28ec_03405	NEK-29ec_00788
ubiE		Ubiquinone/menaquinone biosynthesis C-methyltransferase UbiE	96	96	1	2896	139				755	755	755	NEK-101ec_04242	NEK-102ec_04274	NEK-103ec_04091	NEK-104ec_04222	NEK-105ec_03979	NEK-106ec_04263	NEK-108ec_04492	NEK-10ec_04033	NEK-112ec_04150	NEK-113ec_04276	NEK-114ec_04205	NEK-116ec_04330	NEK-118ec_04642	NEK-119ec_04564	NEK-11ec_04186	NEK-121ec_04308	NEK-122ec_04567	NEK-123ec_04494	NEK-124ec_03681	NEK-125ec_03981	NEK-126ec_04315	NEK-127ec_04335	NEK-12ec_04261	NEK-13ec_04070	NEK-15ec_04511	NEK-16ec_04531	NEK-18ec_04185	NEK-19ec_04690	NEK-1ec_04368	NEK-21ec_04108	NEK-22ec_03646	NEK-23ec_04319	NEK-24ec_04505	NEK-26ec_04199	NEK-28ec_03711	NEK-29ec_03725
ydcV_3		Inner membrane ABC transporter permease protein YdcV	96	96	1	2895	5855				785	785	785	NEK-101ec_04718	NEK-102ec_02750	NEK-103ec_02353	NEK-104ec_05001	NEK-105ec_02544	NEK-106ec_03048	NEK-108ec_03133	NEK-10ec_04698	NEK-112ec_01333	NEK-113ec_04494	NEK-114ec_03715	NEK-116ec_01991	NEK-118ec_04729	NEK-119ec_00633	NEK-11ec_04556	NEK-121ec_01990	NEK-122ec_02186	NEK-123ec_00223	NEK-124ec_04407	NEK-125ec_04646	NEK-126ec_01553	NEK-127ec_05003	NEK-12ec_03563	NEK-13ec_04964	NEK-15ec_04910	NEK-16ec_00920	NEK-18ec_00004	NEK-19ec_00640	NEK-1ec_00878	NEK-21ec_04546	NEK-22ec_04290	NEK-23ec_00610	NEK-24ec_01838	NEK-26ec_04523	NEK-28ec_01565	NEK-29ec_02854
phoB		Phosphate regulon transcriptional regulatory protein PhoB	96	96	1	2895	16963				689	689	689	NEK-101ec_03229	NEK-102ec_02149	NEK-103ec_03095	NEK-104ec_01314	NEK-105ec_02134	NEK-106ec_02320	NEK-108ec_00747	NEK-10ec_00682	NEK-112ec_02349	NEK-113ec_01461	NEK-114ec_00069	NEK-116ec_00761	NEK-118ec_02011	NEK-119ec_00144	NEK-11ec_01055	NEK-121ec_00791	NEK-122ec_01361	NEK-123ec_02252	NEK-124ec_00146	NEK-125ec_00232	NEK-126ec_01305	NEK-127ec_02693	NEK-12ec_02042	NEK-13ec_04946	NEK-15ec_02063	NEK-16ec_02987	NEK-18ec_01734	NEK-19ec_02185	NEK-1ec_01619	NEK-21ec_00146	NEK-22ec_00499	NEK-23ec_02651	NEK-24ec_00134	NEK-26ec_02429	NEK-28ec_02263	NEK-29ec_01009
fbp		Fructose-1,6-bisphosphatase class 1	96	96	1	2895	12192				998	998	998	NEK-101ec_03533	NEK-102ec_01354	NEK-103ec_01261	NEK-104ec_02824	NEK-105ec_04216	NEK-106ec_03567	NEK-108ec_03441	NEK-10ec_05029	NEK-112ec_03735	NEK-113ec_02345	NEK-114ec_02012	NEK-116ec_03023	NEK-118ec_01798	NEK-119ec_03895	NEK-11ec_03045	NEK-121ec_02721	NEK-122ec_04040	NEK-123ec_03609	NEK-124ec_02471	NEK-125ec_02873	NEK-126ec_00951	NEK-127ec_03580	NEK-12ec_03672	NEK-13ec_04498	NEK-15ec_03907	NEK-16ec_04145	NEK-18ec_03293	NEK-19ec_04234	NEK-1ec_04444	NEK-21ec_02647	NEK-22ec_03527	NEK-23ec_03660	NEK-24ec_03221	NEK-26ec_03707	NEK-28ec_03051	NEK-29ec_02666
yqjA		Inner membrane protein YqjA	96	96	1	2895	4917				662	665	662	NEK-101ec_01525	NEK-102ec_01723	NEK-103ec_02018	NEK-104ec_02042	NEK-105ec_01965	NEK-106ec_01589	NEK-108ec_02530	NEK-10ec_03120	NEK-112ec_00473	NEK-113ec_01838	NEK-114ec_00640	NEK-116ec_01383	NEK-118ec_02678	NEK-119ec_02737	NEK-11ec_02868	NEK-121ec_03484	NEK-122ec_00506	NEK-123ec_01116	NEK-124ec_00718	NEK-125ec_00837	NEK-126ec_02431	NEK-127ec_02301	NEK-12ec_02792	NEK-13ec_04764	NEK-15ec_02627	NEK-16ec_01613	NEK-18ec_02585	NEK-19ec_01169	NEK-1ec_03537	NEK-21ec_02919	NEK-22ec_02945	NEK-23ec_02997	NEK-24ec_02957	NEK-26ec_04346	NEK-28ec_02034	NEK-29ec_01324
nfuA		Fe/S biogenesis protein NfuA	96	96	1	2895	18235				575	575	575	NEK-101ec_03932	NEK-102ec_00283	NEK-103ec_03755	NEK-104ec_03856	NEK-105ec_03654	NEK-106ec_00457	NEK-108ec_01172	NEK-10ec_01531	NEK-112ec_04737	NEK-113ec_03770	NEK-114ec_03017	NEK-116ec_04096	NEK-118ec_01187	NEK-119ec_01644	NEK-11ec_03516	NEK-121ec_02054	NEK-122ec_03124	NEK-123ec_01221	NEK-124ec_02250	NEK-125ec_03450	NEK-126ec_04532	NEK-127ec_01409	NEK-12ec_02689	NEK-13ec_04660	NEK-15ec_01295	NEK-16ec_02162	NEK-18ec_01849	NEK-19ec_01491	NEK-1ec_00941	NEK-21ec_02757	NEK-22ec_03269	NEK-23ec_01280	NEK-24ec_02110	NEK-26ec_01017	NEK-28ec_02428	NEK-29ec_01686
cra_1		Catabolite repressor/activator	96	96	1	2895	9452				1004	1004	1004	NEK-101ec_00932	NEK-102ec_00527	NEK-103ec_00612	NEK-104ec_01060	NEK-105ec_03912	NEK-106ec_00931	NEK-108ec_01640	NEK-10ec_01918	NEK-112ec_01721	NEK-113ec_00891	NEK-114ec_00808	NEK-116ec_00503	NEK-118ec_03097	NEK-119ec_02390	NEK-11ec_03171	NEK-121ec_02531	NEK-122ec_02388	NEK-123ec_01627	NEK-124ec_01950	NEK-125ec_00547	NEK-126ec_03133	NEK-127ec_01600	NEK-12ec_00715	NEK-13ec_01618	NEK-15ec_01485	NEK-16ec_02567	NEK-18ec_02738	NEK-19ec_01908	NEK-1ec_01341	NEK-21ec_00646	NEK-22ec_02094	NEK-23ec_01683	NEK-24ec_02361	NEK-26ec_01261	NEK-28ec_00200	NEK-29ec_02259
minD		Septum site-determining protein MinD	96	96	1	2895	12831				812	812	812	NEK-101ec_02375	NEK-102ec_03294	NEK-103ec_03540	NEK-104ec_00774	NEK-105ec_01758	NEK-106ec_01276	NEK-108ec_02195	NEK-10ec_00105	NEK-112ec_01045	NEK-113ec_03120	NEK-114ec_01251	NEK-116ec_02726	NEK-118ec_02459	NEK-119ec_01348	NEK-11ec_00457	NEK-121ec_01527	NEK-122ec_00742	NEK-123ec_02032	NEK-124ec_02629	NEK-125ec_02515	NEK-126ec_00473	NEK-127ec_01070	NEK-12ec_00096	NEK-13ec_01964	NEK-15ec_00102	NEK-16ec_00557	NEK-18ec_01386	NEK-19ec_00434	NEK-1ec_00352	NEK-21ec_01709	NEK-22ec_02458	NEK-23ec_00786	NEK-24ec_00843	NEK-26ec_02161	NEK-28ec_00564	NEK-29ec_03662
glpK_1		Glycerol kinase	96	96	1	2895	19085				1508	1511	1510	NEK-101ec_02662	NEK-102ec_00047	NEK-103ec_01373	NEK-104ec_01773	NEK-105ec_01344	NEK-106ec_00684	NEK-108ec_01399	NEK-10ec_02850	NEK-112ec_02075	NEK-113ec_02821	NEK-114ec_00446	NEK-116ec_01713	NEK-118ec_00943	NEK-119ec_01870	NEK-11ec_02467	NEK-121ec_02281	NEK-122ec_02898	NEK-123ec_01444	NEK-124ec_02764	NEK-125ec_01766	NEK-126ec_02085	NEK-127ec_01180	NEK-12ec_03376	NEK-13ec_04954	NEK-15ec_01065	NEK-16ec_02389	NEK-18ec_02075	NEK-19ec_01731	NEK-1ec_01164	NEK-21ec_03658	NEK-22ec_03411	NEK-23ec_01506	NEK-24ec_01890	NEK-26ec_00783	NEK-28ec_04678	NEK-29ec_03924
udp		Uridine phosphorylase	96	96	1	2896	141				761	761	761	NEK-101ec_04244	NEK-102ec_04276	NEK-103ec_04093	NEK-104ec_04224	NEK-105ec_03981	NEK-106ec_04265	NEK-108ec_04494	NEK-10ec_04035	NEK-112ec_04152	NEK-113ec_04278	NEK-114ec_04207	NEK-116ec_04332	NEK-118ec_04640	NEK-119ec_04566	NEK-11ec_04184	NEK-121ec_04310	NEK-122ec_04565	NEK-123ec_04496	NEK-124ec_03683	NEK-125ec_03983	NEK-126ec_04317	NEK-127ec_04337	NEK-12ec_04259	NEK-13ec_04072	NEK-15ec_04513	NEK-16ec_04533	NEK-18ec_04187	NEK-19ec_04692	NEK-1ec_04366	NEK-21ec_04110	NEK-22ec_03644	NEK-23ec_04321	NEK-24ec_04507	NEK-26ec_04201	NEK-28ec_03713	NEK-29ec_03727
smpB		SsrA-binding protein	96	96	1	2895	10105				482	482	482	NEK-101ec_05019	NEK-102ec_04106	NEK-103ec_03918	NEK-104ec_03611	NEK-105ec_04141	NEK-106ec_04220	NEK-108ec_04409	NEK-10ec_04356	NEK-112ec_03766	NEK-113ec_04697	NEK-114ec_04462	NEK-116ec_03817	NEK-118ec_04116	NEK-119ec_04136	NEK-11ec_04018	NEK-121ec_04496	NEK-122ec_04188	NEK-123ec_03985	NEK-124ec_04587	NEK-125ec_03722	NEK-126ec_03896	NEK-127ec_04034	NEK-12ec_04722	NEK-13ec_03050	NEK-15ec_04229	NEK-16ec_05022	NEK-18ec_04280	NEK-19ec_04875	NEK-1ec_04053	NEK-21ec_04627	NEK-22ec_04591	NEK-23ec_04051	NEK-24ec_04605	NEK-26ec_04029	NEK-28ec_04784	NEK-29ec_04651
atpA		ATP synthase subunit alpha	96	96	1	2895	18881				1541	1541	1541	NEK-101ec_04045	NEK-102ec_03964	NEK-103ec_03817	NEK-104ec_04185	NEK-105ec_03714	NEK-106ec_04041	NEK-108ec_04216	NEK-10ec_03722	NEK-112ec_03975	NEK-113ec_03978	NEK-114ec_03079	NEK-116ec_04206	NEK-118ec_04370	NEK-119ec_04433	NEK-11ec_03929	NEK-121ec_04135	NEK-122ec_04482	NEK-123ec_04696	NEK-124ec_03434	NEK-125ec_03513	NEK-126ec_04090	NEK-127ec_04151	NEK-12ec_04089	NEK-13ec_04280	NEK-15ec_04328	NEK-16ec_04320	NEK-18ec_03880	NEK-19ec_04081	NEK-1ec_03803	NEK-21ec_03930	NEK-22ec_04718	NEK-23ec_04282	NEK-24ec_04177	NEK-26ec_03927	NEK-28ec_04212	NEK-29ec_03461
group_31097		hypothetical protein	96	96	1	2895	12202				770	776	775	NEK-101ec_03543	NEK-102ec_01344	NEK-103ec_01271	NEK-104ec_02834	NEK-105ec_04226	NEK-106ec_03577	NEK-108ec_03451	NEK-10ec_04409	NEK-112ec_04293	NEK-113ec_02355	NEK-114ec_02022	NEK-116ec_03033	NEK-118ec_01808	NEK-119ec_03905	NEK-11ec_03055	NEK-121ec_02711	NEK-122ec_04030	NEK-123ec_03619	NEK-124ec_02481	NEK-125ec_02883	NEK-126ec_00941	NEK-127ec_03590	NEK-12ec_03682	NEK-13ec_04488	NEK-15ec_03917	NEK-16ec_04652	NEK-18ec_03303	NEK-19ec_04224	NEK-1ec_04434	NEK-21ec_02657	NEK-22ec_03537	NEK-23ec_03670	NEK-24ec_03231	NEK-26ec_04698	NEK-28ec_03061	NEK-29ec_02676
yhbU		putative protease YhbU	96	96	1	2895	4953				995	995	995	NEK-101ec_01557	NEK-102ec_01754	NEK-103ec_02050	NEK-104ec_02075	NEK-105ec_02010	NEK-106ec_01621	NEK-108ec_02562	NEK-10ec_03088	NEK-112ec_00505	NEK-113ec_01883	NEK-114ec_00672	NEK-116ec_01416	NEK-118ec_02649	NEK-119ec_02770	NEK-11ec_02909	NEK-121ec_03515	NEK-122ec_00535	NEK-123ec_01148	NEK-124ec_00763	NEK-125ec_00882	NEK-126ec_02463	NEK-127ec_02346	NEK-12ec_02833	NEK-13ec_04320	NEK-15ec_02659	NEK-16ec_01581	NEK-18ec_02617	NEK-19ec_01140	NEK-1ec_03492	NEK-21ec_02964	NEK-22ec_02977	NEK-23ec_03029	NEK-24ec_02989	NEK-26ec_03216	NEK-28ec_02066	NEK-29ec_01356
pal		Peptidoglycan-associated lipoprotein	96	96	1	2895	16019				524	524	524	NEK-101ec_04711	NEK-102ec_04796	NEK-103ec_04421	NEK-104ec_04603	NEK-105ec_04466	NEK-106ec_04670	NEK-108ec_04612	NEK-10ec_04645	NEK-112ec_04450	NEK-113ec_04686	NEK-114ec_03896	NEK-116ec_04686	NEK-118ec_03400	NEK-119ec_04827	NEK-11ec_01513	NEK-121ec_04668	NEK-122ec_01774	NEK-123ec_04671	NEK-124ec_04305	NEK-125ec_04425	NEK-126ec_04490	NEK-127ec_04587	NEK-12ec_04543	NEK-13ec_03666	NEK-15ec_03322	NEK-16ec_04916	NEK-18ec_04691	NEK-19ec_03612	NEK-1ec_04794	NEK-21ec_04443	NEK-22ec_03939	NEK-23ec_04568	NEK-24ec_04722	NEK-26ec_04485	NEK-28ec_04472	NEK-29ec_04457
yecS_3		L-cystine transport system permease protein YecS	96	96	1	2895	15789				668	668	668	NEK-101ec_02278	NEK-102ec_03553	NEK-103ec_03613	NEK-104ec_00676	NEK-105ec_01660	NEK-106ec_01179	NEK-108ec_02292	NEK-10ec_00204	NEK-112ec_00947	NEK-113ec_04088	NEK-114ec_01153	NEK-116ec_02629	NEK-118ec_02565	NEK-119ec_01184	NEK-11ec_00559	NEK-121ec_01429	NEK-122ec_04308	NEK-123ec_01934	NEK-124ec_04646	NEK-125ec_02613	NEK-126ec_00338	NEK-127ec_00972	NEK-12ec_04888	NEK-13ec_01865	NEK-15ec_00199	NEK-16ec_00459	NEK-18ec_01288	NEK-19ec_00536	NEK-1ec_00450	NEK-21ec_01611	NEK-22ec_02556	NEK-23ec_00688	NEK-24ec_00745	NEK-26ec_02063	NEK-28ec_00466	NEK-29ec_03048
dnaA		Chromosomal replication initiator protein DnaA	96	96	1	2895	18931				1400	1403	1402	NEK-101ec_04021	NEK-102ec_03940	NEK-103ec_03841	NEK-104ec_04161	NEK-105ec_03738	NEK-106ec_04017	NEK-108ec_04240	NEK-10ec_03698	NEK-112ec_03999	NEK-113ec_03954	NEK-114ec_03103	NEK-116ec_04182	NEK-118ec_04347	NEK-119ec_04409	NEK-11ec_03906	NEK-121ec_04159	NEK-122ec_04459	NEK-123ec_04568	NEK-124ec_03458	NEK-125ec_03537	NEK-126ec_04066	NEK-127ec_04175	NEK-12ec_04066	NEK-13ec_05121	NEK-15ec_04352	NEK-16ec_04296	NEK-18ec_03914	NEK-19ec_04104	NEK-1ec_03779	NEK-21ec_03954	NEK-22ec_04394	NEK-23ec_04258	NEK-24ec_04153	NEK-26ec_03951	NEK-28ec_04188	NEK-29ec_03485
osmY_2		Osmotically-inducible protein Y	96	96	1	2895	4945				575	575	575	NEK-101ec_01549	NEK-102ec_01746	NEK-103ec_02042	NEK-104ec_02067	NEK-105ec_02002	NEK-106ec_01613	NEK-108ec_02554	NEK-10ec_03096	NEK-112ec_00497	NEK-113ec_01875	NEK-114ec_00664	NEK-116ec_01408	NEK-118ec_02657	NEK-119ec_02762	NEK-11ec_02901	NEK-121ec_03507	NEK-122ec_00527	NEK-123ec_01140	NEK-124ec_00755	NEK-125ec_00874	NEK-126ec_02455	NEK-127ec_02338	NEK-12ec_02825	NEK-13ec_04312	NEK-15ec_02651	NEK-16ec_01589	NEK-18ec_02609	NEK-19ec_01148	NEK-1ec_03500	NEK-21ec_02956	NEK-22ec_02969	NEK-23ec_03021	NEK-24ec_02981	NEK-26ec_03224	NEK-28ec_02058	NEK-29ec_01348
gntR_2		HTH-type transcriptional regulator GntR	96	96	1	2895	18261				995	995	995	NEK-101ec_03951	NEK-102ec_00264	NEK-103ec_03774	NEK-104ec_03839	NEK-105ec_03673	NEK-106ec_00476	NEK-108ec_01191	NEK-10ec_01514	NEK-112ec_01868	NEK-113ec_03789	NEK-114ec_03036	NEK-116ec_04113	NEK-118ec_01170	NEK-119ec_01661	NEK-11ec_03499	NEK-121ec_02073	NEK-122ec_03107	NEK-123ec_01238	NEK-124ec_02267	NEK-125ec_03469	NEK-126ec_04513	NEK-127ec_01390	NEK-12ec_02672	NEK-13ec_04898	NEK-15ec_01276	NEK-16ec_02181	NEK-18ec_01868	NEK-19ec_01508	NEK-1ec_00958	NEK-21ec_02774	NEK-22ec_03287	NEK-23ec_01298	NEK-24ec_02092	NEK-26ec_00998	NEK-28ec_02447	NEK-29ec_01703
nuoC		NADH-quinone oxidoreductase subunit C/D	96	96	1	2895	14851				1808	1808	1808	NEK-101ec_02015	NEK-102ec_01928	NEK-103ec_02760	NEK-104ec_02248	NEK-105ec_02868	NEK-106ec_02087	NEK-108ec_02846	NEK-10ec_00461	NEK-112ec_00680	NEK-113ec_02153	NEK-114ec_02131	NEK-116ec_00069	NEK-118ec_02191	NEK-119ec_02944	NEK-11ec_00848	NEK-121ec_03016	NEK-122ec_03259	NEK-123ec_02844	NEK-124ec_02058	NEK-125ec_02357	NEK-126ec_00074	NEK-127ec_00718	NEK-12ec_01655	NEK-13ec_02279	NEK-15ec_00473	NEK-16ec_00082	NEK-18ec_01029	NEK-19ec_02837	NEK-1ec_02006	NEK-21ec_01877	NEK-22ec_00144	NEK-23ec_03204	NEK-24ec_03360	NEK-26ec_02677	NEK-28ec_01223	NEK-29ec_01460
slyB		Outer membrane lipoprotein SlyB	96	96	1	2895	11504				467	467	467	NEK-101ec_00642	NEK-102ec_00838	NEK-103ec_00237	NEK-104ec_03435	NEK-105ec_00286	NEK-106ec_00225	NEK-108ec_00223	NEK-10ec_00989	NEK-112ec_02597	NEK-113ec_00277	NEK-114ec_01764	NEK-116ec_02163	NEK-118ec_00743	NEK-119ec_03196	NEK-11ec_00124	NEK-121ec_00416	NEK-122ec_01069	NEK-123ec_03292	NEK-124ec_01417	NEK-125ec_01518	NEK-126ec_02781	NEK-127ec_00223	NEK-12ec_00431	NEK-13ec_00985	NEK-15ec_00586	NEK-16ec_04848	NEK-18ec_00804	NEK-19ec_00092	NEK-1ec_00013	NEK-21ec_01251	NEK-22ec_00965	NEK-23ec_01123	NEK-24ec_01032	NEK-26ec_00450	NEK-28ec_01075	NEK-29ec_00291
tcdA		tRNA threonylcarbamoyladenosine dehydratase	96	96	1	2895	3963				809	821	819	NEK-101ec_01203	NEK-102ec_01154	NEK-103ec_00884	NEK-104ec_01634	NEK-105ec_00591	NEK-106ec_01874	NEK-108ec_01911	NEK-10ec_01301	NEK-112ec_00139	NEK-113ec_01162	NEK-114ec_01740	NEK-116ec_01112	NEK-118ec_01444	NEK-119ec_02055	NEK-11ec_01939	NEK-121ec_03860	NEK-122ec_00151	NEK-123ec_00746	NEK-124ec_01037	NEK-125ec_01137	NEK-126ec_01982	NEK-127ec_02888	NEK-12ec_02270	NEK-13ec_01154	NEK-15ec_01821	NEK-16ec_02027	NEK-18ec_02268	NEK-19ec_03169	NEK-1ec_03221	NEK-21ec_01014	NEK-22ec_01336	NEK-23ec_02070	NEK-24ec_02631	NEK-26ec_01532	NEK-28ec_01881	NEK-29ec_04490
pspB_1		Putative phosphoserine phosphatase 2	96	96	1	2895	9691				647	647	647	NEK-101ec_00842	NEK-102ec_00448	NEK-103ec_00522	NEK-104ec_00981	NEK-105ec_03268	NEK-106ec_00852	NEK-108ec_01550	NEK-10ec_03982	NEK-112ec_01642	NEK-113ec_00812	NEK-114ec_03754	NEK-116ec_00424	NEK-118ec_03515	NEK-119ec_02469	NEK-11ec_02795	NEK-121ec_02441	NEK-122ec_02482	NEK-123ec_01706	NEK-124ec_01871	NEK-125ec_00457	NEK-126ec_03780	NEK-127ec_01690	NEK-12ec_00804	NEK-13ec_01708	NEK-15ec_01575	NEK-16ec_02646	NEK-18ec_03388	NEK-19ec_01997	NEK-1ec_01420	NEK-21ec_00725	NEK-22ec_04399	NEK-23ec_01773	NEK-24ec_02271	NEK-26ec_01182	NEK-28ec_00110	NEK-29ec_01863
rpoB		DNA-directed RNA polymerase subunit beta	96	96	1	2898	38				4028	4028	4028	NEK-101ec_04915	NEK-102ec_04908	NEK-103ec_04553	NEK-104ec_04830	NEK-105ec_04642	NEK-106ec_04902	NEK-108ec_04747	NEK-10ec_04874	NEK-112ec_04630	NEK-113ec_04731	NEK-114ec_04337	NEK-116ec_04916	NEK-118ec_04919	NEK-119ec_04857	NEK-11ec_04789	NEK-121ec_04678	NEK-122ec_04665	NEK-123ec_04754	NEK-124ec_04701	NEK-125ec_04743	NEK-126ec_04677	NEK-127ec_04755	NEK-12ec_04671	NEK-13ec_04266	NEK-15ec_04771	NEK-16ec_04970	NEK-18ec_04812	NEK-19ec_04817	NEK-1ec_05015	NEK-21ec_04729	NEK-22ec_05259	NEK-23ec_04595	NEK-24ec_04832	NEK-26ec_04590	NEK-28ec_04818	NEK-29ec_04685
glpT_1		Glycerol-3-phosphate transporter	96	96	1	2895	14914				1346	1346	1346	NEK-101ec_02045	NEK-102ec_01958	NEK-103ec_02790	NEK-104ec_02278	NEK-105ec_02837	NEK-106ec_02117	NEK-108ec_02816	NEK-10ec_00431	NEK-112ec_00711	NEK-113ec_02123	NEK-114ec_02161	NEK-116ec_00099	NEK-118ec_02226	NEK-119ec_02975	NEK-11ec_00813	NEK-121ec_03046	NEK-122ec_03294	NEK-123ec_02814	NEK-124ec_02088	NEK-125ec_02387	NEK-126ec_00104	NEK-127ec_00748	NEK-12ec_01690	NEK-13ec_02309	NEK-15ec_00443	NEK-16ec_00112	NEK-18ec_01059	NEK-19ec_02872	NEK-1ec_01976	NEK-21ec_01907	NEK-22ec_00114	NEK-23ec_03234	NEK-24ec_03390	NEK-26ec_02707	NEK-28ec_01253	NEK-29ec_01490
ptsG_2		PTS system glucose-specific EIICB component	96	96	1	2895	5810				1433	1433	1433	NEK-101ec_03070	NEK-102ec_04544	NEK-103ec_01750	NEK-104ec_04447	NEK-105ec_04386	NEK-106ec_03730	NEK-108ec_03297	NEK-10ec_04284	NEK-112ec_01356	NEK-113ec_04542	NEK-114ec_02386	NEK-116ec_02894	NEK-118ec_04752	NEK-119ec_00610	NEK-11ec_03654	NEK-121ec_03310	NEK-122ec_02209	NEK-123ec_00246	NEK-124ec_04093	NEK-125ec_04155	NEK-126ec_01530	NEK-127ec_03858	NEK-12ec_03531	NEK-13ec_04162	NEK-15ec_02996	NEK-16ec_00897	NEK-18ec_04368	NEK-19ec_00616	NEK-1ec_04692	NEK-21ec_04293	NEK-22ec_02689	NEK-23ec_02483	NEK-24ec_04361	NEK-26ec_04404	NEK-28ec_03393	NEK-29ec_00800
ftsI_1		Peptidoglycan D,D-transpeptidase FtsI	96	96	1	2895	9448				1766	1766	1766	NEK-101ec_00936	NEK-102ec_00531	NEK-103ec_00616	NEK-104ec_01064	NEK-105ec_03908	NEK-106ec_00935	NEK-108ec_01644	NEK-10ec_01914	NEK-112ec_01725	NEK-113ec_00895	NEK-114ec_00812	NEK-116ec_00507	NEK-118ec_03101	NEK-119ec_02386	NEK-11ec_03175	NEK-121ec_02535	NEK-122ec_02384	NEK-123ec_01623	NEK-124ec_01954	NEK-125ec_00551	NEK-126ec_03129	NEK-127ec_01596	NEK-12ec_00711	NEK-13ec_01614	NEK-15ec_01481	NEK-16ec_02563	NEK-18ec_02742	NEK-19ec_01904	NEK-1ec_01337	NEK-21ec_00642	NEK-22ec_02098	NEK-23ec_01679	NEK-24ec_02365	NEK-26ec_01265	NEK-28ec_00204	NEK-29ec_02255
soxR		Redox-sensitive transcriptional activator SoxR	96	96	1	2895	11913				458	458	458	NEK-101ec_03663	NEK-102ec_01509	NEK-103ec_01104	NEK-104ec_03520	NEK-105ec_02469	NEK-106ec_03821	NEK-108ec_04037	NEK-10ec_03367	NEK-112ec_03575	NEK-113ec_03648	NEK-114ec_03171	NEK-116ec_03531	NEK-118ec_01648	NEK-119ec_04315	NEK-11ec_02607	NEK-121ec_02877	NEK-122ec_03759	NEK-123ec_04136	NEK-124ec_03994	NEK-125ec_03098	NEK-126ec_01110	NEK-127ec_03681	NEK-12ec_03000	NEK-13ec_05284	NEK-15ec_04036	NEK-16ec_04085	NEK-18ec_03693	NEK-19ec_03681	NEK-1ec_03415	NEK-21ec_02488	NEK-22ec_02785	NEK-23ec_03953	NEK-24ec_03937	NEK-26ec_03537	NEK-28ec_02893	NEK-29ec_02507
mraY		Phospho-N-acetylmuramoyl-pentapeptide-transferase	96	96	1	2895	9445				1082	1082	1082	NEK-101ec_00939	NEK-102ec_00534	NEK-103ec_00619	NEK-104ec_01067	NEK-105ec_03905	NEK-106ec_00938	NEK-108ec_01647	NEK-10ec_01911	NEK-112ec_01728	NEK-113ec_00898	NEK-114ec_00815	NEK-116ec_00510	NEK-118ec_03104	NEK-119ec_02383	NEK-11ec_03178	NEK-121ec_02538	NEK-122ec_02381	NEK-123ec_01620	NEK-124ec_01957	NEK-125ec_00554	NEK-126ec_03126	NEK-127ec_01593	NEK-12ec_00708	NEK-13ec_01611	NEK-15ec_01478	NEK-16ec_02560	NEK-18ec_02745	NEK-19ec_01901	NEK-1ec_01334	NEK-21ec_00639	NEK-22ec_02101	NEK-23ec_01676	NEK-24ec_02368	NEK-26ec_01268	NEK-28ec_00207	NEK-29ec_02252
pgk		Phosphoglycerate kinase	96	96	1	2895	4244				1163	1163	1163	NEK-101ec_01377	NEK-102ec_04995	NEK-103ec_01058	NEK-104ec_04659	NEK-105ec_04728	NEK-106ec_05052	NEK-108ec_02086	NEK-10ec_04903	NEK-112ec_00312	NEK-113ec_01335	NEK-114ec_04654	NEK-116ec_04837	NEK-118ec_01269	NEK-119ec_02229	NEK-11ec_04486	NEK-121ec_03530	NEK-122ec_00326	NEK-123ec_00957	NEK-124ec_04969	NEK-125ec_04970	NEK-126ec_01807	NEK-127ec_04865	NEK-12ec_03347	NEK-13ec_05106	NEK-15ec_05006	NEK-16ec_01835	NEK-18ec_04898	NEK-19ec_01365	NEK-1ec_02498	NEK-21ec_04915	NEK-22ec_01513	NEK-23ec_01883	NEK-24ec_02812	NEK-26ec_01705	NEK-28ec_05196	NEK-29ec_04094
marA		Multiple antibiotic resistance protein MarA	96	96	1	2895	10530				374	380	374	NEK-101ec_03821	NEK-102ec_02529	NEK-103ec_03205	NEK-104ec_00073	NEK-105ec_01103	NEK-106ec_02721	NEK-108ec_00573	NEK-10ec_03260	NEK-112ec_02143	NEK-113ec_00657	NEK-114ec_02772	NEK-116ec_03170	NEK-118ec_00217	NEK-119ec_03416	NEK-11ec_04279	NEK-121ec_00049	NEK-122ec_03608	NEK-123ec_02529	NEK-124ec_02930	NEK-125ec_02016	NEK-126ec_00837	NEK-127ec_00591	NEK-12ec_02382	NEK-13ec_02114	NEK-15ec_00937	NEK-16ec_01336	NEK-18ec_00438	NEK-19ec_03990	NEK-1ec_02941	NEK-21ec_03148	NEK-22ec_01860	NEK-23ec_00196	NEK-24ec_01384	NEK-26ec_00084	NEK-28ec_01738	NEK-29ec_02386
rlmN		Dual-specificity RNA methyltransferase RlmN	96	96	1	2895	14337				1166	1166	1166	NEK-101ec_03349	NEK-102ec_03026	NEK-103ec_02594	NEK-104ec_02951	NEK-105ec_03036	NEK-106ec_03394	NEK-108ec_03743	NEK-10ec_02401	NEK-112ec_03182	NEK-113ec_02681	NEK-114ec_01537	NEK-116ec_02368	NEK-118ec_03631	NEK-119ec_04046	NEK-11ec_04105	NEK-121ec_03765	NEK-122ec_03912	NEK-123ec_03736	NEK-124ec_03239	NEK-125ec_03815	NEK-126ec_03614	NEK-127ec_03278	NEK-12ec_03152	NEK-13ec_03529	NEK-15ec_03599	NEK-16ec_03951	NEK-18ec_03130	NEK-19ec_03849	NEK-1ec_02336	NEK-21ec_03317	NEK-22ec_00368	NEK-23ec_03803	NEK-24ec_03505	NEK-26ec_02843	NEK-28ec_02780	NEK-29ec_02066
trkA		Trk system potassium uptake protein TrkA	96	96	1	2897	28				1376	1376	1376	NEK-101ec_05055	NEK-102ec_04983	NEK-103ec_04673	NEK-104ec_04944	NEK-105ec_04700	NEK-106ec_04987	NEK-108ec_04835	NEK-10ec_04938	NEK-112ec_04688	NEK-113ec_04838	NEK-114ec_04523	NEK-116ec_05027	NEK-118ec_05011	NEK-119ec_04915	NEK-11ec_04919	NEK-121ec_04736	NEK-122ec_04723	NEK-123ec_04870	NEK-124ec_04842	NEK-125ec_04853	NEK-126ec_04740	NEK-127ec_04830	NEK-12ec_04796	NEK-13ec_04394	NEK-15ec_04948	NEK-16ec_05062	NEK-18ec_04870	NEK-19ec_04968	NEK-1ec_05138	NEK-21ec_04812	NEK-22ec_05229	NEK-23ec_04635	NEK-24ec_04937	NEK-26ec_04881	NEK-28ec_05012	NEK-29ec_04824
hflX		GTPase HflX	96	96	1	2895	12111				1280	1280	1280	NEK-101ec_03477	NEK-102ec_01407	NEK-103ec_01206	NEK-104ec_02769	NEK-105ec_02362	NEK-106ec_03504	NEK-108ec_03383	NEK-10ec_03602	NEK-112ec_03682	NEK-113ec_02290	NEK-114ec_01953	NEK-116ec_02970	NEK-118ec_01751	NEK-119ec_03842	NEK-11ec_02992	NEK-121ec_02775	NEK-122ec_04093	NEK-123ec_03556	NEK-124ec_02419	NEK-125ec_02821	NEK-126ec_01008	NEK-127ec_03528	NEK-12ec_03619	NEK-13ec_05022	NEK-15ec_03856	NEK-16ec_04197	NEK-18ec_03241	NEK-19ec_04287	NEK-1ec_03979	NEK-21ec_02595	NEK-22ec_04152	NEK-23ec_03607	NEK-24ec_03163	NEK-26ec_03652	NEK-28ec_02996	NEK-29ec_02603
pflB		Formate acetyltransferase 1	96	96	1	2895	5584				2282	2282	2282	NEK-101ec_02913	NEK-102ec_05070	NEK-103ec_01563	NEK-104ec_02361	NEK-105ec_00899	NEK-106ec_02986	NEK-108ec_03141	NEK-10ec_05171	NEK-112ec_01532	NEK-113ec_03495	NEK-114ec_01326	NEK-116ec_04400	NEK-118ec_03906	NEK-119ec_04715	NEK-11ec_02165	NEK-121ec_03153	NEK-122ec_02714	NEK-123ec_00428	NEK-124ec_03068	NEK-125ec_02922	NEK-126ec_04014	NEK-127ec_04406	NEK-12ec_01460	NEK-13ec_01390	NEK-15ec_03663	NEK-16ec_03291	NEK-18ec_03513	NEK-19ec_02581	NEK-1ec_04606	NEK-21ec_02129	NEK-22ec_03665	NEK-23ec_02328	NEK-24ec_04100	NEK-26ec_01821	NEK-28ec_03492	NEK-29ec_00627
grxD		Glutaredoxin 4	96	96	1	2895	11521				347	347	347	NEK-101ec_00655	NEK-102ec_00851	NEK-103ec_00224	NEK-104ec_03422	NEK-105ec_00273	NEK-106ec_00212	NEK-108ec_00210	NEK-10ec_00976	NEK-112ec_02584	NEK-113ec_00264	NEK-114ec_03561	NEK-116ec_02176	NEK-118ec_00730	NEK-119ec_03183	NEK-11ec_00137	NEK-121ec_00429	NEK-122ec_01056	NEK-123ec_03305	NEK-124ec_01430	NEK-125ec_01505	NEK-126ec_02768	NEK-127ec_00210	NEK-12ec_00418	NEK-13ec_00972	NEK-15ec_00573	NEK-16ec_04835	NEK-18ec_00817	NEK-19ec_00105	NEK-1ec_00026	NEK-21ec_01238	NEK-22ec_00978	NEK-23ec_01110	NEK-24ec_01019	NEK-26ec_00463	NEK-28ec_01088	NEK-29ec_00278
lpdA		Dihydrolipoyl dehydrogenase	96	96	1	2895	9407				1424	1424	1424	NEK-101ec_00968	NEK-102ec_00563	NEK-103ec_00648	NEK-104ec_01096	NEK-105ec_03588	NEK-106ec_00967	NEK-108ec_01676	NEK-10ec_01882	NEK-112ec_01757	NEK-113ec_00927	NEK-114ec_00844	NEK-116ec_00539	NEK-118ec_03133	NEK-119ec_02354	NEK-11ec_03207	NEK-121ec_02567	NEK-122ec_02352	NEK-123ec_01591	NEK-124ec_01986	NEK-125ec_00583	NEK-126ec_03097	NEK-127ec_01564	NEK-12ec_00679	NEK-13ec_01582	NEK-15ec_01449	NEK-16ec_02531	NEK-18ec_02774	NEK-19ec_01872	NEK-1ec_01305	NEK-21ec_00610	NEK-22ec_02130	NEK-23ec_01647	NEK-24ec_02397	NEK-26ec_01297	NEK-28ec_00236	NEK-29ec_02223
cbiN		Cobalt transport protein CbiN	96	96	1	2895	3970				281	281	281	NEK-101ec_01211	NEK-102ec_01146	NEK-103ec_00892	NEK-104ec_01654	NEK-105ec_00612	NEK-106ec_01866	NEK-108ec_01919	NEK-10ec_01309	NEK-112ec_00147	NEK-113ec_01170	NEK-114ec_01748	NEK-116ec_01132	NEK-118ec_01436	NEK-119ec_02063	NEK-11ec_01947	NEK-121ec_03696	NEK-122ec_00159	NEK-123ec_00754	NEK-124ec_01012	NEK-125ec_01145	NEK-126ec_01974	NEK-127ec_02896	NEK-12ec_02278	NEK-13ec_01162	NEK-15ec_01847	NEK-16ec_02019	NEK-18ec_02276	NEK-19ec_03177	NEK-1ec_02708	NEK-21ec_00989	NEK-22ec_01344	NEK-23ec_02050	NEK-24ec_02639	NEK-26ec_01540	NEK-28ec_01873	NEK-29ec_04498
pstC		Phosphate transport system permease protein PstC	96	96	1	2895	18891				959	959	959	NEK-101ec_04038	NEK-102ec_03957	NEK-103ec_03824	NEK-104ec_04178	NEK-105ec_03721	NEK-106ec_04034	NEK-108ec_04223	NEK-10ec_03715	NEK-112ec_03982	NEK-113ec_03971	NEK-114ec_03086	NEK-116ec_04199	NEK-118ec_04363	NEK-119ec_04426	NEK-11ec_03922	NEK-121ec_04142	NEK-122ec_04475	NEK-123ec_04703	NEK-124ec_03441	NEK-125ec_03520	NEK-126ec_04083	NEK-127ec_04158	NEK-12ec_04082	NEK-13ec_04288	NEK-15ec_04335	NEK-16ec_04313	NEK-18ec_03887	NEK-19ec_04088	NEK-1ec_03796	NEK-21ec_03937	NEK-22ec_04753	NEK-23ec_04275	NEK-24ec_04170	NEK-26ec_03934	NEK-28ec_04205	NEK-29ec_03468
pduD_1		Propanediol dehydratase medium subunit	96	96	1	2895	3993				674	689	686	NEK-101ec_01230	NEK-102ec_01127	NEK-103ec_00911	NEK-104ec_01673	NEK-105ec_00631	NEK-106ec_01847	NEK-108ec_01938	NEK-10ec_01328	NEK-112ec_00166	NEK-113ec_01189	NEK-114ec_02741	NEK-116ec_01151	NEK-118ec_01417	NEK-119ec_02082	NEK-11ec_01966	NEK-121ec_03677	NEK-122ec_00178	NEK-123ec_00773	NEK-124ec_00993	NEK-125ec_01164	NEK-126ec_01955	NEK-127ec_02915	NEK-12ec_02297	NEK-13ec_01181	NEK-15ec_01866	NEK-16ec_02000	NEK-18ec_02295	NEK-19ec_03196	NEK-1ec_02689	NEK-21ec_00970	NEK-22ec_01363	NEK-23ec_02031	NEK-24ec_02658	NEK-26ec_01559	NEK-28ec_01854	NEK-29ec_03947
ygfZ		tRNA-modifying protein YgfZ	96	96	1	2895	4199				212	983	974	NEK-101ec_01351	NEK-102ec_00991	NEK-103ec_01032	NEK-104ec_04633	NEK-105ec_00753	NEK-106ec_04829	NEK-108ec_02060	NEK-10ec_04528	NEK-112ec_00286	NEK-113ec_01309	NEK-114ec_04559	NEK-116ec_04811	NEK-118ec_01295	NEK-119ec_02203	NEK-11ec_04512	NEK-121ec_03556	NEK-122ec_00300	NEK-123ec_00931	NEK-124ec_00872	NEK-125ec_01286	NEK-126ec_01833	NEK-127ec_04770	NEK-12ec_04661	NEK-13ec_01311	NEK-15ec_01987	NEK-16ec_01861	NEK-18ec_02416	NEK-19ec_01391	NEK-1ec_02524	NEK-21ec_00849	NEK-22ec_01486	NEK-23ec_01909	NEK-24ec_02786	NEK-26ec_01679	NEK-28ec_04160	NEK-29ec_04068
serA		D-3-phosphoglycerate dehydrogenase	96	96	1	2895	4218				626	1232	1225	NEK-101ec_01370	NEK-102ec_05002	NEK-103ec_01051	NEK-104ec_04652	NEK-105ec_04721	NEK-106ec_05045	NEK-108ec_02079	NEK-10ec_04896	NEK-112ec_00305	NEK-113ec_01328	NEK-114ec_04647	NEK-116ec_04830	NEK-118ec_01276	NEK-119ec_02222	NEK-11ec_04493	NEK-121ec_03537	NEK-122ec_00319	NEK-123ec_00950	NEK-124ec_04976	NEK-125ec_04963	NEK-126ec_01814	NEK-127ec_04872	NEK-12ec_03354	NEK-13ec_04988	NEK-15ec_05013	NEK-16ec_01842	NEK-18ec_04891	NEK-19ec_01372	NEK-1ec_02505	NEK-21ec_04922	NEK-22ec_01506	NEK-23ec_01890	NEK-24ec_02805	NEK-26ec_01698	NEK-28ec_05189	NEK-29ec_04087
rdgB		dITP/XTP pyrophosphatase	96	96	1	2895	4282				593	593	593	NEK-101ec_01395	NEK-102ec_01589	NEK-103ec_04239	NEK-104ec_04871	NEK-105ec_01840	NEK-106ec_01408	NEK-108ec_02400	NEK-10ec_02602	NEK-112ec_00331	NEK-113ec_01707	NEK-114ec_00513	NEK-116ec_04957	NEK-118ec_01249	NEK-119ec_02248	NEK-11ec_03324	NEK-121ec_03354	NEK-122ec_00361	NEK-123ec_00976	NEK-124ec_00545	NEK-125ec_00710	NEK-126ec_01787	NEK-127ec_02174	NEK-12ec_03312	NEK-13ec_03292	NEK-15ec_04794	NEK-16ec_01800	NEK-18ec_02457	NEK-19ec_01329	NEK-1ec_03633	NEK-21ec_03536	NEK-22ec_03853	NEK-23ec_02863	NEK-24ec_02830	NEK-26ec_03396	NEK-28ec_03801	NEK-29ec_01155
hemN_1		Oxygen-independent coproporphyrinogen-III oxidase-like protein YqeR	96	96	1	2895	4316				1037	1139	1135	NEK-101ec_01396	NEK-102ec_01590	NEK-103ec_04238	NEK-104ec_04872	NEK-105ec_01841	NEK-106ec_01409	NEK-108ec_02401	NEK-10ec_02601	NEK-112ec_00332	NEK-113ec_01708	NEK-114ec_00514	NEK-116ec_04958	NEK-118ec_01248	NEK-119ec_02249	NEK-11ec_03323	NEK-121ec_03355	NEK-122ec_00362	NEK-123ec_00977	NEK-124ec_00546	NEK-125ec_00711	NEK-126ec_01786	NEK-127ec_02175	NEK-12ec_03311	NEK-13ec_03291	NEK-15ec_04795	NEK-16ec_01799	NEK-18ec_02458	NEK-19ec_01328	NEK-1ec_03634	NEK-21ec_03535	NEK-22ec_03852	NEK-23ec_02864	NEK-24ec_02831	NEK-26ec_03397	NEK-28ec_03802	NEK-29ec_01156
group_3141		hypothetical protein	96	96	1	2895	4422				494	518	494	NEK-101ec_01423	NEK-102ec_01621	NEK-103ec_04211	NEK-104ec_04810	NEK-105ec_01865	NEK-106ec_01446	NEK-108ec_02428	NEK-10ec_02574	NEK-112ec_00363	NEK-113ec_01736	NEK-114ec_00538	NEK-116ec_01281	NEK-118ec_02780	NEK-119ec_02597	NEK-11ec_03296	NEK-121ec_03382	NEK-122ec_00389	NEK-123ec_01010	NEK-124ec_00570	NEK-125ec_00735	NEK-126ec_02279	NEK-127ec_02199	NEK-12ec_03284	NEK-13ec_03267	NEK-15ec_04725	NEK-16ec_01775	NEK-18ec_02482	NEK-19ec_01301	NEK-1ec_03665	NEK-21ec_03511	NEK-22ec_03821	NEK-23ec_02894	NEK-24ec_02855	NEK-26ec_03425	NEK-28ec_03829	NEK-29ec_01180
rimO_1		Ribosomal protein S12 methylthiotransferase RimO	96	96	1	2895	4435				1034	2183	2171	NEK-101ec_01434	NEK-102ec_01632	NEK-103ec_04200	NEK-104ec_04799	NEK-105ec_01874	NEK-106ec_01455	NEK-108ec_02439	NEK-10ec_02563	NEK-112ec_00374	NEK-113ec_01747	NEK-114ec_00549	NEK-116ec_01292	NEK-118ec_02772	NEK-119ec_02608	NEK-11ec_03288	NEK-121ec_03393	NEK-122ec_00397	NEK-123ec_01021	NEK-124ec_00581	NEK-125ec_00746	NEK-126ec_02290	NEK-127ec_02210	NEK-12ec_03276	NEK-13ec_03255	NEK-15ec_04736	NEK-16ec_01763	NEK-18ec_02493	NEK-19ec_01291	NEK-1ec_03676	NEK-21ec_03500	NEK-22ec_03809	NEK-23ec_02906	NEK-24ec_02866	NEK-26ec_03436	NEK-28ec_03840	NEK-29ec_01191
ftsP		Cell division protein FtsP	96	96	1	2895	4441				1412	1412	1412	NEK-101ec_01435	NEK-102ec_01633	NEK-103ec_04199	NEK-104ec_04798	NEK-105ec_01875	NEK-106ec_01456	NEK-108ec_02440	NEK-10ec_02562	NEK-112ec_00375	NEK-113ec_01748	NEK-114ec_00550	NEK-116ec_01293	NEK-118ec_02771	NEK-119ec_02609	NEK-11ec_03287	NEK-121ec_03394	NEK-122ec_00398	NEK-123ec_01022	NEK-124ec_00582	NEK-125ec_00747	NEK-126ec_02291	NEK-127ec_02211	NEK-12ec_03275	NEK-13ec_03254	NEK-15ec_04737	NEK-16ec_01762	NEK-18ec_02494	NEK-19ec_01290	NEK-1ec_03677	NEK-21ec_03499	NEK-22ec_03808	NEK-23ec_02907	NEK-24ec_02867	NEK-26ec_03437	NEK-28ec_03841	NEK-29ec_01192
tolC		Outer membrane protein TolC	96	96	1	2895	4458				962	1472	1463	NEK-101ec_01449	NEK-102ec_01647	NEK-103ec_04185	NEK-104ec_01966	NEK-105ec_01889	NEK-106ec_01470	NEK-108ec_02454	NEK-10ec_02548	NEK-112ec_00389	NEK-113ec_01762	NEK-114ec_00564	NEK-116ec_01307	NEK-118ec_02757	NEK-119ec_02623	NEK-11ec_03273	NEK-121ec_03408	NEK-122ec_00412	NEK-123ec_01036	NEK-124ec_00596	NEK-125ec_00761	NEK-126ec_02305	NEK-127ec_02225	NEK-12ec_03261	NEK-13ec_03826	NEK-15ec_02537	NEK-16ec_01748	NEK-18ec_02508	NEK-19ec_01276	NEK-1ec_03691	NEK-21ec_03485	NEK-22ec_02855	NEK-23ec_02921	NEK-24ec_02881	NEK-26ec_03451	NEK-28ec_03855	NEK-29ec_01206
ygiC		Putative acid--amine ligase YgiC	96	96	1	2895	4460				1160	1160	1160	NEK-101ec_01451	NEK-102ec_01649	NEK-103ec_04183	NEK-104ec_01968	NEK-105ec_01891	NEK-106ec_01472	NEK-108ec_02456	NEK-10ec_02546	NEK-112ec_00391	NEK-113ec_01764	NEK-114ec_00566	NEK-116ec_01309	NEK-118ec_02755	NEK-119ec_02625	NEK-11ec_03271	NEK-121ec_03410	NEK-122ec_00414	NEK-123ec_01038	NEK-124ec_00598	NEK-125ec_00763	NEK-126ec_02307	NEK-127ec_02227	NEK-12ec_03259	NEK-13ec_03828	NEK-15ec_02539	NEK-16ec_01746	NEK-18ec_02510	NEK-19ec_01274	NEK-1ec_03693	NEK-21ec_03483	NEK-22ec_02857	NEK-23ec_02923	NEK-24ec_02883	NEK-26ec_03453	NEK-28ec_03857	NEK-29ec_01208
hldE		Bifunctional protein HldE	96	96	1	2895	4468				245	1433	1420	NEK-101ec_01457	NEK-102ec_01655	NEK-103ec_04177	NEK-104ec_01974	NEK-105ec_01897	NEK-106ec_01478	NEK-108ec_02462	NEK-10ec_02540	NEK-112ec_00397	NEK-113ec_01770	NEK-114ec_00572	NEK-116ec_01315	NEK-118ec_02749	NEK-119ec_02631	NEK-11ec_03265	NEK-121ec_03416	NEK-122ec_00420	NEK-123ec_01044	NEK-124ec_00604	NEK-125ec_00769	NEK-126ec_02313	NEK-127ec_02233	NEK-12ec_03253	NEK-13ec_03834	NEK-15ec_02545	NEK-16ec_01740	NEK-18ec_02516	NEK-19ec_01268	NEK-1ec_03699	NEK-21ec_03477	NEK-22ec_02863	NEK-23ec_02929	NEK-24ec_02889	NEK-26ec_03459	NEK-28ec_03863	NEK-29ec_01214
uppP		Undecaprenyl-diphosphatase	96	96	1	2895	4474				821	920	822	NEK-101ec_01462	NEK-102ec_01660	NEK-103ec_04172	NEK-104ec_01979	NEK-105ec_01902	NEK-106ec_01483	NEK-108ec_02467	NEK-10ec_02535	NEK-112ec_00402	NEK-113ec_01775	NEK-114ec_00577	NEK-116ec_01320	NEK-118ec_02744	NEK-119ec_02636	NEK-11ec_03260	NEK-121ec_03421	NEK-122ec_00425	NEK-123ec_01049	NEK-124ec_00609	NEK-125ec_00774	NEK-126ec_02318	NEK-127ec_02238	NEK-12ec_03248	NEK-13ec_03839	NEK-15ec_02550	NEK-16ec_01735	NEK-18ec_02521	NEK-19ec_01263	NEK-1ec_03704	NEK-21ec_03472	NEK-22ec_02868	NEK-23ec_02934	NEK-24ec_02894	NEK-26ec_03464	NEK-28ec_03868	NEK-29ec_01219
lsrD_1		Autoinducer 2 import system permease protein LsrD	96	96	1	2895	4892				497	1004	992	NEK-101ec_01507	NEK-102ec_01705	NEK-103ec_02000	NEK-104ec_02024	NEK-105ec_01947	NEK-106ec_01571	NEK-108ec_02512	NEK-10ec_03138	NEK-112ec_00455	NEK-113ec_01820	NEK-114ec_00622	NEK-116ec_01365	NEK-118ec_02696	NEK-119ec_02719	NEK-11ec_02850	NEK-121ec_03466	NEK-122ec_00488	NEK-123ec_01098	NEK-124ec_00700	NEK-125ec_00819	NEK-126ec_02413	NEK-127ec_02283	NEK-12ec_02774	NEK-13ec_03424	NEK-15ec_02609	NEK-16ec_01631	NEK-18ec_02566	NEK-19ec_01187	NEK-1ec_03555	NEK-21ec_02901	NEK-22ec_02927	NEK-23ec_02979	NEK-24ec_02939	NEK-26ec_04328	NEK-28ec_02016	NEK-29ec_01306
exuT_2		Hexuronate transporter	96	96	1	2895	4912				1301	1301	1301	NEK-101ec_01523	NEK-102ec_01721	NEK-103ec_02016	NEK-104ec_02040	NEK-105ec_01963	NEK-106ec_01587	NEK-108ec_02528	NEK-10ec_03122	NEK-112ec_00471	NEK-113ec_01836	NEK-114ec_00638	NEK-116ec_01381	NEK-118ec_02680	NEK-119ec_02735	NEK-11ec_02866	NEK-121ec_03482	NEK-122ec_00504	NEK-123ec_01114	NEK-124ec_00716	NEK-125ec_00835	NEK-126ec_02429	NEK-127ec_02299	NEK-12ec_02790	NEK-13ec_04766	NEK-15ec_02625	NEK-16ec_01615	NEK-18ec_02583	NEK-19ec_01171	NEK-1ec_03539	NEK-21ec_02917	NEK-22ec_02943	NEK-23ec_02995	NEK-24ec_02955	NEK-26ec_04344	NEK-28ec_02032	NEK-29ec_01322
group_3166	lldR_3	Putative L-lactate dehydrogenase operon regulatory protein	96	96	1	2895	4913				635	776	774	NEK-101ec_01524	NEK-102ec_01722	NEK-103ec_02017	NEK-104ec_02041	NEK-105ec_01964	NEK-106ec_01588	NEK-108ec_02529	NEK-10ec_03121	NEK-112ec_00472	NEK-113ec_01837	NEK-114ec_00639	NEK-116ec_01382	NEK-118ec_02679	NEK-119ec_02736	NEK-11ec_02867	NEK-121ec_03483	NEK-122ec_00505	NEK-123ec_01115	NEK-124ec_00717	NEK-125ec_00836	NEK-126ec_02430	NEK-127ec_02300	NEK-12ec_02791	NEK-13ec_04765	NEK-15ec_02626	NEK-16ec_01614	NEK-18ec_02584	NEK-19ec_01170	NEK-1ec_03538	NEK-21ec_02918	NEK-22ec_02944	NEK-23ec_02996	NEK-24ec_02956	NEK-26ec_04345	NEK-28ec_02033	NEK-29ec_01323
yfkM		General stress protein 18	96	96	1	2895	4948				239	536	532	NEK-101ec_01552	NEK-102ec_01749	NEK-103ec_02045	NEK-104ec_02070	NEK-105ec_02005	NEK-106ec_01616	NEK-108ec_02557	NEK-10ec_03093	NEK-112ec_00500	NEK-113ec_01878	NEK-114ec_00667	NEK-116ec_01411	NEK-118ec_02654	NEK-119ec_02765	NEK-11ec_02904	NEK-121ec_03510	NEK-122ec_00530	NEK-123ec_01143	NEK-124ec_00758	NEK-125ec_00877	NEK-126ec_02458	NEK-127ec_02341	NEK-12ec_02828	NEK-13ec_04315	NEK-15ec_02654	NEK-16ec_01586	NEK-18ec_02612	NEK-19ec_01145	NEK-1ec_03497	NEK-21ec_02959	NEK-22ec_02972	NEK-23ec_03024	NEK-24ec_02984	NEK-26ec_03221	NEK-28ec_02061	NEK-29ec_01351
group_3187		hypothetical protein	96	96	1	2895	4954				878	878	878	NEK-101ec_01558	NEK-102ec_01755	NEK-103ec_02051	NEK-104ec_02076	NEK-105ec_02011	NEK-106ec_01622	NEK-108ec_02563	NEK-10ec_03087	NEK-112ec_00506	NEK-113ec_01884	NEK-114ec_00673	NEK-116ec_01417	NEK-118ec_02648	NEK-119ec_02771	NEK-11ec_02910	NEK-121ec_03516	NEK-122ec_00536	NEK-123ec_01149	NEK-124ec_00764	NEK-125ec_00883	NEK-126ec_02464	NEK-127ec_02347	NEK-12ec_02834	NEK-13ec_04321	NEK-15ec_02660	NEK-16ec_01580	NEK-18ec_02618	NEK-19ec_01139	NEK-1ec_03491	NEK-21ec_02965	NEK-22ec_02978	NEK-23ec_03030	NEK-24ec_02990	NEK-26ec_03215	NEK-28ec_02067	NEK-29ec_01357
limB_2		Limonene 1,2-monooxygenase	96	96	1	2895	4955				1007	1007	1007	NEK-101ec_01559	NEK-102ec_01756	NEK-103ec_02052	NEK-104ec_02077	NEK-105ec_02012	NEK-106ec_01623	NEK-108ec_02564	NEK-10ec_03086	NEK-112ec_00507	NEK-113ec_01885	NEK-114ec_00674	NEK-116ec_01418	NEK-118ec_02647	NEK-119ec_02772	NEK-11ec_02911	NEK-121ec_03517	NEK-122ec_00537	NEK-123ec_01150	NEK-124ec_00765	NEK-125ec_00884	NEK-126ec_02465	NEK-127ec_02348	NEK-12ec_02835	NEK-13ec_04322	NEK-15ec_02661	NEK-16ec_01579	NEK-18ec_02619	NEK-19ec_01138	NEK-1ec_03490	NEK-21ec_02966	NEK-22ec_02979	NEK-23ec_03031	NEK-24ec_02991	NEK-26ec_03214	NEK-28ec_02068	NEK-29ec_01358
obgE		GTPase ObgE/CgtA	96	96	1	2895	5002				1172	1178	1177	NEK-101ec_01598	NEK-102ec_01781	NEK-103ec_02091	NEK-104ec_02102	NEK-105ec_02037	NEK-106ec_01648	NEK-108ec_02603	NEK-10ec_03061	NEK-112ec_00532	NEK-113ec_01910	NEK-114ec_00713	NEK-116ec_01443	NEK-118ec_02622	NEK-119ec_02797	NEK-11ec_02936	NEK-121ec_04454	NEK-122ec_00577	NEK-123ec_04214	NEK-124ec_00790	NEK-125ec_00923	NEK-126ec_02504	NEK-127ec_02387	NEK-12ec_02860	NEK-13ec_04719	NEK-15ec_02686	NEK-16ec_01540	NEK-18ec_02644	NEK-19ec_01113	NEK-1ec_04840	NEK-21ec_02991	NEK-22ec_04272	NEK-23ec_03056	NEK-24ec_03030	NEK-26ec_03189	NEK-28ec_02107	NEK-29ec_01383
mdh_1		Malate dehydrogenase	96	96	1	2895	5301				938	938	938	NEK-101ec_01640	NEK-102ec_01823	NEK-103ec_02133	NEK-104ec_02144	NEK-105ec_04571	NEK-106ec_01690	NEK-108ec_02645	NEK-10ec_04844	NEK-112ec_00574	NEK-113ec_01961	NEK-114ec_04184	NEK-116ec_01494	NEK-118ec_04869	NEK-119ec_02839	NEK-11ec_04743	NEK-121ec_04412	NEK-122ec_00624	NEK-123ec_04265	NEK-124ec_00832	NEK-125ec_00965	NEK-126ec_04647	NEK-127ec_02429	NEK-12ec_02907	NEK-13ec_03396	NEK-15ec_02728	NEK-16ec_01498	NEK-18ec_04773	NEK-19ec_01066	NEK-1ec_04978	NEK-21ec_03033	NEK-22ec_04643	NEK-23ec_03098	NEK-24ec_03072	NEK-26ec_03138	NEK-28ec_02149	NEK-29ec_01425
msrQ		Protein-methionine-sulfoxide reductase heme-binding subunit MsrQ	96	96	1	2895	5271				599	608	606	NEK-101ec_01658	NEK-102ec_01841	NEK-103ec_02151	NEK-104ec_02162	NEK-105ec_04589	NEK-106ec_01708	NEK-108ec_02663	NEK-10ec_04826	NEK-112ec_00592	NEK-113ec_01979	NEK-114ec_04166	NEK-116ec_01512	NEK-118ec_04851	NEK-119ec_02857	NEK-11ec_04725	NEK-121ec_04394	NEK-122ec_00642	NEK-123ec_04283	NEK-124ec_00850	NEK-125ec_00983	NEK-126ec_04629	NEK-127ec_02447	NEK-12ec_02925	NEK-13ec_03378	NEK-15ec_02746	NEK-16ec_01480	NEK-18ec_04755	NEK-19ec_01048	NEK-1ec_04996	NEK-21ec_03051	NEK-22ec_04625	NEK-23ec_03116	NEK-24ec_03090	NEK-26ec_03120	NEK-28ec_02167	NEK-29ec_01443
cstA		Carbon starvation protein A	96	96	1	2895	16219				2105	2108	2105	NEK-101ec_01677	NEK-102ec_03701	NEK-103ec_01875	NEK-104ec_02641	NEK-105ec_03414	NEK-106ec_04683	NEK-108ec_01033	NEK-10ec_01668	NEK-112ec_03431	NEK-113ec_03452	NEK-114ec_02611	NEK-116ec_03671	NEK-118ec_03268	NEK-119ec_00487	NEK-11ec_01380	NEK-121ec_01149	NEK-122ec_01639	NEK-123ec_03041	NEK-124ec_00436	NEK-125ec_04469	NEK-126ec_03446	NEK-127ec_03926	NEK-12ec_03765	NEK-13ec_00076	NEK-15ec_03193	NEK-16ec_03550	NEK-18ec_01445	NEK-19ec_03480	NEK-1ec_02196	NEK-21ec_00436	NEK-22ec_00778	NEK-23ec_03485	NEK-24ec_00423	NEK-26ec_03324	NEK-28ec_00813	NEK-29ec_03184
iolE_2		Inosose dehydratase	96	96	1	2895	16354				1022	1028	1022	NEK-101ec_01759	NEK-102ec_04832	NEK-103ec_01794	NEK-104ec_02565	NEK-105ec_04300	NEK-106ec_02518	NEK-108ec_00952	NEK-10ec_01738	NEK-112ec_04484	NEK-113ec_04144	NEK-114ec_02530	NEK-116ec_03881	NEK-118ec_03737	NEK-119ec_00412	NEK-11ec_01295	NEK-121ec_01068	NEK-122ec_01559	NEK-123ec_02960	NEK-124ec_00353	NEK-125ec_00025	NEK-126ec_04690	NEK-127ec_02485	NEK-12ec_04403	NEK-13ec_00159	NEK-15ec_04152	NEK-16ec_03466	NEK-18ec_01526	NEK-19ec_02404	NEK-1ec_02126	NEK-21ec_00353	NEK-22ec_00708	NEK-23ec_03397	NEK-24ec_00340	NEK-26ec_04142	NEK-28ec_00734	NEK-29ec_04325
ybaL		Inner membrane protein YbaL	96	96	1	2895	16800				1676	1676	1676	NEK-101ec_01878	NEK-102ec_02268	NEK-103ec_02465	NEK-104ec_01433	NEK-105ec_02254	NEK-106ec_02439	NEK-108ec_00866	NEK-10ec_00802	NEK-112ec_02469	NEK-113ec_01587	NEK-114ec_00188	NEK-116ec_00881	NEK-118ec_01893	NEK-119ec_00264	NEK-11ec_01173	NEK-121ec_00909	NEK-122ec_01479	NEK-123ec_02372	NEK-124ec_00265	NEK-125ec_00113	NEK-126ec_01424	NEK-127ec_02573	NEK-12ec_01924	NEK-13ec_00247	NEK-15ec_02182	NEK-16ec_02868	NEK-18ec_01614	NEK-19ec_02303	NEK-1ec_01739	NEK-21ec_00265	NEK-22ec_00619	NEK-23ec_02769	NEK-24ec_00254	NEK-26ec_02555	NEK-28ec_03890	NEK-29ec_00889
decR		DNA-binding transcriptional activator DecR	96	96	1	2895	16869				458	458	458	NEK-101ec_01927	NEK-102ec_02219	NEK-103ec_02415	NEK-104ec_01384	NEK-105ec_02204	NEK-106ec_02390	NEK-108ec_00817	NEK-10ec_00753	NEK-112ec_02419	NEK-113ec_01531	NEK-114ec_00139	NEK-116ec_00832	NEK-118ec_01942	NEK-119ec_00215	NEK-11ec_01124	NEK-121ec_00860	NEK-122ec_01430	NEK-123ec_02323	NEK-124ec_00216	NEK-125ec_00162	NEK-126ec_01375	NEK-127ec_02622	NEK-12ec_01973	NEK-13ec_00296	NEK-15ec_02133	NEK-16ec_02917	NEK-18ec_01663	NEK-19ec_02254	NEK-1ec_01690	NEK-21ec_00216	NEK-22ec_00570	NEK-23ec_02720	NEK-24ec_00205	NEK-26ec_02499	NEK-28ec_02333	NEK-29ec_00938
prmB		50S ribosomal protein L3 glutamine methyltransferase	96	96	1	2895	14797				932	1004	938	NEK-101ec_01972	NEK-102ec_01885	NEK-103ec_02717	NEK-104ec_02205	NEK-105ec_02911	NEK-106ec_02044	NEK-108ec_02889	NEK-10ec_00504	NEK-112ec_00637	NEK-113ec_02196	NEK-114ec_02088	NEK-116ec_00026	NEK-118ec_02148	NEK-119ec_02901	NEK-11ec_00891	NEK-121ec_02973	NEK-122ec_03216	NEK-123ec_02887	NEK-124ec_02015	NEK-125ec_02309	NEK-126ec_00031	NEK-127ec_00670	NEK-12ec_01612	NEK-13ec_02236	NEK-15ec_00516	NEK-16ec_00034	NEK-18ec_00986	NEK-19ec_02794	NEK-1ec_02049	NEK-21ec_01834	NEK-22ec_00187	NEK-23ec_03161	NEK-24ec_03317	NEK-26ec_02634	NEK-28ec_01180	NEK-29ec_04126
hisQ_1		Histidine transport system permease protein HisQ	96	96	1	2895	14824				686	686	686	NEK-101ec_01994	NEK-102ec_01907	NEK-103ec_02739	NEK-104ec_02227	NEK-105ec_02889	NEK-106ec_02066	NEK-108ec_02867	NEK-10ec_00482	NEK-112ec_00659	NEK-113ec_02174	NEK-114ec_02110	NEK-116ec_00048	NEK-118ec_02170	NEK-119ec_02923	NEK-11ec_00869	NEK-121ec_02995	NEK-122ec_03238	NEK-123ec_02865	NEK-124ec_02037	NEK-125ec_02336	NEK-126ec_00053	NEK-127ec_00697	NEK-12ec_01634	NEK-13ec_02258	NEK-15ec_00494	NEK-16ec_00061	NEK-18ec_01008	NEK-19ec_02816	NEK-1ec_02027	NEK-21ec_01856	NEK-22ec_00165	NEK-23ec_03183	NEK-24ec_03339	NEK-26ec_02656	NEK-28ec_01202	NEK-29ec_04148
ndhC		NAD(P)H-quinone oxidoreductase subunit 3	96	96	1	2895	14849				230	446	372	NEK-101ec_02013	NEK-102ec_01926	NEK-103ec_02758	NEK-104ec_02246	NEK-105ec_02870	NEK-106ec_02085	NEK-108ec_02848	NEK-10ec_00463	NEK-112ec_00678	NEK-113ec_02155	NEK-114ec_02129	NEK-116ec_00067	NEK-118ec_02189	NEK-119ec_02942	NEK-11ec_00850	NEK-121ec_03014	NEK-122ec_03257	NEK-123ec_02846	NEK-124ec_02056	NEK-125ec_02355	NEK-126ec_00072	NEK-127ec_00716	NEK-12ec_01653	NEK-13ec_02277	NEK-15ec_00475	NEK-16ec_00080	NEK-18ec_01027	NEK-19ec_02835	NEK-1ec_02008	NEK-21ec_01875	NEK-22ec_00146	NEK-23ec_03202	NEK-24ec_03358	NEK-26ec_02675	NEK-28ec_01221	NEK-29ec_01458
nuoG		NADH-quinone oxidoreductase subunit G	96	96	1	2895	14854				869	2726	2706	NEK-101ec_02018	NEK-102ec_01931	NEK-103ec_02763	NEK-104ec_02251	NEK-105ec_02865	NEK-106ec_02090	NEK-108ec_02843	NEK-10ec_00458	NEK-112ec_00683	NEK-113ec_02150	NEK-114ec_02134	NEK-116ec_00072	NEK-118ec_02194	NEK-119ec_02947	NEK-11ec_00845	NEK-121ec_03019	NEK-122ec_03262	NEK-123ec_02841	NEK-124ec_02061	NEK-125ec_02360	NEK-126ec_00077	NEK-127ec_00721	NEK-12ec_01658	NEK-13ec_02282	NEK-15ec_00470	NEK-16ec_00085	NEK-18ec_01032	NEK-19ec_02840	NEK-1ec_02003	NEK-21ec_01880	NEK-22ec_00141	NEK-23ec_03207	NEK-24ec_03363	NEK-26ec_02680	NEK-28ec_01226	NEK-29ec_01463
glpC		Anaerobic glycerol-3-phosphate dehydrogenase subunit C	96	96	1	2895	14910				1178	1178	1178	NEK-101ec_02042	NEK-102ec_01955	NEK-103ec_02787	NEK-104ec_02275	NEK-105ec_02840	NEK-106ec_02114	NEK-108ec_02819	NEK-10ec_00434	NEK-112ec_00708	NEK-113ec_02126	NEK-114ec_02158	NEK-116ec_00096	NEK-118ec_02223	NEK-119ec_02972	NEK-11ec_00816	NEK-121ec_03043	NEK-122ec_03291	NEK-123ec_02817	NEK-124ec_02085	NEK-125ec_02384	NEK-126ec_00101	NEK-127ec_00745	NEK-12ec_01687	NEK-13ec_02306	NEK-15ec_00446	NEK-16ec_00109	NEK-18ec_01056	NEK-19ec_02869	NEK-1ec_01979	NEK-21ec_01904	NEK-22ec_00117	NEK-23ec_03231	NEK-24ec_03387	NEK-26ec_02704	NEK-28ec_01250	NEK-29ec_01487
ascD		CDP-6-deoxy-L-threo-D-glycero-4-hexulose-3-dehydrase reductase	96	96	1	2895	14916				254	254	254	NEK-101ec_02047	NEK-102ec_01960	NEK-103ec_02792	NEK-104ec_02280	NEK-105ec_02835	NEK-106ec_02119	NEK-108ec_02814	NEK-10ec_00429	NEK-112ec_00713	NEK-113ec_02121	NEK-114ec_02163	NEK-116ec_00102	NEK-118ec_02228	NEK-119ec_02977	NEK-11ec_00811	NEK-121ec_03048	NEK-122ec_03296	NEK-123ec_02812	NEK-124ec_02090	NEK-125ec_02389	NEK-126ec_00106	NEK-127ec_00750	NEK-12ec_01692	NEK-13ec_02311	NEK-15ec_00441	NEK-16ec_00114	NEK-18ec_01061	NEK-19ec_02874	NEK-1ec_01974	NEK-21ec_01909	NEK-22ec_00111	NEK-23ec_03236	NEK-24ec_03392	NEK-26ec_02709	NEK-28ec_01255	NEK-29ec_01492
group_3258		hypothetical protein	96	96	1	2895	14995				227	323	260	NEK-101ec_02073	NEK-102ec_01980	NEK-103ec_02812	NEK-104ec_02300	NEK-105ec_02815	NEK-106ec_02139	NEK-108ec_02794	NEK-10ec_00409	NEK-112ec_00733	NEK-113ec_02101	NEK-114ec_02183	NEK-116ec_00122	NEK-118ec_02248	NEK-119ec_02997	NEK-11ec_00791	NEK-121ec_03068	NEK-122ec_03316	NEK-123ec_02792	NEK-124ec_02110	NEK-125ec_02409	NEK-126ec_00132	NEK-127ec_00770	NEK-12ec_01712	NEK-13ec_02331	NEK-15ec_00421	NEK-16ec_00134	NEK-18ec_01081	NEK-19ec_02894	NEK-1ec_01954	NEK-21ec_01929	NEK-22ec_00091	NEK-23ec_03256	NEK-24ec_03412	NEK-26ec_02729	NEK-28ec_01275	NEK-29ec_01512
yejK		Nucleoid-associated protein YejK	96	96	1	2895	14996				1007	1007	1007	NEK-101ec_02074	NEK-102ec_01981	NEK-103ec_02813	NEK-104ec_02301	NEK-105ec_02814	NEK-106ec_02140	NEK-108ec_02793	NEK-10ec_00408	NEK-112ec_00734	NEK-113ec_02100	NEK-114ec_02184	NEK-116ec_00123	NEK-118ec_02249	NEK-119ec_02998	NEK-11ec_00790	NEK-121ec_03069	NEK-122ec_03317	NEK-123ec_02791	NEK-124ec_02111	NEK-125ec_02410	NEK-126ec_00133	NEK-127ec_00771	NEK-12ec_01713	NEK-13ec_02332	NEK-15ec_00420	NEK-16ec_00135	NEK-18ec_01082	NEK-19ec_02895	NEK-1ec_01953	NEK-21ec_01930	NEK-22ec_00090	NEK-23ec_03257	NEK-24ec_03413	NEK-26ec_02730	NEK-28ec_01276	NEK-29ec_01513
setB		Sugar efflux transporter B	96	96	1	2895	15033				413	1193	1170	NEK-101ec_02096	NEK-102ec_02003	NEK-103ec_03376	NEK-104ec_02330	NEK-105ec_02792	NEK-106ec_02162	NEK-108ec_02771	NEK-10ec_00386	NEK-112ec_00756	NEK-113ec_02078	NEK-114ec_02206	NEK-116ec_00145	NEK-118ec_02274	NEK-119ec_03020	NEK-11ec_00765	NEK-121ec_03091	NEK-122ec_03342	NEK-123ec_02769	NEK-124ec_02133	NEK-125ec_02432	NEK-126ec_00155	NEK-127ec_00793	NEK-12ec_01738	NEK-13ec_02354	NEK-15ec_00398	NEK-16ec_00157	NEK-18ec_01104	NEK-19ec_02920	NEK-1ec_01931	NEK-21ec_01952	NEK-22ec_00058	NEK-23ec_03279	NEK-24ec_03435	NEK-26ec_02752	NEK-28ec_01298	NEK-29ec_01535
fruB_1		Multiphosphoryl transfer protein	96	96	1	2895	15034				1130	1130	1130	NEK-101ec_02097	NEK-102ec_02004	NEK-103ec_03377	NEK-104ec_02331	NEK-105ec_02791	NEK-106ec_02163	NEK-108ec_02770	NEK-10ec_00385	NEK-112ec_00757	NEK-113ec_02077	NEK-114ec_02207	NEK-116ec_00146	NEK-118ec_02275	NEK-119ec_03021	NEK-11ec_00764	NEK-121ec_03092	NEK-122ec_03343	NEK-123ec_02768	NEK-124ec_02134	NEK-125ec_02433	NEK-126ec_00156	NEK-127ec_00794	NEK-12ec_01739	NEK-13ec_02355	NEK-15ec_00397	NEK-16ec_00158	NEK-18ec_01105	NEK-19ec_02921	NEK-1ec_01930	NEK-21ec_01953	NEK-22ec_00057	NEK-23ec_03280	NEK-24ec_03436	NEK-26ec_02753	NEK-28ec_01299	NEK-29ec_01536
lysP		Lysine-specific permease	96	96	1	2895	15041				332	1469	1457	NEK-101ec_02103	NEK-102ec_02010	NEK-103ec_03383	NEK-104ec_02337	NEK-105ec_02785	NEK-106ec_02169	NEK-108ec_02764	NEK-10ec_00379	NEK-112ec_00763	NEK-113ec_02071	NEK-114ec_02213	NEK-116ec_00152	NEK-118ec_02281	NEK-119ec_03027	NEK-11ec_00758	NEK-121ec_03098	NEK-122ec_03349	NEK-123ec_02762	NEK-124ec_02140	NEK-125ec_02439	NEK-126ec_00162	NEK-127ec_00800	NEK-12ec_01745	NEK-13ec_02361	NEK-15ec_00391	NEK-16ec_00164	NEK-18ec_01111	NEK-19ec_02927	NEK-1ec_01924	NEK-21ec_01959	NEK-22ec_00051	NEK-23ec_03286	NEK-24ec_03442	NEK-26ec_02759	NEK-28ec_01305	NEK-29ec_01542
yohC		Inner membrane protein YohC	96	96	1	2895	15082				587	587	587	NEK-101ec_02123	NEK-102ec_02030	NEK-103ec_03404	NEK-104ec_02358	NEK-105ec_02764	NEK-106ec_02189	NEK-108ec_02744	NEK-10ec_00359	NEK-112ec_00788	NEK-113ec_02051	NEK-114ec_02888	NEK-116ec_00173	NEK-118ec_02302	NEK-119ec_03047	NEK-11ec_00737	NEK-121ec_03119	NEK-122ec_03370	NEK-123ec_02742	NEK-124ec_02160	NEK-125ec_02459	NEK-126ec_00182	NEK-127ec_00820	NEK-12ec_01766	NEK-13ec_02557	NEK-15ec_00371	NEK-16ec_00185	NEK-18ec_01131	NEK-19ec_02948	NEK-1ec_01904	NEK-21ec_01979	NEK-22ec_00031	NEK-23ec_03306	NEK-24ec_00523	NEK-26ec_02779	NEK-28ec_01325	NEK-29ec_01562
pbpG		D-alanyl-D-alanine endopeptidase	96	96	1	2895	15083				947	950	949	NEK-101ec_02124	NEK-102ec_02031	NEK-103ec_03405	NEK-104ec_02359	NEK-105ec_02763	NEK-106ec_02190	NEK-108ec_02743	NEK-10ec_00358	NEK-112ec_00789	NEK-113ec_02050	NEK-114ec_02889	NEK-116ec_00174	NEK-118ec_02303	NEK-119ec_03048	NEK-11ec_00736	NEK-121ec_03120	NEK-122ec_03371	NEK-123ec_02741	NEK-124ec_02161	NEK-125ec_02460	NEK-126ec_00183	NEK-127ec_00821	NEK-12ec_01767	NEK-13ec_02558	NEK-15ec_00370	NEK-16ec_00186	NEK-18ec_01132	NEK-19ec_02949	NEK-1ec_01903	NEK-21ec_01980	NEK-22ec_00030	NEK-23ec_03307	NEK-24ec_00524	NEK-26ec_02780	NEK-28ec_01326	NEK-29ec_01563
apbC		Iron-sulfur cluster carrier protein	96	96	1	2895	15143				1109	1109	1109	NEK-101ec_02137	NEK-102ec_02044	NEK-103ec_03418	NEK-104ec_04374	NEK-105ec_04060	NEK-106ec_02203	NEK-108ec_02730	NEK-10ec_00345	NEK-112ec_00802	NEK-113ec_02037	NEK-114ec_02902	NEK-116ec_00187	NEK-118ec_02316	NEK-119ec_03061	NEK-11ec_00723	NEK-121ec_03133	NEK-122ec_03384	NEK-123ec_02727	NEK-124ec_02174	NEK-125ec_04099	NEK-126ec_00196	NEK-127ec_00834	NEK-12ec_01780	NEK-13ec_02571	NEK-15ec_00357	NEK-16ec_00199	NEK-18ec_01145	NEK-19ec_02963	NEK-1ec_01890	NEK-21ec_01993	NEK-22ec_00017	NEK-23ec_03320	NEK-24ec_00537	NEK-26ec_04740	NEK-28ec_01341	NEK-29ec_01576
mtlK		Mannitol 2-dehydrogenase	96	96	1	2895	15162				293	1367	1355	NEK-101ec_02153	NEK-102ec_02060	NEK-103ec_03434	NEK-104ec_04390	NEK-105ec_04076	NEK-106ec_02219	NEK-108ec_02714	NEK-10ec_00329	NEK-112ec_00818	NEK-113ec_02021	NEK-114ec_02918	NEK-116ec_00203	NEK-118ec_02335	NEK-119ec_03077	NEK-11ec_00703	NEK-121ec_03149	NEK-122ec_03400	NEK-123ec_02711	NEK-124ec_02190	NEK-125ec_04083	NEK-126ec_00212	NEK-127ec_00850	NEK-12ec_01799	NEK-13ec_02602	NEK-15ec_00341	NEK-16ec_00215	NEK-18ec_01161	NEK-19ec_02979	NEK-1ec_01872	NEK-21ec_02009	NEK-22ec_00001	NEK-23ec_03336	NEK-24ec_00553	NEK-26ec_04724	NEK-28ec_00348	NEK-29ec_01592
dcd		dCTP deaminase	96	96	1	2895	15214				581	581	581	NEK-101ec_02179	NEK-102ec_02086	NEK-103ec_03461	NEK-104ec_04410	NEK-105ec_04102	NEK-106ec_02245	NEK-108ec_02688	NEK-10ec_00303	NEK-112ec_00845	NEK-113ec_01994	NEK-114ec_02938	NEK-116ec_00229	NEK-118ec_02355	NEK-119ec_03103	NEK-11ec_00677	NEK-121ec_01251	NEK-122ec_03426	NEK-123ec_01833	NEK-124ec_04545	NEK-125ec_04057	NEK-126ec_00238	NEK-127ec_00876	NEK-12ec_01819	NEK-13ec_02628	NEK-15ec_00315	NEK-16ec_00277	NEK-18ec_01187	NEK-19ec_03005	NEK-1ec_01846	NEK-21ec_04708	NEK-22ec_04533	NEK-23ec_03362	NEK-24ec_00579	NEK-26ec_04558	NEK-28ec_00368	NEK-29ec_01618
hisG		ATP phosphoribosyltransferase	96	96	1	2895	15603				347	899	893	NEK-101ec_02217	NEK-102ec_03633	NEK-103ec_03675	NEK-104ec_00531	NEK-105ec_01570	NEK-106ec_01079	NEK-108ec_02361	NEK-10ec_00266	NEK-112ec_00886	NEK-113ec_04027	NEK-114ec_03831	NEK-116ec_00264	NEK-118ec_04229	NEK-119ec_01109	NEK-11ec_00640	NEK-121ec_01292	NEK-122ec_04228	NEK-123ec_01872	NEK-124ec_03605	NEK-125ec_04590	NEK-126ec_00277	NEK-127ec_00910	NEK-12ec_04125	NEK-13ec_01752	NEK-15ec_00279	NEK-16ec_00316	NEK-18ec_01226	NEK-19ec_04480	NEK-1ec_03839	NEK-21ec_01511	NEK-22ec_03779	NEK-23ec_00627	NEK-24ec_00621	NEK-26ec_02000	NEK-28ec_00405	NEK-29ec_02986
ahcY		Adenosylhomocysteinase	96	96	1	2895	15647				1109	1133	1109	NEK-101ec_02230	NEK-102ec_03620	NEK-103ec_03662	NEK-104ec_00544	NEK-105ec_01605	NEK-106ec_01092	NEK-108ec_02348	NEK-10ec_00253	NEK-112ec_00899	NEK-113ec_04040	NEK-114ec_03818	NEK-116ec_00277	NEK-118ec_04264	NEK-119ec_01122	NEK-11ec_00606	NEK-121ec_01305	NEK-122ec_04261	NEK-123ec_01885	NEK-124ec_03618	NEK-125ec_04603	NEK-126ec_00290	NEK-127ec_00923	NEK-12ec_04159	NEK-13ec_01765	NEK-15ec_00266	NEK-16ec_00329	NEK-18ec_01239	NEK-19ec_04446	NEK-1ec_03852	NEK-21ec_01524	NEK-22ec_03766	NEK-23ec_00640	NEK-24ec_00634	NEK-26ec_02013	NEK-28ec_00418	NEK-29ec_02999
yhjE_2		Inner membrane metabolite transport protein YhjE	96	96	1	2895	15652				1319	1334	1319	NEK-101ec_02235	NEK-102ec_03615	NEK-103ec_03657	NEK-104ec_00549	NEK-105ec_01610	NEK-106ec_01097	NEK-108ec_02343	NEK-10ec_00248	NEK-112ec_00904	NEK-113ec_04045	NEK-114ec_03813	NEK-116ec_00282	NEK-118ec_04269	NEK-119ec_01127	NEK-11ec_00601	NEK-121ec_01310	NEK-122ec_04266	NEK-123ec_01890	NEK-124ec_03623	NEK-125ec_04608	NEK-126ec_00295	NEK-127ec_00928	NEK-12ec_04164	NEK-13ec_01770	NEK-15ec_00261	NEK-16ec_00334	NEK-18ec_01244	NEK-19ec_04441	NEK-1ec_03857	NEK-21ec_01529	NEK-22ec_03761	NEK-23ec_00645	NEK-24ec_00639	NEK-26ec_02018	NEK-28ec_00423	NEK-29ec_03004
amn		AMP nucleosidase	96	96	1	2895	15697				1454	1454	1454	NEK-101ec_02248	NEK-102ec_03584	NEK-103ec_03644	NEK-104ec_00562	NEK-105ec_01629	NEK-106ec_01148	NEK-108ec_02322	NEK-10ec_00235	NEK-112ec_00917	NEK-113ec_04058	NEK-114ec_01121	NEK-116ec_00295	NEK-118ec_04282	NEK-119ec_01152	NEK-11ec_00588	NEK-121ec_01399	NEK-122ec_04279	NEK-123ec_01903	NEK-124ec_04615	NEK-125ec_04621	NEK-126ec_00308	NEK-127ec_00941	NEK-12ec_04177	NEK-13ec_01783	NEK-15ec_00231	NEK-16ec_00347	NEK-18ec_01257	NEK-19ec_04428	NEK-1ec_03870	NEK-21ec_01580	NEK-22ec_03742	NEK-23ec_00658	NEK-24ec_00690	NEK-26ec_02031	NEK-28ec_00436	NEK-29ec_03017
group_3325		hypothetical protein	96	96	1	2895	15792				224	224	224	NEK-101ec_02281	NEK-102ec_03550	NEK-103ec_03610	NEK-104ec_00679	NEK-105ec_01663	NEK-106ec_01182	NEK-108ec_02289	NEK-10ec_00201	NEK-112ec_00950	NEK-113ec_04091	NEK-114ec_01156	NEK-116ec_02632	NEK-118ec_02562	NEK-119ec_01187	NEK-11ec_00556	NEK-121ec_01432	NEK-122ec_04311	NEK-123ec_01937	NEK-124ec_04649	NEK-125ec_02610	NEK-126ec_00341	NEK-127ec_00975	NEK-12ec_04885	NEK-13ec_01868	NEK-15ec_00196	NEK-16ec_00462	NEK-18ec_01291	NEK-19ec_00533	NEK-1ec_00447	NEK-21ec_01614	NEK-22ec_02553	NEK-23ec_00691	NEK-24ec_00748	NEK-26ec_02066	NEK-28ec_00469	NEK-29ec_03051
ftnA_1		Bacterial non-heme ferritin	96	96	1	2895	15825				497	497	497	NEK-101ec_02292	NEK-102ec_03378	NEK-103ec_03599	NEK-104ec_00690	NEK-105ec_01674	NEK-106ec_01193	NEK-108ec_02278	NEK-10ec_00190	NEK-112ec_00961	NEK-113ec_03204	NEK-114ec_01167	NEK-116ec_02643	NEK-118ec_02550	NEK-119ec_01198	NEK-11ec_00545	NEK-121ec_01443	NEK-122ec_04322	NEK-123ec_01948	NEK-124ec_02545	NEK-125ec_02599	NEK-126ec_00389	NEK-127ec_00986	NEK-12ec_00008	NEK-13ec_01879	NEK-15ec_00185	NEK-16ec_00473	NEK-18ec_01302	NEK-19ec_00522	NEK-1ec_00436	NEK-21ec_01625	NEK-22ec_02542	NEK-23ec_00702	NEK-24ec_00759	NEK-26ec_02077	NEK-28ec_00480	NEK-29ec_03062
group_3329		hypothetical protein	96	96	1	2895	15831				209	251	250	NEK-101ec_02295	NEK-102ec_03375	NEK-103ec_03596	NEK-104ec_00693	NEK-105ec_01677	NEK-106ec_01196	NEK-108ec_02275	NEK-10ec_00187	NEK-112ec_00964	NEK-113ec_03201	NEK-114ec_01170	NEK-116ec_02646	NEK-118ec_02547	NEK-119ec_01201	NEK-11ec_00542	NEK-121ec_01446	NEK-122ec_00657	NEK-123ec_01951	NEK-124ec_02548	NEK-125ec_02596	NEK-126ec_00392	NEK-127ec_00989	NEK-12ec_00011	NEK-13ec_01882	NEK-15ec_00182	NEK-16ec_00476	NEK-18ec_01305	NEK-19ec_00519	NEK-1ec_00433	NEK-21ec_01628	NEK-22ec_02538	NEK-23ec_00705	NEK-24ec_00762	NEK-26ec_02080	NEK-28ec_00483	NEK-29ec_03065
yecD		Isochorismatase family protein YecD	96	96	1	2895	12914				503	566	565	NEK-101ec_02313	NEK-102ec_03357	NEK-103ec_03477	NEK-104ec_00711	NEK-105ec_01695	NEK-106ec_01214	NEK-108ec_02257	NEK-10ec_00169	NEK-112ec_00982	NEK-113ec_03183	NEK-114ec_01188	NEK-116ec_02664	NEK-118ec_02529	NEK-119ec_01284	NEK-11ec_00524	NEK-121ec_01464	NEK-122ec_00675	NEK-123ec_01969	NEK-124ec_02566	NEK-125ec_02578	NEK-126ec_00410	NEK-127ec_01007	NEK-12ec_00029	NEK-13ec_01900	NEK-15ec_00164	NEK-16ec_00494	NEK-18ec_01323	NEK-19ec_00501	NEK-1ec_00415	NEK-21ec_01646	NEK-22ec_02520	NEK-23ec_00723	NEK-24ec_00780	NEK-26ec_02098	NEK-28ec_00501	NEK-29ec_03083
zwf		Glucose-6-phosphate 1-dehydrogenase	96	96	1	2895	12894				1400	1475	1474	NEK-101ec_02327	NEK-102ec_03343	NEK-103ec_03491	NEK-104ec_00725	NEK-105ec_01709	NEK-106ec_01228	NEK-108ec_02243	NEK-10ec_00155	NEK-112ec_00996	NEK-113ec_03169	NEK-114ec_01202	NEK-116ec_02678	NEK-118ec_02511	NEK-119ec_01298	NEK-11ec_00506	NEK-121ec_01478	NEK-122ec_00693	NEK-123ec_01983	NEK-124ec_02580	NEK-125ec_02564	NEK-126ec_00424	NEK-127ec_01021	NEK-12ec_00047	NEK-13ec_01914	NEK-15ec_00150	NEK-16ec_00508	NEK-18ec_01337	NEK-19ec_00483	NEK-1ec_00401	NEK-21ec_01660	NEK-22ec_02506	NEK-23ec_00737	NEK-24ec_00794	NEK-26ec_02112	NEK-28ec_00515	NEK-29ec_03097
group_3336		hypothetical protein	96	96	1	2895	12875				239	308	245	NEK-101ec_02342	NEK-102ec_03327	NEK-103ec_03507	NEK-104ec_00741	NEK-105ec_01725	NEK-106ec_01243	NEK-108ec_02228	NEK-10ec_00139	NEK-112ec_01012	NEK-113ec_03153	NEK-114ec_01218	NEK-116ec_02693	NEK-118ec_02492	NEK-119ec_01314	NEK-11ec_00490	NEK-121ec_01494	NEK-122ec_00709	NEK-123ec_01999	NEK-124ec_02596	NEK-125ec_02548	NEK-126ec_00440	NEK-127ec_01037	NEK-12ec_00063	NEK-13ec_01931	NEK-15ec_00135	NEK-16ec_00524	NEK-18ec_01353	NEK-19ec_00467	NEK-1ec_00385	NEK-21ec_01676	NEK-22ec_02491	NEK-23ec_00753	NEK-24ec_00810	NEK-26ec_02128	NEK-28ec_00531	NEK-29ec_03629
kdgR_1		Transcriptional regulator KdgR	96	96	1	2895	12863				668	791	789	NEK-101ec_02351	NEK-102ec_03318	NEK-103ec_03516	NEK-104ec_00750	NEK-105ec_01734	NEK-106ec_01252	NEK-108ec_02219	NEK-10ec_00130	NEK-112ec_01021	NEK-113ec_03144	NEK-114ec_01227	NEK-116ec_02702	NEK-118ec_02483	NEK-119ec_01324	NEK-11ec_00481	NEK-121ec_01503	NEK-122ec_00718	NEK-123ec_02008	NEK-124ec_02605	NEK-125ec_02539	NEK-126ec_00449	NEK-127ec_01046	NEK-12ec_00072	NEK-13ec_01940	NEK-15ec_00126	NEK-16ec_00533	NEK-18ec_01362	NEK-19ec_00458	NEK-1ec_00376	NEK-21ec_01685	NEK-22ec_02482	NEK-23ec_00762	NEK-24ec_00819	NEK-26ec_02137	NEK-28ec_00540	NEK-29ec_03638
sdaA		L-serine dehydratase 1	96	96	1	2895	12847				1364	1364	1364	NEK-101ec_02364	NEK-102ec_03305	NEK-103ec_03529	NEK-104ec_00763	NEK-105ec_01747	NEK-106ec_01265	NEK-108ec_02206	NEK-10ec_00116	NEK-112ec_01034	NEK-113ec_03131	NEK-114ec_01240	NEK-116ec_02715	NEK-118ec_02470	NEK-119ec_01337	NEK-11ec_00468	NEK-121ec_01516	NEK-122ec_00731	NEK-123ec_02021	NEK-124ec_02618	NEK-125ec_02526	NEK-126ec_00462	NEK-127ec_01059	NEK-12ec_00085	NEK-13ec_01953	NEK-15ec_00113	NEK-16ec_00546	NEK-18ec_01375	NEK-19ec_00445	NEK-1ec_00363	NEK-21ec_01698	NEK-22ec_02469	NEK-23ec_00775	NEK-24ec_00832	NEK-26ec_02150	NEK-28ec_00553	NEK-29ec_03651
rnd		Ribonuclease D	96	96	1	2895	12833				1115	1115	1115	NEK-101ec_02373	NEK-102ec_03296	NEK-103ec_03538	NEK-104ec_00772	NEK-105ec_01756	NEK-106ec_01274	NEK-108ec_02197	NEK-10ec_00107	NEK-112ec_01043	NEK-113ec_03122	NEK-114ec_01249	NEK-116ec_02724	NEK-118ec_02461	NEK-119ec_01346	NEK-11ec_00459	NEK-121ec_01525	NEK-122ec_00740	NEK-123ec_02030	NEK-124ec_02627	NEK-125ec_02517	NEK-126ec_00471	NEK-127ec_01068	NEK-12ec_00094	NEK-13ec_01962	NEK-15ec_00104	NEK-16ec_00555	NEK-18ec_01384	NEK-19ec_00436	NEK-1ec_00354	NEK-21ec_01707	NEK-22ec_02460	NEK-23ec_00784	NEK-24ec_00841	NEK-26ec_02159	NEK-28ec_00562	NEK-29ec_03660
yhhQ		Inner membrane protein YhhQ	96	96	1	2895	18314				605	695	664	NEK-101ec_02485	NEK-102ec_00230	NEK-103ec_01547	NEK-104ec_01946	NEK-105ec_01526	NEK-106ec_00510	NEK-108ec_01225	NEK-10ec_01480	NEK-112ec_01903	NEK-113ec_04197	NEK-114ec_00269	NEK-116ec_01540	NEK-118ec_01138	NEK-119ec_01695	NEK-11ec_02293	NEK-121ec_02107	NEK-122ec_03075	NEK-123ec_01272	NEK-124ec_02301	NEK-125ec_01592	NEK-126ec_02261	NEK-127ec_01356	NEK-12ec_02640	NEK-13ec_05471	NEK-15ec_01242	NEK-16ec_02215	NEK-18ec_01902	NEK-19ec_01542	NEK-1ec_00992	NEK-21ec_02808	NEK-22ec_03121	NEK-23ec_01332	NEK-24ec_02058	NEK-26ec_00964	NEK-28ec_02482	NEK-29ec_01737
kdgK_1		2-dehydro-3-deoxygluconokinase	96	96	1	2895	18405				443	929	923	NEK-101ec_02524	NEK-102ec_00190	NEK-103ec_01508	NEK-104ec_01906	NEK-105ec_01487	NEK-106ec_00550	NEK-108ec_01264	NEK-10ec_01441	NEK-112ec_01942	NEK-113ec_04236	NEK-114ec_00309	NEK-116ec_01580	NEK-118ec_01073	NEK-119ec_01736	NEK-11ec_02338	NEK-121ec_02146	NEK-122ec_03030	NEK-123ec_01311	NEK-124ec_02340	NEK-125ec_01631	NEK-126ec_02222	NEK-127ec_01317	NEK-12ec_02601	NEK-13ec_02891	NEK-15ec_01203	NEK-16ec_02254	NEK-18ec_01941	NEK-19ec_01581	NEK-1ec_01032	NEK-21ec_02847	NEK-22ec_03161	NEK-23ec_01371	NEK-24ec_02019	NEK-26ec_00925	NEK-28ec_02521	NEK-29ec_01777
xylA_1		Xylose isomerase	96	96	1	2895	19265				1322	1322	1322	NEK-101ec_02578	NEK-102ec_00137	NEK-103ec_01456	NEK-104ec_01854	NEK-105ec_01435	NEK-106ec_00602	NEK-108ec_01316	NEK-10ec_02770	NEK-112ec_01994	NEK-113ec_02904	NEK-114ec_00363	NEK-116ec_01632	NEK-118ec_01022	NEK-119ec_01788	NEK-11ec_02388	NEK-121ec_02198	NEK-122ec_02979	NEK-123ec_01363	NEK-124ec_02682	NEK-125ec_01683	NEK-126ec_02168	NEK-127ec_01263	NEK-12ec_03455	NEK-13ec_02931	NEK-15ec_01146	NEK-16ec_02306	NEK-18ec_01993	NEK-19ec_01633	NEK-1ec_01084	NEK-21ec_03576	NEK-22ec_03500	NEK-23ec_01423	NEK-24ec_01971	NEK-26ec_00873	NEK-28ec_03983	NEK-29ec_03567
mtlD		Mannitol-1-phosphate 5-dehydrogenase	96	96	1	2895	19202				1148	1148	1148	NEK-101ec_02593	NEK-102ec_00115	NEK-103ec_01441	NEK-104ec_01841	NEK-105ec_01411	NEK-106ec_00617	NEK-108ec_01331	NEK-10ec_02783	NEK-112ec_02007	NEK-113ec_02889	NEK-114ec_00378	NEK-116ec_01645	NEK-118ec_01004	NEK-119ec_01802	NEK-11ec_02406	NEK-121ec_02213	NEK-122ec_02961	NEK-123ec_01376	NEK-124ec_02697	NEK-125ec_01698	NEK-126ec_02153	NEK-127ec_01248	NEK-12ec_03437	NEK-13ec_04786	NEK-15ec_01133	NEK-16ec_02321	NEK-18ec_02008	NEK-19ec_01651	NEK-1ec_01097	NEK-21ec_03591	NEK-22ec_03487	NEK-23ec_01438	NEK-24ec_01958	NEK-26ec_00858	NEK-28ec_03998	NEK-29ec_03580
ssuC_1		Putative aliphatic sulfonates transport permease protein SsuC	96	96	1	2895	12550				905	995	994	NEK-101ec_02748	NEK-102ec_03090	NEK-103ec_00103	NEK-104ec_03293	NEK-105ec_00158	NEK-106ec_00101	NEK-108ec_00101	NEK-10ec_02721	NEK-112ec_02810	NEK-113ec_00152	NEK-114ec_02316	NEK-116ec_03381	NEK-118ec_00608	NEK-119ec_01550	NEK-11ec_00261	NEK-121ec_00549	NEK-122ec_00939	NEK-123ec_03405	NEK-124ec_03337	NEK-125ec_01396	NEK-126ec_02649	NEK-127ec_00101	NEK-12ec_00298	NEK-13ec_00853	NEK-15ec_02862	NEK-16ec_00769	NEK-18ec_00935	NEK-19ec_00242	NEK-1ec_00149	NEK-21ec_03741	NEK-22ec_01092	NEK-23ec_00998	NEK-24ec_03646	NEK-26ec_00583	NEK-28ec_02632	NEK-29ec_00167
ssuA_1		Putative aliphatic sulfonates-binding protein	96	96	1	2895	12552				887	974	962	NEK-101ec_02750	NEK-102ec_03092	NEK-103ec_00101	NEK-104ec_03291	NEK-105ec_00156	NEK-106ec_00099	NEK-108ec_00099	NEK-10ec_02719	NEK-112ec_02812	NEK-113ec_00150	NEK-114ec_02314	NEK-116ec_03383	NEK-118ec_00606	NEK-119ec_01548	NEK-11ec_00263	NEK-121ec_00551	NEK-122ec_00937	NEK-123ec_03407	NEK-124ec_03339	NEK-125ec_01394	NEK-126ec_02647	NEK-127ec_00099	NEK-12ec_00295	NEK-13ec_00851	NEK-15ec_02860	NEK-16ec_00767	NEK-18ec_00937	NEK-19ec_00244	NEK-1ec_00151	NEK-21ec_03743	NEK-22ec_01094	NEK-23ec_00996	NEK-24ec_03648	NEK-26ec_00585	NEK-28ec_02630	NEK-29ec_00165
sufB		FeS cluster assembly protein SufB	96	96	1	2895	12596				821	1487	1480	NEK-101ec_02781	NEK-102ec_03123	NEK-103ec_00070	NEK-104ec_03260	NEK-105ec_00125	NEK-106ec_00068	NEK-108ec_00068	NEK-10ec_02688	NEK-112ec_02843	NEK-113ec_00119	NEK-114ec_02283	NEK-116ec_03414	NEK-118ec_00575	NEK-119ec_01517	NEK-11ec_00294	NEK-121ec_00582	NEK-122ec_00906	NEK-123ec_03438	NEK-124ec_03370	NEK-125ec_01362	NEK-126ec_02616	NEK-127ec_00068	NEK-12ec_00264	NEK-13ec_00820	NEK-15ec_02829	NEK-16ec_00736	NEK-18ec_00968	NEK-19ec_00275	NEK-1ec_00182	NEK-21ec_03774	NEK-22ec_01125	NEK-23ec_00965	NEK-24ec_03679	NEK-26ec_00616	NEK-28ec_02599	NEK-29ec_00133
ppsA		Phosphoenolpyruvate synthase	96	96	1	2895	12626				569	2378	2359	NEK-101ec_02802	NEK-102ec_03146	NEK-103ec_00049	NEK-104ec_03237	NEK-105ec_00104	NEK-106ec_00047	NEK-108ec_00048	NEK-10ec_02665	NEK-112ec_02866	NEK-113ec_00097	NEK-114ec_02260	NEK-116ec_03437	NEK-118ec_00549	NEK-119ec_01494	NEK-11ec_00314	NEK-121ec_00604	NEK-122ec_00886	NEK-123ec_03461	NEK-124ec_03391	NEK-125ec_01342	NEK-126ec_02593	NEK-127ec_00048	NEK-12ec_00242	NEK-13ec_00797	NEK-15ec_02806	NEK-16ec_00713	NEK-18ec_03812	NEK-19ec_00295	NEK-1ec_00206	NEK-21ec_03795	NEK-22ec_01148	NEK-23ec_00942	NEK-24ec_03702	NEK-26ec_00640	NEK-28ec_02578	NEK-29ec_00110
oppD_1		Oligopeptide transport ATP-binding protein OppD	96	96	1	2895	12673				392	1013	1006	NEK-101ec_02836	NEK-102ec_03180	NEK-103ec_00015	NEK-104ec_03203	NEK-105ec_00070	NEK-106ec_00013	NEK-108ec_00014	NEK-10ec_02631	NEK-112ec_02900	NEK-113ec_00063	NEK-114ec_02226	NEK-116ec_03471	NEK-118ec_00515	NEK-119ec_01460	NEK-11ec_00348	NEK-121ec_00638	NEK-122ec_00852	NEK-123ec_03495	NEK-124ec_04796	NEK-125ec_01308	NEK-126ec_02559	NEK-127ec_00014	NEK-12ec_00208	NEK-13ec_00763	NEK-15ec_02772	NEK-16ec_00679	NEK-18ec_03846	NEK-19ec_00329	NEK-1ec_00240	NEK-21ec_04080	NEK-22ec_01182	NEK-23ec_00908	NEK-24ec_03736	NEK-26ec_00674	NEK-28ec_02544	NEK-29ec_00075
hemA		Glutamyl-tRNA reductase	96	96	1	2895	12724				1256	1256	1256	NEK-101ec_02877	NEK-102ec_03221	NEK-103ec_04345	NEK-104ec_00843	NEK-105ec_00028	NEK-106ec_01349	NEK-108ec_02115	NEK-10ec_00027	NEK-112ec_02941	NEK-113ec_00022	NEK-114ec_03926	NEK-116ec_04550	NEK-118ec_02384	NEK-119ec_01419	NEK-11ec_00389	NEK-121ec_01598	NEK-122ec_00810	NEK-123ec_02105	NEK-124ec_04225	NEK-125ec_04499	NEK-126ec_04408	NEK-127ec_04610	NEK-12ec_00166	NEK-13ec_00723	NEK-15ec_00027	NEK-16ec_00638	NEK-18ec_04715	NEK-19ec_00370	NEK-1ec_00281	NEK-21ec_04039	NEK-22ec_04087	NEK-23ec_00867	NEK-24ec_00925	NEK-26ec_00715	NEK-28ec_04072	NEK-29ec_00035
dauA_1		C4-dicarboxylic acid transporter DauA	96	96	1	2895	12729				1652	1652	1652	NEK-101ec_02881	NEK-102ec_03225	NEK-103ec_04349	NEK-104ec_00839	NEK-105ec_00024	NEK-106ec_01345	NEK-108ec_02119	NEK-10ec_00031	NEK-112ec_02945	NEK-113ec_00018	NEK-114ec_03930	NEK-116ec_04554	NEK-118ec_02388	NEK-119ec_01415	NEK-11ec_00393	NEK-121ec_01594	NEK-122ec_00806	NEK-123ec_02101	NEK-124ec_04221	NEK-125ec_04495	NEK-126ec_04412	NEK-127ec_04606	NEK-12ec_00162	NEK-13ec_00719	NEK-15ec_00031	NEK-16ec_00634	NEK-18ec_04711	NEK-19ec_00374	NEK-1ec_00285	NEK-21ec_04035	NEK-22ec_04083	NEK-23ec_00863	NEK-24ec_00921	NEK-26ec_00719	NEK-28ec_04076	NEK-29ec_00031
ompF		Outer membrane protein F	96	96	1	2895	5618				974	1112	1078	NEK-101ec_02939	NEK-102ec_04596	NEK-103ec_01589	NEK-104ec_04525	NEK-105ec_00925	NEK-106ec_03012	NEK-108ec_03167	NEK-10ec_02922	NEK-112ec_01506	NEK-113ec_03522	NEK-114ec_01300	NEK-116ec_04426	NEK-118ec_03880	NEK-119ec_04741	NEK-11ec_02190	NEK-121ec_03179	NEK-122ec_02689	NEK-123ec_00402	NEK-124ec_03094	NEK-125ec_02948	NEK-126ec_03988	NEK-127ec_04432	NEK-12ec_01486	NEK-13ec_01363	NEK-15ec_03129	NEK-16ec_03317	NEK-18ec_03539	NEK-19ec_02556	NEK-1ec_04632	NEK-21ec_02155	NEK-22ec_03692	NEK-23ec_02354	NEK-24ec_04074	NEK-26ec_01795	NEK-28ec_03518	NEK-29ec_00653
pepN		Aminopeptidase N	96	96	1	2895	5627				2615	2615	2615	NEK-101ec_02947	NEK-102ec_04604	NEK-103ec_01597	NEK-104ec_04517	NEK-105ec_00933	NEK-106ec_03020	NEK-108ec_03175	NEK-10ec_02930	NEK-112ec_01498	NEK-113ec_03530	NEK-114ec_04746	NEK-116ec_04434	NEK-118ec_03872	NEK-119ec_04749	NEK-11ec_02193	NEK-121ec_03187	NEK-122ec_02686	NEK-123ec_00394	NEK-124ec_03102	NEK-125ec_02956	NEK-126ec_03980	NEK-127ec_04440	NEK-12ec_01489	NEK-13ec_01355	NEK-15ec_03121	NEK-16ec_03325	NEK-18ec_03547	NEK-19ec_02553	NEK-1ec_04640	NEK-21ec_02163	NEK-22ec_03700	NEK-23ec_02362	NEK-24ec_04066	NEK-26ec_01787	NEK-28ec_03526	NEK-29ec_00661
mgsA		Methylglyoxal synthase	96	96	1	2895	5651				458	473	472	NEK-101ec_02970	NEK-102ec_04627	NEK-103ec_01620	NEK-104ec_04494	NEK-105ec_00956	NEK-106ec_03043	NEK-108ec_03198	NEK-10ec_02953	NEK-112ec_01475	NEK-113ec_03553	NEK-114ec_02487	NEK-116ec_04457	NEK-118ec_03849	NEK-119ec_04772	NEK-11ec_02216	NEK-121ec_03210	NEK-122ec_02663	NEK-123ec_00371	NEK-124ec_03125	NEK-125ec_02979	NEK-126ec_03957	NEK-127ec_04463	NEK-12ec_01512	NEK-13ec_01332	NEK-15ec_03098	NEK-16ec_03348	NEK-18ec_03570	NEK-19ec_02530	NEK-1ec_04663	NEK-21ec_02186	NEK-22ec_03723	NEK-23ec_02385	NEK-24ec_04043	NEK-26ec_01764	NEK-28ec_03549	NEK-29ec_00684
efeU		Ferrous iron permease EfeU	96	96	1	2895	5749				830	902	830	NEK-101ec_03018	NEK-102ec_04408	NEK-103ec_01698	NEK-104ec_04354	NEK-105ec_01009	NEK-106ec_03673	NEK-108ec_03245	NEK-10ec_03014	NEK-112ec_01419	NEK-113ec_03599	NEK-114ec_02438	NEK-116ec_02841	NEK-118ec_04721	NEK-119ec_04646	NEK-11ec_03602	NEK-121ec_03258	NEK-122ec_02601	NEK-123ec_00311	NEK-124ec_03174	NEK-125ec_03033	NEK-126ec_04785	NEK-127ec_03805	NEK-12ec_01571	NEK-13ec_02982	NEK-15ec_03050	NEK-16ec_03396	NEK-18ec_03619	NEK-19ec_02468	NEK-1ec_04521	NEK-21ec_02235	NEK-22ec_02636	NEK-23ec_02431	NEK-24ec_04307	NEK-26ec_01716	NEK-28ec_03445	NEK-29ec_00746
ycdX		putative phosphatase YcdX	96	96	1	2895	5762				473	737	734	NEK-101ec_03028	NEK-102ec_04502	NEK-103ec_01708	NEK-104ec_04489	NEK-105ec_04344	NEK-106ec_03688	NEK-108ec_03255	NEK-10ec_04326	NEK-112ec_01398	NEK-113ec_04500	NEK-114ec_02428	NEK-116ec_02852	NEK-118ec_04794	NEK-119ec_00568	NEK-11ec_03612	NEK-121ec_03268	NEK-122ec_02251	NEK-123ec_00288	NEK-124ec_04051	NEK-125ec_04113	NEK-126ec_01488	NEK-127ec_03816	NEK-12ec_03489	NEK-13ec_02994	NEK-15ec_03038	NEK-16ec_00855	NEK-18ec_04410	NEK-19ec_00574	NEK-1ec_04734	NEK-21ec_04251	NEK-22ec_02647	NEK-23ec_02441	NEK-24ec_04319	NEK-26ec_04362	NEK-28ec_03435	NEK-29ec_00758
mdoH		Glucans biosynthesis glucosyltransferase H	96	96	1	2895	5772				413	2528	2505	NEK-101ec_03035	NEK-102ec_04509	NEK-103ec_01715	NEK-104ec_04482	NEK-105ec_04351	NEK-106ec_03695	NEK-108ec_03262	NEK-10ec_04319	NEK-112ec_01391	NEK-113ec_04507	NEK-114ec_02421	NEK-116ec_02859	NEK-118ec_04787	NEK-119ec_00575	NEK-11ec_03619	NEK-121ec_03275	NEK-122ec_02244	NEK-123ec_00281	NEK-124ec_04058	NEK-125ec_04120	NEK-126ec_01495	NEK-127ec_03823	NEK-12ec_03496	NEK-13ec_03001	NEK-15ec_03031	NEK-16ec_00862	NEK-18ec_04403	NEK-19ec_00581	NEK-1ec_04727	NEK-21ec_04258	NEK-22ec_02654	NEK-23ec_02448	NEK-24ec_04326	NEK-26ec_04369	NEK-28ec_03428	NEK-29ec_00765
rluC		Ribosomal large subunit pseudouridine synthase C	96	96	1	2895	5793				995	1037	995	NEK-101ec_03055	NEK-102ec_04529	NEK-103ec_01735	NEK-104ec_04462	NEK-105ec_04371	NEK-106ec_03715	NEK-108ec_03282	NEK-10ec_04299	NEK-112ec_01371	NEK-113ec_04527	NEK-114ec_02401	NEK-116ec_02879	NEK-118ec_04767	NEK-119ec_00595	NEK-11ec_03639	NEK-121ec_03295	NEK-122ec_02224	NEK-123ec_00261	NEK-124ec_04078	NEK-125ec_04140	NEK-126ec_01515	NEK-127ec_03843	NEK-12ec_03516	NEK-13ec_03021	NEK-15ec_03011	NEK-16ec_00882	NEK-18ec_04383	NEK-19ec_00601	NEK-1ec_04707	NEK-21ec_04278	NEK-22ec_02674	NEK-23ec_02468	NEK-24ec_04346	NEK-26ec_04389	NEK-28ec_03408	NEK-29ec_00785
fabD_2		Malonyl CoA-acyl carrier protein transacylase	96	96	1	2895	5800				929	929	929	NEK-101ec_03061	NEK-102ec_04535	NEK-103ec_01741	NEK-104ec_04456	NEK-105ec_04377	NEK-106ec_03721	NEK-108ec_03288	NEK-10ec_04293	NEK-112ec_01365	NEK-113ec_04533	NEK-114ec_02395	NEK-116ec_02885	NEK-118ec_04761	NEK-119ec_00601	NEK-11ec_03645	NEK-121ec_03301	NEK-122ec_02218	NEK-123ec_00255	NEK-124ec_04084	NEK-125ec_04146	NEK-126ec_01521	NEK-127ec_03849	NEK-12ec_03522	NEK-13ec_04171	NEK-15ec_03005	NEK-16ec_00888	NEK-18ec_04377	NEK-19ec_00607	NEK-1ec_04701	NEK-21ec_04284	NEK-22ec_02680	NEK-23ec_02474	NEK-24ec_04352	NEK-26ec_04395	NEK-28ec_03402	NEK-29ec_00791
nagZ		Beta-hexosaminidase	96	96	1	2895	5817				1022	1028	1022	NEK-101ec_03075	NEK-102ec_04549	NEK-103ec_01755	NEK-104ec_04442	NEK-105ec_04391	NEK-106ec_03735	NEK-108ec_03302	NEK-10ec_04279	NEK-112ec_01351	NEK-113ec_04547	NEK-114ec_02381	NEK-116ec_02899	NEK-118ec_04747	NEK-119ec_00615	NEK-11ec_03659	NEK-121ec_03315	NEK-122ec_02204	NEK-123ec_00241	NEK-124ec_04098	NEK-125ec_04160	NEK-126ec_01535	NEK-127ec_03863	NEK-12ec_03536	NEK-13ec_04157	NEK-15ec_02991	NEK-16ec_00902	NEK-18ec_04363	NEK-19ec_00621	NEK-1ec_04687	NEK-21ec_04298	NEK-22ec_02694	NEK-23ec_02488	NEK-24ec_04366	NEK-26ec_04409	NEK-28ec_03388	NEK-29ec_00805
ndh		NADH dehydrogenase	96	96	1	2895	5819				1304	1304	1304	NEK-101ec_03077	NEK-102ec_04551	NEK-103ec_01757	NEK-104ec_04440	NEK-105ec_04393	NEK-106ec_03737	NEK-108ec_03304	NEK-10ec_04277	NEK-112ec_01349	NEK-113ec_04549	NEK-114ec_02379	NEK-116ec_02901	NEK-118ec_04745	NEK-119ec_00617	NEK-11ec_03661	NEK-121ec_03317	NEK-122ec_02202	NEK-123ec_00239	NEK-124ec_04100	NEK-125ec_04162	NEK-126ec_01537	NEK-127ec_03865	NEK-12ec_03538	NEK-13ec_04155	NEK-15ec_02989	NEK-16ec_00904	NEK-18ec_04361	NEK-19ec_00623	NEK-1ec_04685	NEK-21ec_04300	NEK-22ec_02696	NEK-23ec_02490	NEK-24ec_04368	NEK-26ec_04411	NEK-28ec_03386	NEK-29ec_00807
nqrB		Na( )-translocating NADH-quinone reductase subunit B	96	96	1	2895	17296				1238	1946	1245	NEK-101ec_03119	NEK-102ec_04670	NEK-103ec_02974	NEK-104ec_01211	NEK-105ec_04506	NEK-106ec_04538	NEK-108ec_00643	NEK-10ec_00568	NEK-112ec_03933	NEK-113ec_01357	NEK-114ec_04381	NEK-116ec_00654	NEK-118ec_02113	NEK-119ec_00021	NEK-11ec_00956	NEK-121ec_00671	NEK-122ec_01249	NEK-123ec_02152	NEK-124ec_00021	NEK-125ec_00330	NEK-126ec_01202	NEK-127ec_04514	NEK-12ec_04461	NEK-13ec_03888	NEK-15ec_04598	NEK-16ec_03086	NEK-18ec_04474	NEK-19ec_04789	NEK-1ec_04918	NEK-21ec_00021	NEK-22ec_04210	NEK-23ec_02531	NEK-24ec_00021	NEK-26ec_03826	NEK-28ec_04495	NEK-29ec_01118
group_3472		hypothetical protein	96	96	1	2895	17302				215	215	215	NEK-101ec_03124	NEK-102ec_04665	NEK-103ec_02979	NEK-104ec_01216	NEK-105ec_04501	NEK-106ec_04533	NEK-108ec_00648	NEK-10ec_00573	NEK-112ec_03928	NEK-113ec_01362	NEK-114ec_04386	NEK-116ec_00659	NEK-118ec_02108	NEK-119ec_00026	NEK-11ec_00961	NEK-121ec_00676	NEK-122ec_01254	NEK-123ec_02157	NEK-124ec_00026	NEK-125ec_00325	NEK-126ec_01207	NEK-127ec_04509	NEK-12ec_04456	NEK-13ec_03893	NEK-15ec_04603	NEK-16ec_03081	NEK-18ec_04469	NEK-19ec_04784	NEK-1ec_04913	NEK-21ec_00026	NEK-22ec_04205	NEK-23ec_02536	NEK-24ec_00026	NEK-26ec_03831	NEK-28ec_04500	NEK-29ec_01113
ecpD		Fimbria adhesin EcpD	96	96	1	2895	17030				371	1643	1629	NEK-101ec_03182	NEK-102ec_02102	NEK-103ec_03048	NEK-104ec_01267	NEK-105ec_02088	NEK-106ec_02274	NEK-108ec_00701	NEK-10ec_00635	NEK-112ec_03875	NEK-113ec_01415	NEK-114ec_00023	NEK-116ec_00714	NEK-118ec_02058	NEK-119ec_00097	NEK-11ec_01008	NEK-121ec_00744	NEK-122ec_01314	NEK-123ec_02205	NEK-124ec_00099	NEK-125ec_00278	NEK-126ec_01258	NEK-127ec_02739	NEK-12ec_02089	NEK-13ec_03223	NEK-15ec_02016	NEK-16ec_03034	NEK-18ec_01781	NEK-19ec_02138	NEK-1ec_01572	NEK-21ec_00099	NEK-22ec_00452	NEK-23ec_02604	NEK-24ec_00088	NEK-26ec_03884	NEK-28ec_02216	NEK-29ec_01056
hemB		Delta-aminolevulinic acid dehydratase	96	96	1	2895	17000				974	974	974	NEK-101ec_03205	NEK-102ec_02125	NEK-103ec_03071	NEK-104ec_01290	NEK-105ec_02110	NEK-106ec_02296	NEK-108ec_00723	NEK-10ec_00658	NEK-112ec_02325	NEK-113ec_01437	NEK-114ec_00045	NEK-116ec_00737	NEK-118ec_02035	NEK-119ec_00120	NEK-11ec_01031	NEK-121ec_00767	NEK-122ec_01337	NEK-123ec_02228	NEK-124ec_00122	NEK-125ec_00256	NEK-126ec_01281	NEK-127ec_02717	NEK-12ec_02066	NEK-13ec_03201	NEK-15ec_02039	NEK-16ec_03012	NEK-18ec_01758	NEK-19ec_02161	NEK-1ec_01595	NEK-21ec_00122	NEK-22ec_00475	NEK-23ec_02627	NEK-24ec_00110	NEK-26ec_02405	NEK-28ec_02239	NEK-29ec_01033
ddlA		D-alanine--D-alanine ligase A	96	96	1	2895	16988				167	1130	1087	NEK-101ec_03212	NEK-102ec_02132	NEK-103ec_03078	NEK-104ec_01297	NEK-105ec_02117	NEK-106ec_02303	NEK-108ec_00730	NEK-10ec_00665	NEK-112ec_02332	NEK-113ec_01444	NEK-114ec_00052	NEK-116ec_00744	NEK-118ec_02028	NEK-119ec_00127	NEK-11ec_01038	NEK-121ec_00774	NEK-122ec_01344	NEK-123ec_02235	NEK-124ec_00129	NEK-125ec_00249	NEK-126ec_01288	NEK-127ec_02710	NEK-12ec_02059	NEK-13ec_03194	NEK-15ec_02046	NEK-16ec_03005	NEK-18ec_01751	NEK-19ec_02168	NEK-1ec_01602	NEK-21ec_00129	NEK-22ec_00482	NEK-23ec_02634	NEK-24ec_00117	NEK-26ec_02412	NEK-28ec_02246	NEK-29ec_01026
proC		Pyrroline-5-carboxylate reductase	96	96	1	2895	16977				809	809	809	NEK-101ec_03218	NEK-102ec_02138	NEK-103ec_03084	NEK-104ec_01303	NEK-105ec_02123	NEK-106ec_02309	NEK-108ec_00736	NEK-10ec_00671	NEK-112ec_02338	NEK-113ec_01450	NEK-114ec_00058	NEK-116ec_00750	NEK-118ec_02022	NEK-119ec_00133	NEK-11ec_01044	NEK-121ec_00780	NEK-122ec_01350	NEK-123ec_02241	NEK-124ec_00135	NEK-125ec_00243	NEK-126ec_01294	NEK-127ec_02704	NEK-12ec_02053	NEK-13ec_03187	NEK-15ec_02052	NEK-16ec_02999	NEK-18ec_01745	NEK-19ec_02174	NEK-1ec_01608	NEK-21ec_00135	NEK-22ec_00488	NEK-23ec_02640	NEK-24ec_00123	NEK-26ec_02418	NEK-28ec_02252	NEK-29ec_01020
rdgC		Recombination-associated protein RdgC	96	96	1	2895	16970				314	911	904	NEK-101ec_03225	NEK-102ec_02145	NEK-103ec_03091	NEK-104ec_01310	NEK-105ec_02130	NEK-106ec_02316	NEK-108ec_00743	NEK-10ec_00678	NEK-112ec_02345	NEK-113ec_01457	NEK-114ec_00065	NEK-116ec_00757	NEK-118ec_02015	NEK-119ec_00140	NEK-11ec_01051	NEK-121ec_00787	NEK-122ec_01357	NEK-123ec_02248	NEK-124ec_00142	NEK-125ec_00236	NEK-126ec_01301	NEK-127ec_02697	NEK-12ec_02046	NEK-13ec_03180	NEK-15ec_02059	NEK-16ec_02992	NEK-18ec_01738	NEK-19ec_02181	NEK-1ec_01615	NEK-21ec_00142	NEK-22ec_00495	NEK-23ec_02647	NEK-24ec_00130	NEK-26ec_02425	NEK-28ec_02259	NEK-29ec_01013
brnQ		Branched-chain amino acid transport system 2 carrier protein	96	96	1	2895	16961				1319	1403	1360	NEK-101ec_03231	NEK-102ec_02151	NEK-103ec_03097	NEK-104ec_01316	NEK-105ec_02136	NEK-106ec_02322	NEK-108ec_00749	NEK-10ec_00684	NEK-112ec_02351	NEK-113ec_01463	NEK-114ec_00071	NEK-116ec_00763	NEK-118ec_02009	NEK-119ec_00146	NEK-11ec_01057	NEK-121ec_00793	NEK-122ec_01363	NEK-123ec_02254	NEK-124ec_00148	NEK-125ec_00230	NEK-126ec_01307	NEK-127ec_02691	NEK-12ec_02040	NEK-13ec_04944	NEK-15ec_02065	NEK-16ec_02985	NEK-18ec_01732	NEK-19ec_02187	NEK-1ec_01621	NEK-21ec_00148	NEK-22ec_00501	NEK-23ec_02653	NEK-24ec_00136	NEK-26ec_02431	NEK-28ec_02265	NEK-29ec_01007
nusB		N utilization substance protein B	96	96	1	2895	16932				419	419	419	NEK-101ec_03258	NEK-102ec_02177	NEK-103ec_02373	NEK-104ec_01342	NEK-105ec_02162	NEK-106ec_02348	NEK-108ec_00775	NEK-10ec_00711	NEK-112ec_02377	NEK-113ec_01489	NEK-114ec_00097	NEK-116ec_00790	NEK-118ec_01983	NEK-119ec_00173	NEK-11ec_01083	NEK-121ec_00819	NEK-122ec_01389	NEK-123ec_02281	NEK-124ec_00174	NEK-125ec_00204	NEK-126ec_01333	NEK-127ec_02664	NEK-12ec_02014	NEK-13ec_00338	NEK-15ec_02091	NEK-16ec_02959	NEK-18ec_01705	NEK-19ec_02213	NEK-1ec_01648	NEK-21ec_00174	NEK-22ec_00528	NEK-23ec_02679	NEK-24ec_00163	NEK-26ec_02457	NEK-28ec_02291	NEK-29ec_00980
ung		Uracil-DNA glycosylase	96	96	1	2895	14173				689	689	689	NEK-101ec_03294	NEK-102ec_03081	NEK-103ec_02539	NEK-104ec_02896	NEK-105ec_03092	NEK-106ec_03449	NEK-108ec_03688	NEK-10ec_02456	NEK-112ec_03127	NEK-113ec_02626	NEK-114ec_01592	NEK-116ec_02424	NEK-118ec_03688	NEK-119ec_04101	NEK-11ec_04053	NEK-121ec_03710	NEK-122ec_03860	NEK-123ec_03681	NEK-124ec_03294	NEK-125ec_03870	NEK-126ec_03669	NEK-127ec_03333	NEK-12ec_03101	NEK-13ec_04575	NEK-15ec_03654	NEK-16ec_04006	NEK-18ec_03185	NEK-19ec_03901	NEK-1ec_02280	NEK-21ec_03262	NEK-22ec_00424	NEK-23ec_03748	NEK-24ec_03450	NEK-26ec_02788	NEK-28ec_05054	NEK-29ec_02121
hmp		Flavohemoprotein	96	96	1	2895	14213				959	1190	1187	NEK-101ec_03320	NEK-102ec_03055	NEK-103ec_02565	NEK-104ec_02922	NEK-105ec_03066	NEK-106ec_03423	NEK-108ec_03714	NEK-10ec_02430	NEK-112ec_03153	NEK-113ec_02652	NEK-114ec_01566	NEK-116ec_02397	NEK-118ec_03662	NEK-119ec_04075	NEK-11ec_04079	NEK-121ec_03736	NEK-122ec_03886	NEK-123ec_03707	NEK-124ec_03268	NEK-125ec_03844	NEK-126ec_03643	NEK-127ec_03307	NEK-12ec_03127	NEK-13ec_03558	NEK-15ec_03628	NEK-16ec_03980	NEK-18ec_03159	NEK-19ec_03875	NEK-1ec_02307	NEK-21ec_03288	NEK-22ec_00397	NEK-23ec_03774	NEK-24ec_03476	NEK-26ec_02814	NEK-28ec_02810	NEK-29ec_02095
glyA1		Serine hydroxymethyltransferase 1	96	96	1	2895	14214				209	1253	1242	NEK-101ec_03321	NEK-102ec_03054	NEK-103ec_02566	NEK-104ec_02923	NEK-105ec_03065	NEK-106ec_03422	NEK-108ec_03715	NEK-10ec_02429	NEK-112ec_03154	NEK-113ec_02653	NEK-114ec_01565	NEK-116ec_02396	NEK-118ec_03661	NEK-119ec_04074	NEK-11ec_04080	NEK-121ec_03737	NEK-122ec_03887	NEK-123ec_03708	NEK-124ec_03267	NEK-125ec_03843	NEK-126ec_03642	NEK-127ec_03306	NEK-12ec_03128	NEK-13ec_03557	NEK-15ec_03627	NEK-16ec_03979	NEK-18ec_03158	NEK-19ec_03874	NEK-1ec_02308	NEK-21ec_03289	NEK-22ec_00396	NEK-23ec_03775	NEK-24ec_03477	NEK-26ec_02815	NEK-28ec_02809	NEK-29ec_02094
hscA		Chaperone protein HscA	96	96	1	2895	14322				1850	1850	1850	NEK-101ec_03339	NEK-102ec_03036	NEK-103ec_02584	NEK-104ec_02941	NEK-105ec_03047	NEK-106ec_03404	NEK-108ec_03733	NEK-10ec_02411	NEK-112ec_03172	NEK-113ec_02671	NEK-114ec_01547	NEK-116ec_02378	NEK-118ec_03642	NEK-119ec_04056	NEK-11ec_04094	NEK-121ec_03755	NEK-122ec_03901	NEK-123ec_03726	NEK-124ec_03249	NEK-125ec_03825	NEK-126ec_03624	NEK-127ec_03288	NEK-12ec_03141	NEK-13ec_03539	NEK-15ec_03609	NEK-16ec_03961	NEK-18ec_03140	NEK-19ec_03860	NEK-1ec_02326	NEK-21ec_03307	NEK-22ec_00378	NEK-23ec_03793	NEK-24ec_03495	NEK-26ec_02833	NEK-28ec_02791	NEK-29ec_02076
ppk		Polyphosphate kinase	96	96	1	2895	14464				1757	2060	2056	NEK-101ec_03369	NEK-102ec_03007	NEK-103ec_02613	NEK-104ec_02972	NEK-105ec_03015	NEK-106ec_03322	NEK-108ec_03762	NEK-10ec_02382	NEK-112ec_03201	NEK-113ec_02700	NEK-114ec_01518	NEK-116ec_02296	NEK-118ec_03610	NEK-119ec_04027	NEK-11ec_04122	NEK-121ec_03784	NEK-122ec_03929	NEK-123ec_03757	NEK-124ec_03755	NEK-125ec_03891	NEK-126ec_03595	NEK-127ec_03258	NEK-12ec_03169	NEK-13ec_04233	NEK-15ec_03578	NEK-16ec_03920	NEK-18ec_03111	NEK-19ec_03832	NEK-1ec_02355	NEK-21ec_03338	NEK-22ec_00348	NEK-23ec_03824	NEK-24ec_03524	NEK-26ec_02862	NEK-28ec_02761	NEK-29ec_02045
ligA		DNA ligase	96	96	1	2895	14603				893	2024	2003	NEK-101ec_03437	NEK-102ec_02939	NEK-103ec_02681	NEK-104ec_03040	NEK-105ec_02947	NEK-106ec_05080	NEK-108ec_03830	NEK-10ec_02314	NEK-112ec_03269	NEK-113ec_02768	NEK-114ec_01450	NEK-116ec_02228	NEK-118ec_03558	NEK-119ec_03959	NEK-11ec_04429	NEK-121ec_03852	NEK-122ec_03980	NEK-123ec_03826	NEK-124ec_03823	NEK-125ec_03959	NEK-126ec_03527	NEK-127ec_03190	NEK-12ec_03224	NEK-13ec_05211	NEK-15ec_03510	NEK-16ec_03852	NEK-18ec_03043	NEK-19ec_03777	NEK-1ec_02423	NEK-21ec_03406	NEK-22ec_00280	NEK-23ec_03892	NEK-24ec_03592	NEK-26ec_02930	NEK-28ec_02693	NEK-29ec_01977
rlmB		23S rRNA (guanosine-2'-O-)-methyltransferase RlmB	96	96	1	2895	12123				731	731	731	NEK-101ec_03485	NEK-102ec_01399	NEK-103ec_01214	NEK-104ec_02777	NEK-105ec_02354	NEK-106ec_03512	NEK-108ec_03391	NEK-10ec_03610	NEK-112ec_03690	NEK-113ec_02298	NEK-114ec_01961	NEK-116ec_02978	NEK-118ec_01759	NEK-119ec_03850	NEK-11ec_03000	NEK-121ec_02767	NEK-122ec_04085	NEK-123ec_03564	NEK-124ec_02427	NEK-125ec_02829	NEK-126ec_01000	NEK-127ec_03536	NEK-12ec_03627	NEK-13ec_04011	NEK-15ec_03864	NEK-16ec_04189	NEK-18ec_03249	NEK-19ec_04279	NEK-1ec_03987	NEK-21ec_02603	NEK-22ec_04160	NEK-23ec_03615	NEK-24ec_03171	NEK-26ec_03660	NEK-28ec_03004	NEK-29ec_02611
rbsA_3		Ribose import ATP-binding protein RbsA	96	96	1	2895	12189				1502	1502	1502	NEK-101ec_03530	NEK-102ec_01357	NEK-103ec_01258	NEK-104ec_02821	NEK-105ec_04213	NEK-106ec_03564	NEK-108ec_03438	NEK-10ec_05032	NEK-112ec_03732	NEK-113ec_02342	NEK-114ec_02009	NEK-116ec_03020	NEK-118ec_01795	NEK-119ec_03892	NEK-11ec_03042	NEK-121ec_02724	NEK-122ec_04043	NEK-123ec_03606	NEK-124ec_02468	NEK-125ec_02870	NEK-126ec_00954	NEK-127ec_03577	NEK-12ec_03669	NEK-13ec_05239	NEK-15ec_03904	NEK-16ec_04148	NEK-18ec_03290	NEK-19ec_04237	NEK-1ec_04447	NEK-21ec_02644	NEK-22ec_03524	NEK-23ec_03657	NEK-24ec_03218	NEK-26ec_03704	NEK-28ec_03048	NEK-29ec_02663
dgaE		D-glucosaminate-6-phosphate ammonia lyase	96	96	1	2895	12206				1118	1118	1118	NEK-101ec_03546	NEK-102ec_01341	NEK-103ec_01274	NEK-104ec_02837	NEK-105ec_04229	NEK-106ec_03580	NEK-108ec_03454	NEK-10ec_04412	NEK-112ec_04296	NEK-113ec_02358	NEK-114ec_02025	NEK-116ec_03036	NEK-118ec_01811	NEK-119ec_03908	NEK-11ec_03058	NEK-121ec_02708	NEK-122ec_04027	NEK-123ec_03622	NEK-124ec_02484	NEK-125ec_02886	NEK-126ec_00938	NEK-127ec_03593	NEK-12ec_03685	NEK-13ec_04485	NEK-15ec_03920	NEK-16ec_04649	NEK-18ec_03306	NEK-19ec_04221	NEK-1ec_04431	NEK-21ec_02660	NEK-22ec_03540	NEK-23ec_03673	NEK-24ec_03234	NEK-26ec_04701	NEK-28ec_03064	NEK-29ec_02679
ugpB_2		sn-glycerol-3-phosphate-binding periplasmic protein UgpB	96	96	1	2895	12465				1310	1343	1310	NEK-101ec_03586	NEK-102ec_01301	NEK-103ec_01313	NEK-104ec_02881	NEK-105ec_04268	NEK-106ec_05004	NEK-108ec_03499	NEK-10ec_04452	NEK-112ec_04335	NEK-113ec_02402	NEK-114ec_02069	NEK-116ec_04507	NEK-118ec_01847	NEK-119ec_03947	NEK-11ec_03094	NEK-121ec_02669	NEK-122ec_03991	NEK-123ec_03666	NEK-124ec_02528	NEK-125ec_04532	NEK-126ec_00894	NEK-127ec_04927	NEK-12ec_03721	NEK-13ec_04417	NEK-15ec_03959	NEK-16ec_04605	NEK-18ec_03345	NEK-19ec_04185	NEK-1ec_04391	NEK-21ec_05000	NEK-22ec_04904	NEK-23ec_03712	NEK-24ec_03278	NEK-26ec_04549	NEK-28ec_03103	NEK-29ec_04862
cpdA_2		3',5'-cyclic adenosine monophosphate phosphodiesterase CpdA	96	96	1	2895	12463				824	824	824	NEK-101ec_03588	NEK-102ec_01299	NEK-103ec_01315	NEK-104ec_02883	NEK-105ec_04270	NEK-106ec_05006	NEK-108ec_03501	NEK-10ec_04454	NEK-112ec_04337	NEK-113ec_02404	NEK-114ec_02071	NEK-116ec_04505	NEK-118ec_01849	NEK-119ec_03949	NEK-11ec_03096	NEK-121ec_02667	NEK-122ec_03989	NEK-123ec_03668	NEK-124ec_02530	NEK-125ec_04534	NEK-126ec_00892	NEK-127ec_04929	NEK-12ec_03723	NEK-13ec_04419	NEK-15ec_03961	NEK-16ec_04603	NEK-18ec_03347	NEK-19ec_04183	NEK-1ec_04389	NEK-21ec_05002	NEK-22ec_04906	NEK-23ec_03714	NEK-24ec_03280	NEK-26ec_04551	NEK-28ec_03105	NEK-29ec_04864
lacG_2		Lactose transport system permease protein LacG	96	96	1	2895	12462				887	887	887	NEK-101ec_03589	NEK-102ec_01298	NEK-103ec_01316	NEK-104ec_02884	NEK-105ec_04271	NEK-106ec_05007	NEK-108ec_03502	NEK-10ec_04455	NEK-112ec_04338	NEK-113ec_02405	NEK-114ec_02072	NEK-116ec_04504	NEK-118ec_01850	NEK-119ec_03950	NEK-11ec_03097	NEK-121ec_02666	NEK-122ec_03988	NEK-123ec_03669	NEK-124ec_02531	NEK-125ec_04535	NEK-126ec_00891	NEK-127ec_04930	NEK-12ec_03724	NEK-13ec_04420	NEK-15ec_03962	NEK-16ec_04602	NEK-18ec_03348	NEK-19ec_04182	NEK-1ec_04388	NEK-21ec_05003	NEK-22ec_04907	NEK-23ec_03715	NEK-24ec_03281	NEK-26ec_04552	NEK-28ec_03106	NEK-29ec_04865
aspA		Aspartate ammonia-lyase	96	96	1	2895	12001				1115	1436	1432	NEK-101ec_03601	NEK-102ec_01448	NEK-103ec_01166	NEK-104ec_02728	NEK-105ec_02404	NEK-106ec_03462	NEK-108ec_03344	NEK-10ec_03561	NEK-112ec_03641	NEK-113ec_02248	NEK-114ec_04544	NEK-116ec_02928	NEK-118ec_01709	NEK-119ec_03800	NEK-11ec_02547	NEK-121ec_02815	NEK-122ec_03819	NEK-123ec_03515	NEK-124ec_02377	NEK-125ec_02780	NEK-126ec_01048	NEK-127ec_03486	NEK-12ec_03060	NEK-13ec_04544	NEK-15ec_03814	NEK-16ec_04239	NEK-18ec_03199	NEK-19ec_03741	NEK-1ec_03939	NEK-21ec_02553	NEK-22ec_02723	NEK-23ec_03567	NEK-24ec_03124	NEK-26ec_03610	NEK-28ec_02955	NEK-29ec_02444
phnL		Alpha-D-ribose 1-methylphosphonate 5-triphosphate synthase subunit PhnL	96	96	1	2895	11959				680	788	682	NEK-101ec_03632	NEK-102ec_01480	NEK-103ec_01135	NEK-104ec_03489	NEK-105ec_02438	NEK-106ec_03852	NEK-108ec_04068	NEK-10ec_03398	NEK-112ec_03606	NEK-113ec_03617	NEK-114ec_04446	NEK-116ec_03500	NEK-118ec_01677	NEK-119ec_04346	NEK-11ec_02578	NEK-121ec_02846	NEK-122ec_03788	NEK-123ec_04105	NEK-124ec_04025	NEK-125ec_03066	NEK-126ec_01079	NEK-127ec_03650	NEK-12ec_03029	NEK-13ec_04181	NEK-15ec_04067	NEK-16ec_04116	NEK-18ec_03724	NEK-19ec_03710	NEK-1ec_03386	NEK-21ec_02519	NEK-22ec_02754	NEK-23ec_03922	NEK-24ec_03906	NEK-26ec_03506	NEK-28ec_02924	NEK-29ec_02478
ghxP		Guanine/hypoxanthine permease GhxP	96	96	1	2895	11916				1349	1349	1349	NEK-101ec_03661	NEK-102ec_01507	NEK-103ec_01106	NEK-104ec_03518	NEK-105ec_02467	NEK-106ec_03823	NEK-108ec_04039	NEK-10ec_03369	NEK-112ec_03577	NEK-113ec_03646	NEK-114ec_03169	NEK-116ec_03529	NEK-118ec_01650	NEK-119ec_04317	NEK-11ec_02605	NEK-121ec_02875	NEK-122ec_03761	NEK-123ec_04134	NEK-124ec_03996	NEK-125ec_03096	NEK-126ec_01108	NEK-127ec_03679	NEK-12ec_03002	NEK-13ec_05282	NEK-15ec_04038	NEK-16ec_04087	NEK-18ec_03695	NEK-19ec_03683	NEK-1ec_03413	NEK-21ec_02490	NEK-22ec_02783	NEK-23ec_03951	NEK-24ec_03935	NEK-26ec_03535	NEK-28ec_02895	NEK-29ec_02505
qorA		Quinone oxidoreductase 1	96	96	1	2895	11876				731	983	980	NEK-101ec_03689	NEK-102ec_01534	NEK-103ec_01078	NEK-104ec_03545	NEK-105ec_02494	NEK-106ec_03796	NEK-108ec_04012	NEK-10ec_03342	NEK-112ec_03550	NEK-113ec_03673	NEK-114ec_03196	NEK-116ec_03556	NEK-118ec_01623	NEK-119ec_04290	NEK-11ec_02632	NEK-121ec_02902	NEK-122ec_03734	NEK-123ec_04161	NEK-124ec_04346	NEK-125ec_03123	NEK-126ec_01135	NEK-127ec_03706	NEK-12ec_02975	NEK-13ec_03715	NEK-15ec_04012	NEK-16ec_04059	NEK-18ec_03668	NEK-19ec_03656	NEK-1ec_03440	NEK-21ec_04485	NEK-22ec_02811	NEK-23ec_03978	NEK-24ec_03962	NEK-26ec_03562	NEK-28ec_02867	NEK-29ec_02532
dusA		tRNA-dihydrouridine(20/20a) synthase	96	96	1	2895	11873				941	998	941	NEK-101ec_03691	NEK-102ec_01536	NEK-103ec_01076	NEK-104ec_03547	NEK-105ec_02496	NEK-106ec_03794	NEK-108ec_04010	NEK-10ec_03340	NEK-112ec_03548	NEK-113ec_03675	NEK-114ec_03198	NEK-116ec_03558	NEK-118ec_01621	NEK-119ec_04288	NEK-11ec_02634	NEK-121ec_02904	NEK-122ec_03732	NEK-123ec_04163	NEK-124ec_04344	NEK-125ec_03125	NEK-126ec_01137	NEK-127ec_03708	NEK-12ec_02973	NEK-13ec_03713	NEK-15ec_04010	NEK-16ec_04057	NEK-18ec_03666	NEK-19ec_03654	NEK-1ec_03442	NEK-21ec_04483	NEK-22ec_02813	NEK-23ec_03980	NEK-24ec_03964	NEK-26ec_03564	NEK-28ec_02865	NEK-29ec_02534
plsB		Glycerol-3-phosphate acyltransferase	96	96	1	2895	11866				2423	2423	2423	NEK-101ec_03698	NEK-102ec_01543	NEK-103ec_01069	NEK-104ec_03554	NEK-105ec_02503	NEK-106ec_03787	NEK-108ec_04003	NEK-10ec_03333	NEK-112ec_03541	NEK-113ec_03682	NEK-114ec_03205	NEK-116ec_03565	NEK-118ec_01614	NEK-119ec_04281	NEK-11ec_02641	NEK-121ec_02911	NEK-122ec_03725	NEK-123ec_04170	NEK-124ec_04337	NEK-125ec_03132	NEK-126ec_01144	NEK-127ec_03715	NEK-12ec_02966	NEK-13ec_03706	NEK-15ec_04003	NEK-16ec_04050	NEK-18ec_03659	NEK-19ec_03647	NEK-1ec_03449	NEK-21ec_04476	NEK-22ec_02820	NEK-23ec_03987	NEK-24ec_03971	NEK-26ec_03571	NEK-28ec_02858	NEK-29ec_02541
rluF		23S rRNA pseudouridine(2604) synthase	96	96	1	2895	11837				872	875	874	NEK-101ec_03718	NEK-102ec_01563	NEK-103ec_04742	NEK-104ec_03574	NEK-105ec_02523	NEK-106ec_03767	NEK-108ec_03983	NEK-10ec_03313	NEK-112ec_03521	NEK-113ec_03702	NEK-114ec_03225	NEK-116ec_03585	NEK-118ec_01594	NEK-119ec_04259	NEK-11ec_02663	NEK-121ec_02931	NEK-122ec_03703	NEK-123ec_04190	NEK-124ec_04317	NEK-125ec_03152	NEK-126ec_01165	NEK-127ec_03735	NEK-12ec_02944	NEK-13ec_03686	NEK-15ec_03983	NEK-16ec_04030	NEK-18ec_03639	NEK-19ec_03625	NEK-1ec_03469	NEK-21ec_04456	NEK-22ec_02840	NEK-23ec_04007	NEK-24ec_03991	NEK-26ec_03591	NEK-28ec_02838	NEK-29ec_02561
sotB_1		Sugar efflux transporter	96	96	1	2895	10535				893	1199	1195	NEK-101ec_03818	NEK-102ec_02526	NEK-103ec_03202	NEK-104ec_00069	NEK-105ec_01106	NEK-106ec_02718	NEK-108ec_00570	NEK-10ec_03257	NEK-112ec_02146	NEK-113ec_00654	NEK-114ec_02775	NEK-116ec_03167	NEK-118ec_00214	NEK-119ec_03420	NEK-11ec_04276	NEK-121ec_00052	NEK-122ec_03605	NEK-123ec_02532	NEK-124ec_02927	NEK-125ec_02013	NEK-126ec_00834	NEK-127ec_00588	NEK-12ec_02385	NEK-13ec_02111	NEK-15ec_00934	NEK-16ec_01339	NEK-18ec_00441	NEK-19ec_03993	NEK-1ec_02944	NEK-21ec_03151	NEK-22ec_01864	NEK-23ec_00193	NEK-24ec_01381	NEK-26ec_00087	NEK-28ec_01735	NEK-29ec_02383
group_3607		hypothetical protein	96	96	1	2895	10455				248	362	325	NEK-101ec_03866	NEK-102ec_02573	NEK-103ec_03248	NEK-104ec_00117	NEK-105ec_01060	NEK-106ec_02764	NEK-108ec_00617	NEK-10ec_05112	NEK-112ec_02099	NEK-113ec_00701	NEK-114ec_04723	NEK-116ec_03214	NEK-118ec_00262	NEK-119ec_03373	NEK-11ec_04317	NEK-121ec_00006	NEK-122ec_03652	NEK-123ec_02486	NEK-124ec_04758	NEK-125ec_02059	NEK-126ec_00881	NEK-127ec_00634	NEK-12ec_03989	NEK-13ec_02158	NEK-15ec_00981	NEK-16ec_01293	NEK-18ec_00394	NEK-19ec_03946	NEK-1ec_02897	NEK-21ec_03105	NEK-22ec_01816	NEK-23ec_00239	NEK-24ec_01428	NEK-26ec_00040	NEK-28ec_01781	NEK-29ec_02429
slyD		FKBP-type peptidyl-prolyl cis-trans isomerase SlyD	96	96	1	2895	18181				581	593	588	NEK-101ec_03882	NEK-102ec_00334	NEK-103ec_03704	NEK-104ec_03906	NEK-105ec_03604	NEK-106ec_00407	NEK-108ec_01122	NEK-10ec_01581	NEK-112ec_04538	NEK-113ec_03721	NEK-114ec_02967	NEK-116ec_04046	NEK-118ec_01237	NEK-119ec_01594	NEK-11ec_03566	NEK-121ec_02003	NEK-122ec_03174	NEK-123ec_01171	NEK-124ec_02200	NEK-125ec_03400	NEK-126ec_04544	NEK-127ec_01459	NEK-12ec_02739	NEK-13ec_04703	NEK-15ec_01345	NEK-16ec_02112	NEK-18ec_01799	NEK-19ec_01441	NEK-1ec_00891	NEK-21ec_02707	NEK-22ec_03220	NEK-23ec_01230	NEK-24ec_02160	NEK-26ec_01066	NEK-28ec_02377	NEK-29ec_01636
yheS_2		putative ABC transporter ATP-binding protein YheS	96	96	1	2895	18185				1904	1904	1904	NEK-101ec_03886	NEK-102ec_00330	NEK-103ec_03708	NEK-104ec_03902	NEK-105ec_03608	NEK-106ec_00411	NEK-108ec_01126	NEK-10ec_01577	NEK-112ec_04534	NEK-113ec_03725	NEK-114ec_02971	NEK-116ec_04050	NEK-118ec_01233	NEK-119ec_01598	NEK-11ec_03562	NEK-121ec_02007	NEK-122ec_03170	NEK-123ec_01175	NEK-124ec_02204	NEK-125ec_03404	NEK-126ec_04548	NEK-127ec_01455	NEK-12ec_02735	NEK-13ec_04699	NEK-15ec_01341	NEK-16ec_02116	NEK-18ec_01803	NEK-19ec_01445	NEK-1ec_00895	NEK-21ec_02711	NEK-22ec_03224	NEK-23ec_01234	NEK-24ec_02156	NEK-26ec_01062	NEK-28ec_02381	NEK-29ec_01640
rpe		Ribulose-phosphate 3-epimerase	96	96	1	2895	18206				290	677	672	NEK-101ec_03906	NEK-102ec_00309	NEK-103ec_03729	NEK-104ec_03882	NEK-105ec_03628	NEK-106ec_00431	NEK-108ec_01146	NEK-10ec_01557	NEK-112ec_04514	NEK-113ec_03744	NEK-114ec_02991	NEK-116ec_04070	NEK-118ec_01214	NEK-119ec_01618	NEK-11ec_03543	NEK-121ec_02028	NEK-122ec_03151	NEK-123ec_01195	NEK-124ec_02224	NEK-125ec_03424	NEK-126ec_04568	NEK-127ec_01435	NEK-12ec_02716	NEK-13ec_05371	NEK-15ec_01321	NEK-16ec_02136	NEK-18ec_01823	NEK-19ec_01464	NEK-1ec_00915	NEK-21ec_02731	NEK-22ec_03243	NEK-23ec_01254	NEK-24ec_02136	NEK-26ec_01043	NEK-28ec_02402	NEK-29ec_01660
greB		Transcription elongation factor GreB	96	96	1	2895	18225				473	602	493	NEK-101ec_03924	NEK-102ec_00291	NEK-103ec_03747	NEK-104ec_03864	NEK-105ec_03646	NEK-106ec_00449	NEK-108ec_01164	NEK-10ec_01539	NEK-112ec_04729	NEK-113ec_03762	NEK-114ec_03009	NEK-116ec_04088	NEK-118ec_01195	NEK-119ec_01636	NEK-11ec_03524	NEK-121ec_02046	NEK-122ec_03132	NEK-123ec_01213	NEK-124ec_02242	NEK-125ec_03442	NEK-126ec_04796	NEK-127ec_01417	NEK-12ec_02697	NEK-13ec_04777	NEK-15ec_01303	NEK-16ec_02154	NEK-18ec_01841	NEK-19ec_01483	NEK-1ec_00933	NEK-21ec_02749	NEK-22ec_03261	NEK-23ec_01272	NEK-24ec_02118	NEK-26ec_01025	NEK-28ec_02420	NEK-29ec_01678
group_3621	malP_3	Maltodextrin phosphorylase	96	96	1	2895	18250				2447	2447	2447	NEK-101ec_03943	NEK-102ec_00272	NEK-103ec_03766	NEK-104ec_03847	NEK-105ec_03665	NEK-106ec_00468	NEK-108ec_01183	NEK-10ec_01522	NEK-112ec_01860	NEK-113ec_03781	NEK-114ec_03028	NEK-116ec_04105	NEK-118ec_01178	NEK-119ec_01653	NEK-11ec_03507	NEK-121ec_02065	NEK-122ec_03115	NEK-123ec_01230	NEK-124ec_02259	NEK-125ec_03461	NEK-126ec_04521	NEK-127ec_01398	NEK-12ec_02680	NEK-13ec_04670	NEK-15ec_01284	NEK-16ec_02173	NEK-18ec_01860	NEK-19ec_01500	NEK-1ec_00950	NEK-21ec_02766	NEK-22ec_03279	NEK-23ec_01290	NEK-24ec_02100	NEK-26ec_01006	NEK-28ec_02439	NEK-29ec_01695
glgA		Glycogen synthase	96	96	1	2895	18251				437	1433	1422	NEK-101ec_03944	NEK-102ec_00271	NEK-103ec_03767	NEK-104ec_03846	NEK-105ec_03666	NEK-106ec_00469	NEK-108ec_01184	NEK-10ec_01521	NEK-112ec_01861	NEK-113ec_03782	NEK-114ec_03029	NEK-116ec_04106	NEK-118ec_01177	NEK-119ec_01654	NEK-11ec_03506	NEK-121ec_02066	NEK-122ec_03114	NEK-123ec_01231	NEK-124ec_02260	NEK-125ec_03462	NEK-126ec_04520	NEK-127ec_01397	NEK-12ec_02679	NEK-13ec_04671	NEK-15ec_01283	NEK-16ec_02174	NEK-18ec_01861	NEK-19ec_01501	NEK-1ec_00951	NEK-21ec_02767	NEK-22ec_03280	NEK-23ec_01291	NEK-24ec_02099	NEK-26ec_01005	NEK-28ec_02440	NEK-29ec_01696
ggt		Gamma-glutamyltranspeptidase	96	96	1	2895	18272				1076	1745	1737	NEK-101ec_03956	NEK-102ec_00259	NEK-103ec_03779	NEK-104ec_03834	NEK-105ec_03678	NEK-106ec_00481	NEK-108ec_01196	NEK-10ec_01509	NEK-112ec_01873	NEK-113ec_03794	NEK-114ec_03041	NEK-116ec_04118	NEK-118ec_01165	NEK-119ec_01666	NEK-11ec_03494	NEK-121ec_02078	NEK-122ec_03102	NEK-123ec_01243	NEK-124ec_02272	NEK-125ec_03474	NEK-126ec_04508	NEK-127ec_01385	NEK-12ec_02667	NEK-13ec_04893	NEK-15ec_01271	NEK-16ec_02186	NEK-18ec_01873	NEK-19ec_01513	NEK-1ec_00963	NEK-21ec_02779	NEK-22ec_03292	NEK-23ec_01303	NEK-24ec_02087	NEK-26ec_00993	NEK-28ec_02452	NEK-29ec_01708
ugpB_1		sn-glycerol-3-phosphate-binding periplasmic protein UgpB	96	96	1	2895	18281				1034	1316	1313	NEK-101ec_03962	NEK-102ec_00253	NEK-103ec_03785	NEK-104ec_03828	NEK-105ec_03684	NEK-106ec_00487	NEK-108ec_01202	NEK-10ec_01503	NEK-112ec_01879	NEK-113ec_03800	NEK-114ec_03047	NEK-116ec_04124	NEK-118ec_01159	NEK-119ec_01672	NEK-11ec_03488	NEK-121ec_02084	NEK-122ec_03096	NEK-123ec_01249	NEK-124ec_02278	NEK-125ec_03480	NEK-126ec_04502	NEK-127ec_01379	NEK-12ec_02661	NEK-13ec_05335	NEK-15ec_01265	NEK-16ec_02192	NEK-18ec_01879	NEK-19ec_01519	NEK-1ec_00969	NEK-21ec_02785	NEK-22ec_03298	NEK-23ec_01309	NEK-24ec_02081	NEK-26ec_00987	NEK-28ec_02458	NEK-29ec_01714
uhpC		Membrane sensor protein UhpC	96	96	1	2895	18982				1319	1328	1327	NEK-101ec_03985	NEK-102ec_03904	NEK-103ec_03877	NEK-104ec_04125	NEK-105ec_03774	NEK-106ec_03980	NEK-108ec_04276	NEK-10ec_03662	NEK-112ec_04035	NEK-113ec_03918	NEK-114ec_03140	NEK-116ec_04146	NEK-118ec_04312	NEK-119ec_04373	NEK-11ec_03876	NEK-121ec_04195	NEK-122ec_04429	NEK-123ec_04604	NEK-124ec_03495	NEK-125ec_03573	NEK-126ec_04030	NEK-127ec_04211	NEK-12ec_04036	NEK-13ec_03937	NEK-15ec_04388	NEK-16ec_04259	NEK-18ec_03950	NEK-19ec_04134	NEK-1ec_03744	NEK-21ec_03991	NEK-22ec_04358	NEK-23ec_04222	NEK-24ec_04117	NEK-26ec_03988	NEK-28ec_04712	NEK-29ec_03521
uhpB		Signal transduction histidine-protein kinase/phosphatase UhpB	96	96	1	2895	18980				1502	1502	1502	NEK-101ec_03986	NEK-102ec_03905	NEK-103ec_03876	NEK-104ec_04126	NEK-105ec_03773	NEK-106ec_03981	NEK-108ec_04275	NEK-10ec_03663	NEK-112ec_04034	NEK-113ec_03919	NEK-114ec_03139	NEK-116ec_04147	NEK-118ec_04313	NEK-119ec_04374	NEK-11ec_03877	NEK-121ec_04194	NEK-122ec_04430	NEK-123ec_04603	NEK-124ec_03494	NEK-125ec_03572	NEK-126ec_04031	NEK-127ec_04210	NEK-12ec_04037	NEK-13ec_03938	NEK-15ec_04387	NEK-16ec_04260	NEK-18ec_03949	NEK-19ec_04133	NEK-1ec_03745	NEK-21ec_03990	NEK-22ec_04359	NEK-23ec_04223	NEK-24ec_04118	NEK-26ec_03987	NEK-28ec_04713	NEK-29ec_03520
perR_2		HTH-type transcriptional regulator PerR	96	96	1	2895	18971				851	929	922	NEK-101ec_03995	NEK-102ec_03914	NEK-103ec_03867	NEK-104ec_04135	NEK-105ec_03764	NEK-106ec_03990	NEK-108ec_04266	NEK-10ec_03672	NEK-112ec_04025	NEK-113ec_03928	NEK-114ec_03130	NEK-116ec_04156	NEK-118ec_04322	NEK-119ec_04383	NEK-11ec_03886	NEK-121ec_04185	NEK-122ec_04439	NEK-123ec_04594	NEK-124ec_03485	NEK-125ec_03563	NEK-126ec_04040	NEK-127ec_04201	NEK-12ec_04046	NEK-13ec_03947	NEK-15ec_04378	NEK-16ec_04269	NEK-18ec_03940	NEK-19ec_04124	NEK-1ec_03754	NEK-21ec_03981	NEK-22ec_04368	NEK-23ec_04232	NEK-24ec_04127	NEK-26ec_03978	NEK-28ec_04722	NEK-29ec_03511
mngR_2		Mannosyl-D-glycerate transport/metabolism system repressor MngR	96	96	1	2895	18955				722	785	730	NEK-101ec_04003	NEK-102ec_03922	NEK-103ec_03859	NEK-104ec_04143	NEK-105ec_03756	NEK-106ec_03998	NEK-108ec_04258	NEK-10ec_03680	NEK-112ec_04017	NEK-113ec_03936	NEK-114ec_03122	NEK-116ec_04164	NEK-118ec_04330	NEK-119ec_04391	NEK-11ec_03894	NEK-121ec_04177	NEK-122ec_04447	NEK-123ec_04586	NEK-124ec_03477	NEK-125ec_03555	NEK-126ec_04048	NEK-127ec_04193	NEK-12ec_04054	NEK-13ec_03955	NEK-15ec_04370	NEK-16ec_04277	NEK-18ec_03932	NEK-19ec_04116	NEK-1ec_03762	NEK-21ec_03973	NEK-22ec_04376	NEK-23ec_04240	NEK-24ec_04135	NEK-26ec_03970	NEK-28ec_04730	NEK-29ec_03503
axe1-6A		Carbohydrate acetyl esterase/feruloyl esterase	96	96	1	2895	18897				572	1166	1159	NEK-101ec_04033	NEK-102ec_03952	NEK-103ec_03829	NEK-104ec_04173	NEK-105ec_03726	NEK-106ec_04029	NEK-108ec_04228	NEK-10ec_03710	NEK-112ec_03987	NEK-113ec_03966	NEK-114ec_03091	NEK-116ec_04194	NEK-118ec_04358	NEK-119ec_04421	NEK-11ec_03917	NEK-121ec_04147	NEK-122ec_04470	NEK-123ec_04708	NEK-124ec_03446	NEK-125ec_03525	NEK-126ec_04078	NEK-127ec_04163	NEK-12ec_04077	NEK-13ec_04293	NEK-15ec_04340	NEK-16ec_04308	NEK-18ec_03892	NEK-19ec_04093	NEK-1ec_03791	NEK-21ec_03942	NEK-22ec_04758	NEK-23ec_04270	NEK-24ec_04165	NEK-26ec_03939	NEK-28ec_04200	NEK-29ec_03473
cutC_2		Choline trimethylamine-lyase	96	96	1	2895	5439				2432	2432	2432	NEK-101ec_04072	NEK-102ec_03458	NEK-103ec_03297	NEK-104ec_02435	NEK-105ec_00824	NEK-106ec_02910	NEK-108ec_03610	NEK-10ec_02075	NEK-112ec_03287	NEK-113ec_03001	NEK-114ec_01401	NEK-116ec_02536	NEK-118ec_04078	NEK-119ec_03712	NEK-11ec_02090	NEK-121ec_04069	NEK-122ec_02789	NEK-123ec_00504	NEK-124ec_03020	NEK-125ec_03213	NEK-126ec_03255	NEK-127ec_03115	NEK-12ec_01385	NEK-13ec_01466	NEK-15ec_03738	NEK-16ec_03215	NEK-18ec_02934	NEK-19ec_02657	NEK-1ec_02820	NEK-21ec_02054	NEK-22ec_02331	NEK-23ec_02252	NEK-24ec_03819	NEK-26ec_01896	NEK-28ec_03296	NEK-29ec_00551
gsiD_2		Glutathione transport system permease protein GsiD	96	96	1	2895	5448				884	947	911	NEK-101ec_04080	NEK-102ec_03450	NEK-103ec_03305	NEK-104ec_02427	NEK-105ec_00832	NEK-106ec_02918	NEK-108ec_03618	NEK-10ec_02083	NEK-112ec_03279	NEK-113ec_03009	NEK-114ec_01393	NEK-116ec_02544	NEK-118ec_04086	NEK-119ec_03720	NEK-11ec_02098	NEK-121ec_04061	NEK-122ec_02781	NEK-123ec_00496	NEK-124ec_03012	NEK-125ec_03221	NEK-126ec_03247	NEK-127ec_03123	NEK-12ec_01393	NEK-13ec_01458	NEK-15ec_03730	NEK-16ec_03223	NEK-18ec_02926	NEK-19ec_02649	NEK-1ec_02828	NEK-21ec_02062	NEK-22ec_02339	NEK-23ec_02260	NEK-24ec_03828	NEK-26ec_01888	NEK-28ec_03304	NEK-29ec_00559
aspT_1		Aspartate/alanine antiporter	96	96	1	2895	5517				1607	1685	1684	NEK-101ec_04093	NEK-102ec_03437	NEK-103ec_03318	NEK-104ec_02414	NEK-105ec_00845	NEK-106ec_02932	NEK-108ec_03631	NEK-10ec_02096	NEK-112ec_04237	NEK-113ec_03022	NEK-114ec_01380	NEK-116ec_02557	NEK-118ec_03960	NEK-119ec_03734	NEK-11ec_02111	NEK-121ec_04048	NEK-122ec_02768	NEK-123ec_00483	NEK-124ec_02999	NEK-125ec_03234	NEK-126ec_03234	NEK-127ec_03136	NEK-12ec_01406	NEK-13ec_01444	NEK-15ec_03717	NEK-16ec_03237	NEK-18ec_02913	NEK-19ec_02635	NEK-1ec_02841	NEK-21ec_02075	NEK-22ec_02353	NEK-23ec_02274	NEK-24ec_03842	NEK-26ec_01875	NEK-28ec_03317	NEK-29ec_00573
artI		Putative ABC transporter arginine-binding protein 2	96	96	1	2895	5537				731	809	752	NEK-101ec_04111	NEK-102ec_03419	NEK-103ec_03336	NEK-104ec_02396	NEK-105ec_00863	NEK-106ec_02950	NEK-108ec_03649	NEK-10ec_02114	NEK-112ec_04255	NEK-113ec_03040	NEK-114ec_01362	NEK-116ec_02575	NEK-118ec_03942	NEK-119ec_03752	NEK-11ec_02129	NEK-121ec_04030	NEK-122ec_02750	NEK-123ec_00465	NEK-124ec_02981	NEK-125ec_03252	NEK-126ec_03216	NEK-127ec_03154	NEK-12ec_01424	NEK-13ec_01426	NEK-15ec_03699	NEK-16ec_03255	NEK-18ec_02895	NEK-19ec_02617	NEK-1ec_02859	NEK-21ec_02093	NEK-22ec_02371	NEK-23ec_02292	NEK-24ec_03860	NEK-26ec_01857	NEK-28ec_03335	NEK-29ec_00591
argE_3		Acetylornithine deacetylase	96	96	1	2895	1078				1151	1190	1151	NEK-101ec_04152	NEK-102ec_03996	NEK-103ec_04001	NEK-104ec_03926	NEK-105ec_03800	NEK-106ec_04073	NEK-108ec_04300	NEK-10ec_03917	NEK-112ec_04059	NEK-113ec_03819	NEK-114ec_03252	NEK-116ec_04239	NEK-118ec_04402	NEK-119ec_04466	NEK-11ec_03693	NEK-121ec_04218	NEK-122ec_04404	NEK-123ec_04307	NEK-124ec_03968	NEK-125ec_03598	NEK-126ec_04194	NEK-127ec_04236	NEK-12ec_03850	NEK-13ec_02758	NEK-15ec_04412	NEK-16ec_04352	NEK-18ec_04087	NEK-19ec_04306	NEK-1ec_04136	NEK-21ec_04185	NEK-22ec_03098	NEK-23ec_04131	NEK-24ec_04209	NEK-26ec_03720	NEK-28ec_03620	NEK-29ec_03802
metL		Bifunctional aspartokinase/homoserine dehydrogenase 2	96	96	1	2895	1093				1247	2432	2418	NEK-101ec_04163	NEK-102ec_04008	NEK-103ec_04012	NEK-104ec_03938	NEK-105ec_03812	NEK-106ec_04085	NEK-108ec_04311	NEK-10ec_03904	NEK-112ec_04071	NEK-113ec_03831	NEK-114ec_03264	NEK-116ec_04251	NEK-118ec_04411	NEK-119ec_04478	NEK-11ec_03702	NEK-121ec_04229	NEK-122ec_04395	NEK-123ec_04319	NEK-124ec_03956	NEK-125ec_03610	NEK-126ec_04183	NEK-127ec_04247	NEK-12ec_03859	NEK-13ec_02770	NEK-15ec_04424	NEK-16ec_04364	NEK-18ec_04099	NEK-19ec_04317	NEK-1ec_04148	NEK-21ec_04197	NEK-22ec_03086	NEK-23ec_04142	NEK-24ec_04221	NEK-26ec_03732	NEK-28ec_03631	NEK-29ec_03814
metJ		Met repressor	96	96	1	2895	1095				182	317	315	NEK-101ec_04165	NEK-102ec_04010	NEK-103ec_04014	NEK-104ec_03940	NEK-105ec_03814	NEK-106ec_04087	NEK-108ec_04313	NEK-10ec_03902	NEK-112ec_04073	NEK-113ec_03833	NEK-114ec_03266	NEK-116ec_04253	NEK-118ec_04413	NEK-119ec_04480	NEK-11ec_03704	NEK-121ec_04231	NEK-122ec_04393	NEK-123ec_04321	NEK-124ec_03954	NEK-125ec_03612	NEK-126ec_04181	NEK-127ec_04249	NEK-12ec_03861	NEK-13ec_02772	NEK-15ec_04426	NEK-16ec_04366	NEK-18ec_04101	NEK-19ec_04319	NEK-1ec_04150	NEK-21ec_04199	NEK-22ec_03084	NEK-23ec_04144	NEK-24ec_04223	NEK-26ec_03734	NEK-28ec_03633	NEK-29ec_03816
ftsN		Cell division protein FtsN	96	96	1	2895	1099				773	872	853	NEK-101ec_04169	NEK-102ec_04014	NEK-103ec_04018	NEK-104ec_03944	NEK-105ec_03818	NEK-106ec_04091	NEK-108ec_04317	NEK-10ec_03898	NEK-112ec_04077	NEK-113ec_03837	NEK-114ec_03270	NEK-116ec_04257	NEK-118ec_04417	NEK-119ec_04484	NEK-11ec_03708	NEK-121ec_04235	NEK-122ec_04389	NEK-123ec_04325	NEK-124ec_03950	NEK-125ec_03616	NEK-126ec_04177	NEK-127ec_04253	NEK-12ec_03865	NEK-13ec_02776	NEK-15ec_04430	NEK-16ec_04370	NEK-18ec_04105	NEK-19ec_04323	NEK-1ec_04154	NEK-21ec_04203	NEK-22ec_03080	NEK-23ec_04148	NEK-24ec_04227	NEK-26ec_03738	NEK-28ec_03637	NEK-29ec_03820
group_3685		hypothetical protein	96	96	1	2895	1110				497	674	672	NEK-101ec_04179	NEK-102ec_04024	NEK-103ec_04028	NEK-104ec_03954	NEK-105ec_03828	NEK-106ec_04101	NEK-108ec_04327	NEK-10ec_03888	NEK-112ec_04087	NEK-113ec_03847	NEK-114ec_03280	NEK-116ec_04267	NEK-118ec_04427	NEK-119ec_04494	NEK-11ec_03718	NEK-121ec_04245	NEK-122ec_04379	NEK-123ec_04335	NEK-124ec_03940	NEK-125ec_03626	NEK-126ec_04167	NEK-127ec_04263	NEK-12ec_03875	NEK-13ec_02800	NEK-15ec_04440	NEK-16ec_04380	NEK-18ec_04115	NEK-19ec_04333	NEK-1ec_04164	NEK-21ec_04213	NEK-22ec_03070	NEK-23ec_04158	NEK-24ec_04237	NEK-26ec_03748	NEK-28ec_03647	NEK-29ec_03830
rhaS_3		HTH-type transcriptional activator RhaS	96	96	1	2895	1115				161	836	827	NEK-101ec_04183	NEK-102ec_04028	NEK-103ec_04032	NEK-104ec_03958	NEK-105ec_03832	NEK-106ec_04105	NEK-108ec_04331	NEK-10ec_03884	NEK-112ec_04091	NEK-113ec_03851	NEK-114ec_03284	NEK-116ec_04271	NEK-118ec_04431	NEK-119ec_04498	NEK-11ec_03722	NEK-121ec_04249	NEK-122ec_04375	NEK-123ec_04339	NEK-124ec_03936	NEK-125ec_03630	NEK-126ec_04163	NEK-127ec_04267	NEK-12ec_03879	NEK-13ec_02804	NEK-15ec_04444	NEK-16ec_04384	NEK-18ec_04119	NEK-19ec_04337	NEK-1ec_04168	NEK-21ec_04217	NEK-22ec_03066	NEK-23ec_04162	NEK-24ec_04241	NEK-26ec_03752	NEK-28ec_03651	NEK-29ec_03834
fdhD		Sulfurtransferase FdhD	96	96	1	2895	1153				800	836	835	NEK-101ec_04200	NEK-102ec_04052	NEK-103ec_04049	NEK-104ec_03986	NEK-105ec_03856	NEK-106ec_04129	NEK-108ec_04355	NEK-10ec_03867	NEK-112ec_04108	NEK-113ec_03878	NEK-114ec_03308	NEK-116ec_04288	NEK-118ec_04457	NEK-119ec_04522	NEK-11ec_03747	NEK-121ec_04266	NEK-122ec_04350	NEK-123ec_04356	NEK-124ec_03912	NEK-125ec_03654	NEK-126ec_04139	NEK-127ec_04291	NEK-12ec_03904	NEK-13ec_02828	NEK-15ec_04468	NEK-16ec_04401	NEK-18ec_04143	NEK-19ec_04362	NEK-1ec_04185	NEK-21ec_04241	NEK-22ec_03042	NEK-23ec_04186	NEK-24ec_04266	NEK-26ec_03779	NEK-28ec_03669	NEK-29ec_03851
group_3692		Acetyltransferase	96	96	1	2895	1033				275	989	937	NEK-101ec_04209	NEK-102ec_04061	NEK-103ec_04058	NEK-104ec_03995	NEK-105ec_03865	NEK-106ec_04138	NEK-108ec_04364	NEK-10ec_03858	NEK-112ec_04117	NEK-113ec_03887	NEK-114ec_03317	NEK-116ec_04297	NEK-118ec_04464	NEK-119ec_04531	NEK-11ec_03754	NEK-121ec_04275	NEK-122ec_04343	NEK-123ec_04365	NEK-124ec_04950	NEK-125ec_03663	NEK-126ec_04130	NEK-127ec_04301	NEK-12ec_03911	NEK-13ec_02837	NEK-15ec_04477	NEK-16ec_04410	NEK-18ec_04152	NEK-19ec_04369	NEK-1ec_04194	NEK-21ec_04896	NEK-22ec_04667	NEK-23ec_04195	NEK-24ec_04275	NEK-26ec_03788	NEK-28ec_03678	NEK-29ec_03860
trkH		Trk system potassium uptake protein TrkH	96	96	1	2896	122				1448	1451	1450	NEK-101ec_04228	NEK-102ec_04260	NEK-103ec_04077	NEK-104ec_04208	NEK-105ec_03965	NEK-106ec_04249	NEK-108ec_04478	NEK-10ec_04019	NEK-112ec_04136	NEK-113ec_04262	NEK-114ec_04191	NEK-116ec_04316	NEK-118ec_04656	NEK-119ec_04550	NEK-11ec_04200	NEK-121ec_04294	NEK-122ec_04581	NEK-123ec_04480	NEK-124ec_03667	NEK-125ec_03967	NEK-126ec_04301	NEK-127ec_04321	NEK-12ec_04275	NEK-13ec_04056	NEK-15ec_04497	NEK-16ec_04517	NEK-18ec_04171	NEK-19ec_04676	NEK-1ec_04382	NEK-21ec_04094	NEK-22ec_03660	NEK-23ec_04305	NEK-24ec_04491	NEK-26ec_04185	NEK-28ec_03697	NEK-29ec_03711
fadB		Fatty acid oxidation complex subunit alpha	96	96	1	2896	125				1757	2189	2184	NEK-101ec_04231	NEK-102ec_04263	NEK-103ec_04080	NEK-104ec_04211	NEK-105ec_03968	NEK-106ec_04252	NEK-108ec_04481	NEK-10ec_04022	NEK-112ec_04139	NEK-113ec_04265	NEK-114ec_04194	NEK-116ec_04319	NEK-118ec_04653	NEK-119ec_04553	NEK-11ec_04197	NEK-121ec_04297	NEK-122ec_04578	NEK-123ec_04483	NEK-124ec_03670	NEK-125ec_03970	NEK-126ec_04304	NEK-127ec_04324	NEK-12ec_04272	NEK-13ec_04059	NEK-15ec_04500	NEK-16ec_04520	NEK-18ec_04174	NEK-19ec_04679	NEK-1ec_04379	NEK-21ec_04097	NEK-22ec_03657	NEK-23ec_04308	NEK-24ec_04494	NEK-26ec_04188	NEK-28ec_03700	NEK-29ec_03714
recQ		ATP-dependent DNA helicase RecQ	96	96	1	2896	107				281	1826	1809	NEK-101ec_04260	NEK-102ec_04287	NEK-103ec_04109	NEK-104ec_04234	NEK-105ec_03991	NEK-106ec_04275	NEK-108ec_04504	NEK-10ec_04045	NEK-112ec_04162	NEK-113ec_04288	NEK-114ec_03590	NEK-116ec_04342	NEK-118ec_04630	NEK-119ec_04583	NEK-11ec_04174	NEK-121ec_04326	NEK-122ec_04555	NEK-123ec_04506	NEK-124ec_03693	NEK-125ec_03993	NEK-126ec_04327	NEK-127ec_04347	NEK-12ec_04249	NEK-13ec_04088	NEK-15ec_04523	NEK-16ec_04543	NEK-18ec_04197	NEK-19ec_04702	NEK-1ec_04356	NEK-21ec_04120	NEK-22ec_03634	NEK-23ec_04331	NEK-24ec_04523	NEK-26ec_04211	NEK-28ec_03729	NEK-29ec_03737
corA		Magnesium transport protein CorA	96	96	1	2896	103				950	950	950	NEK-101ec_04264	NEK-102ec_04291	NEK-103ec_04113	NEK-104ec_04238	NEK-105ec_03995	NEK-106ec_04279	NEK-108ec_04508	NEK-10ec_04049	NEK-112ec_04166	NEK-113ec_04292	NEK-114ec_03594	NEK-116ec_04346	NEK-118ec_04626	NEK-119ec_04587	NEK-11ec_04170	NEK-121ec_04330	NEK-122ec_04551	NEK-123ec_04510	NEK-124ec_03697	NEK-125ec_03997	NEK-126ec_04331	NEK-127ec_04351	NEK-12ec_04245	NEK-13ec_04092	NEK-15ec_04527	NEK-16ec_04547	NEK-18ec_04201	NEK-19ec_04706	NEK-1ec_04352	NEK-21ec_04124	NEK-22ec_03630	NEK-23ec_04335	NEK-24ec_04527	NEK-26ec_04215	NEK-28ec_03733	NEK-29ec_03741
uvrD		DNA helicase II	96	96	1	2896	85				242	2192	2142	NEK-101ec_04265	NEK-102ec_04292	NEK-103ec_04114	NEK-104ec_04239	NEK-105ec_03996	NEK-106ec_04280	NEK-108ec_04509	NEK-10ec_04050	NEK-112ec_04167	NEK-113ec_04293	NEK-114ec_03595	NEK-116ec_04347	NEK-118ec_04625	NEK-119ec_04588	NEK-11ec_04169	NEK-121ec_04331	NEK-122ec_04550	NEK-123ec_04511	NEK-124ec_03698	NEK-125ec_03998	NEK-126ec_04332	NEK-127ec_04352	NEK-12ec_04244	NEK-13ec_04794	NEK-15ec_04528	NEK-16ec_04548	NEK-18ec_04202	NEK-19ec_04707	NEK-1ec_04351	NEK-21ec_04125	NEK-22ec_03629	NEK-23ec_04336	NEK-24ec_04528	NEK-26ec_04216	NEK-28ec_03734	NEK-29ec_03742
yifK		putative transport protein YifK	96	96	1	2896	70				1382	1385	1384	NEK-101ec_04281	NEK-102ec_04308	NEK-103ec_04130	NEK-104ec_04255	NEK-105ec_04012	NEK-106ec_04296	NEK-108ec_04525	NEK-10ec_04066	NEK-112ec_04183	NEK-113ec_04309	NEK-114ec_03611	NEK-116ec_04363	NEK-118ec_04609	NEK-119ec_04604	NEK-11ec_04153	NEK-121ec_04347	NEK-122ec_04534	NEK-123ec_04527	NEK-124ec_03714	NEK-125ec_04014	NEK-126ec_04348	NEK-127ec_04368	NEK-12ec_04229	NEK-13ec_05042	NEK-15ec_04544	NEK-16ec_04564	NEK-18ec_04218	NEK-19ec_04722	NEK-1ec_04335	NEK-21ec_04141	NEK-22ec_03613	NEK-23ec_04352	NEK-24ec_04544	NEK-26ec_04232	NEK-28ec_03750	NEK-29ec_03758
rffG		dTDP-glucose 4,6-dehydratase 2	96	96	1	2896	61				557	1073	1061	NEK-101ec_04289	NEK-102ec_04316	NEK-103ec_04138	NEK-104ec_04263	NEK-105ec_04020	NEK-106ec_04304	NEK-108ec_04533	NEK-10ec_04074	NEK-112ec_04191	NEK-113ec_04317	NEK-114ec_03619	NEK-116ec_04371	NEK-118ec_04601	NEK-119ec_04612	NEK-11ec_04145	NEK-121ec_04355	NEK-122ec_04526	NEK-123ec_04535	NEK-124ec_03722	NEK-125ec_04022	NEK-126ec_04356	NEK-127ec_04376	NEK-12ec_04221	NEK-13ec_05050	NEK-15ec_04552	NEK-16ec_04572	NEK-18ec_04226	NEK-19ec_04730	NEK-1ec_04327	NEK-21ec_04149	NEK-22ec_03605	NEK-23ec_04360	NEK-24ec_04552	NEK-26ec_04240	NEK-28ec_03758	NEK-29ec_03766
ilvD		Dihydroxy-acid dehydratase	96	96	1	2896	29				1850	1850	1850	NEK-101ec_04307	NEK-102ec_04334	NEK-103ec_04156	NEK-104ec_04281	NEK-105ec_04039	NEK-106ec_04322	NEK-108ec_04551	NEK-10ec_04092	NEK-112ec_04209	NEK-113ec_04335	NEK-114ec_03637	NEK-116ec_04389	NEK-118ec_04586	NEK-119ec_04630	NEK-11ec_04130	NEK-121ec_04373	NEK-122ec_04511	NEK-123ec_04553	NEK-124ec_03740	NEK-125ec_04040	NEK-126ec_04374	NEK-127ec_04394	NEK-12ec_04205	NEK-13ec_04623	NEK-15ec_04570	NEK-16ec_04590	NEK-18ec_04244	NEK-19ec_04746	NEK-1ec_04309	NEK-21ec_04167	NEK-22ec_03587	NEK-23ec_04378	NEK-24ec_04570	NEK-26ec_04258	NEK-28ec_03776	NEK-29ec_03784
ilvE		Branched-chain-amino-acid aminotransferase	96	96	1	2896	27				929	929	929	NEK-101ec_04308	NEK-102ec_04335	NEK-103ec_04157	NEK-104ec_04282	NEK-105ec_04040	NEK-106ec_04323	NEK-108ec_04552	NEK-10ec_04093	NEK-112ec_04210	NEK-113ec_04336	NEK-114ec_03638	NEK-116ec_04390	NEK-118ec_04585	NEK-119ec_04631	NEK-11ec_04129	NEK-121ec_04374	NEK-122ec_04510	NEK-123ec_04554	NEK-124ec_03741	NEK-125ec_04041	NEK-126ec_04375	NEK-127ec_04395	NEK-12ec_04204	NEK-13ec_04622	NEK-15ec_04571	NEK-16ec_04591	NEK-18ec_04245	NEK-19ec_04747	NEK-1ec_04308	NEK-21ec_04168	NEK-22ec_03586	NEK-23ec_04379	NEK-24ec_04571	NEK-26ec_04259	NEK-28ec_03777	NEK-29ec_03785
mglA_2		Galactose/methyl galactoside import ATP-binding protein MglA	96	96	1	2895	16199				932	1502	1496	NEK-101ec_04325	NEK-102ec_03707	NEK-103ec_01891	NEK-104ec_02647	NEK-105ec_03420	NEK-106ec_04677	NEK-108ec_01039	NEK-10ec_01662	NEK-112ec_03437	NEK-113ec_03436	NEK-114ec_02617	NEK-116ec_03665	NEK-118ec_03273	NEK-119ec_00493	NEK-11ec_01386	NEK-121ec_01155	NEK-122ec_01645	NEK-123ec_03047	NEK-124ec_00442	NEK-125ec_04475	NEK-126ec_03452	NEK-127ec_03932	NEK-12ec_03771	NEK-13ec_00070	NEK-15ec_03199	NEK-16ec_03556	NEK-18ec_01439	NEK-19ec_03486	NEK-1ec_02202	NEK-21ec_00442	NEK-22ec_00784	NEK-23ec_03491	NEK-24ec_00429	NEK-26ec_03318	NEK-28ec_00829	NEK-29ec_03178
mrdA_2		Peptidoglycan D,D-transpeptidase MrdA	96	96	1	2895	16137				1901	1901	1901	NEK-101ec_04372	NEK-102ec_03754	NEK-103ec_01938	NEK-104ec_02694	NEK-105ec_03467	NEK-106ec_04446	NEK-108ec_01086	NEK-10ec_01615	NEK-112ec_03484	NEK-113ec_03389	NEK-114ec_04129	NEK-116ec_03618	NEK-118ec_03320	NEK-119ec_00540	NEK-11ec_01433	NEK-121ec_01202	NEK-122ec_01692	NEK-123ec_03094	NEK-124ec_00489	NEK-125ec_04206	NEK-126ec_03499	NEK-127ec_03980	NEK-12ec_03818	NEK-13ec_00023	NEK-15ec_03246	NEK-16ec_03603	NEK-18ec_04537	NEK-19ec_03533	NEK-1ec_02249	NEK-21ec_00489	NEK-22ec_00831	NEK-23ec_03538	NEK-24ec_00477	NEK-26ec_03271	NEK-28ec_00876	NEK-29ec_03131
group_3738		hypothetical protein	96	96	1	2895	16127				482	485	484	NEK-101ec_04380	NEK-102ec_03762	NEK-103ec_01946	NEK-104ec_02702	NEK-105ec_03475	NEK-106ec_04438	NEK-108ec_01094	NEK-10ec_01607	NEK-112ec_03492	NEK-113ec_03381	NEK-114ec_04137	NEK-116ec_03610	NEK-118ec_03328	NEK-119ec_00548	NEK-11ec_01441	NEK-121ec_01210	NEK-122ec_01700	NEK-123ec_03102	NEK-124ec_00497	NEK-125ec_04198	NEK-126ec_03507	NEK-127ec_03988	NEK-12ec_03826	NEK-13ec_00015	NEK-15ec_03254	NEK-16ec_03611	NEK-18ec_04545	NEK-19ec_03541	NEK-1ec_02257	NEK-21ec_00497	NEK-22ec_00839	NEK-23ec_03546	NEK-24ec_00485	NEK-26ec_03263	NEK-28ec_00884	NEK-29ec_03123
gltK_2		Glutamate/aspartate import permease protein GltK	96	96	1	2895	16118				740	740	740	NEK-101ec_04385	NEK-102ec_03767	NEK-103ec_01951	NEK-104ec_02707	NEK-105ec_03480	NEK-106ec_04433	NEK-108ec_01099	NEK-10ec_01601	NEK-112ec_03497	NEK-113ec_03376	NEK-114ec_04142	NEK-116ec_03605	NEK-118ec_03333	NEK-119ec_00553	NEK-11ec_01446	NEK-121ec_01215	NEK-122ec_01705	NEK-123ec_03107	NEK-124ec_00502	NEK-125ec_04193	NEK-126ec_03512	NEK-127ec_03993	NEK-12ec_03831	NEK-13ec_00010	NEK-15ec_03259	NEK-16ec_03616	NEK-18ec_04550	NEK-19ec_03546	NEK-1ec_02262	NEK-21ec_00502	NEK-22ec_00844	NEK-23ec_03551	NEK-24ec_00490	NEK-26ec_03258	NEK-28ec_00889	NEK-29ec_03118
corC_4		Magnesium and cobalt efflux protein CorC	96	96	1	2895	16115				878	947	932	NEK-101ec_04388	NEK-102ec_03770	NEK-103ec_01954	NEK-104ec_02710	NEK-105ec_03483	NEK-106ec_04430	NEK-108ec_01102	NEK-10ec_01598	NEK-112ec_03500	NEK-113ec_03373	NEK-114ec_04145	NEK-116ec_03602	NEK-118ec_03336	NEK-119ec_00556	NEK-11ec_01449	NEK-121ec_01218	NEK-122ec_01708	NEK-123ec_03110	NEK-124ec_00505	NEK-125ec_04190	NEK-126ec_03515	NEK-127ec_03996	NEK-12ec_03834	NEK-13ec_00007	NEK-15ec_03262	NEK-16ec_03619	NEK-18ec_04553	NEK-19ec_03549	NEK-1ec_02265	NEK-21ec_00505	NEK-22ec_00847	NEK-23ec_03554	NEK-24ec_00493	NEK-26ec_03255	NEK-28ec_00892	NEK-29ec_03115
galK		Galactokinase	96	96	1	2895	5307				1148	1148	1148	NEK-101ec_04547	NEK-102ec_04939	NEK-103ec_04616	NEK-104ec_02529	NEK-105ec_04604	NEK-106ec_02816	NEK-108ec_03516	NEK-10ec_01981	NEK-112ec_03382	NEK-113ec_04859	NEK-114ec_03954	NEK-116ec_02442	NEK-118ec_03982	NEK-119ec_03617	NEK-11ec_04365	NEK-121ec_04607	NEK-122ec_02883	NEK-123ec_00598	NEK-124ec_04171	NEK-125ec_04321	NEK-126ec_03350	NEK-127ec_03021	NEK-12ec_01291	NEK-13ec_05091	NEK-15ec_04818	NEK-16ec_03116	NEK-18ec_03028	NEK-19ec_02751	NEK-1ec_02725	NEK-21ec_04371	NEK-22ec_02236	NEK-23ec_04464	NEK-24ec_04849	NEK-26ec_04912	NEK-28ec_04368	NEK-29ec_00458
uvrB		UvrABC system protein B	96	96	1	2895	5366				2015	2021	2020	NEK-101ec_04586	NEK-102ec_03513	NEK-103ec_04594	NEK-104ec_02490	NEK-105ec_00769	NEK-106ec_02855	NEK-108ec_03555	NEK-10ec_02020	NEK-112ec_03342	NEK-113ec_02946	NEK-114ec_03989	NEK-116ec_02481	NEK-118ec_04022	NEK-119ec_03656	NEK-11ec_04404	NEK-121ec_04568	NEK-122ec_02844	NEK-123ec_00559	NEK-124ec_04132	NEK-125ec_04360	NEK-126ec_03311	NEK-127ec_03060	NEK-12ec_01330	NEK-13ec_01521	NEK-15ec_03793	NEK-16ec_03155	NEK-18ec_02989	NEK-19ec_02712	NEK-1ec_02765	NEK-21ec_04332	NEK-22ec_02276	NEK-23ec_04503	NEK-24ec_03764	NEK-26ec_01951	NEK-28ec_04407	NEK-29ec_00497
moaC		Cyclic pyranopterin monophosphate synthase	96	96	1	2895	5374				251	488	485	NEK-101ec_04594	NEK-102ec_03505	NEK-103ec_04602	NEK-104ec_02482	NEK-105ec_00777	NEK-106ec_02863	NEK-108ec_03563	NEK-10ec_02028	NEK-112ec_03334	NEK-113ec_02954	NEK-114ec_03997	NEK-116ec_02489	NEK-118ec_04030	NEK-119ec_03664	NEK-11ec_04412	NEK-121ec_04560	NEK-122ec_02836	NEK-123ec_00551	NEK-124ec_04124	NEK-125ec_04368	NEK-126ec_03303	NEK-127ec_03068	NEK-12ec_01338	NEK-13ec_01513	NEK-15ec_03785	NEK-16ec_03163	NEK-18ec_02981	NEK-19ec_02704	NEK-1ec_02773	NEK-21ec_04324	NEK-22ec_02284	NEK-23ec_04511	NEK-24ec_03772	NEK-26ec_01943	NEK-28ec_04415	NEK-29ec_00505
proV		Glycine betaine/proline betaine transport system ATP-binding protein ProV	96	96	1	2895	8736				1202	1202	1202	NEK-101ec_04640	NEK-102ec_04154	NEK-103ec_03974	NEK-104ec_03684	NEK-105ec_04186	NEK-106ec_04173	NEK-108ec_04460	NEK-10ec_04240	NEK-112ec_03837	NEK-113ec_04359	NEK-114ec_04415	NEK-116ec_03727	NEK-118ec_04184	NEK-119ec_04233	NEK-11ec_03967	NEK-121ec_04540	NEK-122ec_04117	NEK-123ec_04074	NEK-124ec_04678	NEK-125ec_03769	NEK-126ec_03832	NEK-127ec_04113	NEK-12ec_04293	NEK-13ec_03097	NEK-15ec_04289	NEK-16ec_04777	NEK-18ec_04324	NEK-19ec_04566	NEK-1ec_04109	NEK-21ec_04682	NEK-22ec_03886	NEK-23ec_04104	NEK-24ec_04652	NEK-26ec_04087	NEK-28ec_04279	NEK-29ec_04386
yqaA		Inner membrane protein YqaA	96	96	1	2895	8720				428	464	428	NEK-101ec_04652	NEK-102ec_04166	NEK-103ec_03986	NEK-104ec_03696	NEK-105ec_04198	NEK-106ec_04161	NEK-108ec_04472	NEK-10ec_04252	NEK-112ec_03849	NEK-113ec_04347	NEK-114ec_04427	NEK-116ec_03715	NEK-118ec_04196	NEK-119ec_04245	NEK-11ec_03955	NEK-121ec_04552	NEK-122ec_04105	NEK-123ec_04086	NEK-124ec_04690	NEK-125ec_03781	NEK-126ec_03820	NEK-127ec_04125	NEK-12ec_04281	NEK-13ec_03109	NEK-15ec_04301	NEK-16ec_04789	NEK-18ec_04336	NEK-19ec_04578	NEK-1ec_04121	NEK-21ec_04694	NEK-22ec_03874	NEK-23ec_04116	NEK-24ec_04664	NEK-26ec_04099	NEK-28ec_04291	NEK-29ec_04399
glnS		Glutamine--tRNA ligase	96	96	1	2895	16094				1667	1667	1667	NEK-101ec_04664	NEK-102ec_04750	NEK-103ec_04374	NEK-104ec_04557	NEK-105ec_04421	NEK-106ec_04624	NEK-108ec_04566	NEK-10ec_04599	NEK-112ec_04404	NEK-113ec_04640	NEK-114ec_03851	NEK-116ec_04640	NEK-118ec_03354	NEK-119ec_04781	NEK-11ec_01467	NEK-121ec_04622	NEK-122ec_01728	NEK-123ec_04625	NEK-124ec_04259	NEK-125ec_04379	NEK-126ec_04445	NEK-127ec_04541	NEK-12ec_04497	NEK-13ec_03621	NEK-15ec_03276	NEK-16ec_04869	NEK-18ec_04645	NEK-19ec_03566	NEK-1ec_04748	NEK-21ec_04397	NEK-22ec_03985	NEK-23ec_04522	NEK-24ec_04676	NEK-26ec_04439	NEK-28ec_04426	NEK-29ec_04411
group_3779		hypothetical protein	96	96	1	2895	16080				293	395	297	NEK-101ec_04671	NEK-102ec_04757	NEK-103ec_04381	NEK-104ec_04564	NEK-105ec_04427	NEK-106ec_04631	NEK-108ec_04573	NEK-10ec_04606	NEK-112ec_04411	NEK-113ec_04647	NEK-114ec_03857	NEK-116ec_04647	NEK-118ec_03363	NEK-119ec_04788	NEK-11ec_01476	NEK-121ec_04629	NEK-122ec_01737	NEK-123ec_04632	NEK-124ec_04266	NEK-125ec_04386	NEK-126ec_04451	NEK-127ec_04548	NEK-12ec_04506	NEK-13ec_03627	NEK-15ec_03283	NEK-16ec_04876	NEK-18ec_04652	NEK-19ec_03575	NEK-1ec_04755	NEK-21ec_04404	NEK-22ec_03978	NEK-23ec_04529	NEK-24ec_04683	NEK-26ec_04446	NEK-28ec_04433	NEK-29ec_04418
kdpB		Potassium-transporting ATPase ATP-binding subunit	96	96	1	2895	16070				299	2048	2029	NEK-101ec_04679	NEK-102ec_04765	NEK-103ec_04390	NEK-104ec_04572	NEK-105ec_04435	NEK-106ec_04639	NEK-108ec_04581	NEK-10ec_04614	NEK-112ec_04419	NEK-113ec_04655	NEK-114ec_03865	NEK-116ec_04655	NEK-118ec_03371	NEK-119ec_04796	NEK-11ec_01484	NEK-121ec_04637	NEK-122ec_01745	NEK-123ec_04640	NEK-124ec_04274	NEK-125ec_04394	NEK-126ec_04459	NEK-127ec_04556	NEK-12ec_04514	NEK-13ec_03635	NEK-15ec_03291	NEK-16ec_04884	NEK-18ec_04660	NEK-19ec_03583	NEK-1ec_04763	NEK-21ec_04412	NEK-22ec_03970	NEK-23ec_04537	NEK-24ec_04691	NEK-26ec_04454	NEK-28ec_04441	NEK-29ec_04426
ybgI		GTP cyclohydrolase 1 type 2	96	96	1	2895	16063				743	743	743	NEK-101ec_04685	NEK-102ec_04770	NEK-103ec_04395	NEK-104ec_04577	NEK-105ec_04440	NEK-106ec_04644	NEK-108ec_04586	NEK-10ec_04619	NEK-112ec_04424	NEK-113ec_04660	NEK-114ec_03870	NEK-116ec_04660	NEK-118ec_03376	NEK-119ec_04801	NEK-11ec_01489	NEK-121ec_04642	NEK-122ec_01750	NEK-123ec_04645	NEK-124ec_04279	NEK-125ec_04399	NEK-126ec_04464	NEK-127ec_04561	NEK-12ec_04519	NEK-13ec_03640	NEK-15ec_03296	NEK-16ec_04890	NEK-18ec_04665	NEK-19ec_03588	NEK-1ec_04768	NEK-21ec_04417	NEK-22ec_03965	NEK-23ec_04542	NEK-24ec_04696	NEK-26ec_04459	NEK-28ec_04446	NEK-29ec_04431
dpp5		Dipeptidyl-peptidase 5	96	96	1	2895	16020				1292	1292	1292	NEK-101ec_04710	NEK-102ec_04795	NEK-103ec_04420	NEK-104ec_04602	NEK-105ec_04465	NEK-106ec_04669	NEK-108ec_04611	NEK-10ec_04644	NEK-112ec_04449	NEK-113ec_04685	NEK-114ec_03895	NEK-116ec_04685	NEK-118ec_03399	NEK-119ec_04826	NEK-11ec_01512	NEK-121ec_04667	NEK-122ec_01773	NEK-123ec_04670	NEK-124ec_04304	NEK-125ec_04424	NEK-126ec_04489	NEK-127ec_04586	NEK-12ec_04542	NEK-13ec_03665	NEK-15ec_03321	NEK-16ec_04915	NEK-18ec_04690	NEK-19ec_03611	NEK-1ec_04793	NEK-21ec_04442	NEK-22ec_03940	NEK-23ec_04567	NEK-24ec_04721	NEK-26ec_04484	NEK-28ec_04471	NEK-29ec_04456
cpoB		Cell division coordinator CpoB	96	96	1	2895	16018				563	797	791	NEK-101ec_04712	NEK-102ec_04797	NEK-103ec_04422	NEK-104ec_04604	NEK-105ec_04467	NEK-106ec_04671	NEK-108ec_04613	NEK-10ec_04646	NEK-112ec_04451	NEK-113ec_04687	NEK-114ec_03897	NEK-116ec_04687	NEK-118ec_03401	NEK-119ec_04828	NEK-11ec_01514	NEK-121ec_04669	NEK-122ec_01775	NEK-123ec_04672	NEK-124ec_04306	NEK-125ec_04426	NEK-126ec_04491	NEK-127ec_04588	NEK-12ec_04544	NEK-13ec_03667	NEK-15ec_03323	NEK-16ec_04917	NEK-18ec_04692	NEK-19ec_03613	NEK-1ec_04795	NEK-21ec_04444	NEK-22ec_03938	NEK-23ec_04569	NEK-24ec_04723	NEK-26ec_04486	NEK-28ec_04473	NEK-29ec_04458
potA_5		Spermidine/putrescine import ATP-binding protein PotA	96	96	1	2895	5857				1136	1265	1152	NEK-101ec_04720	NEK-102ec_02752	NEK-103ec_02351	NEK-104ec_04999	NEK-105ec_02546	NEK-106ec_03050	NEK-108ec_03131	NEK-10ec_04696	NEK-112ec_01331	NEK-113ec_04492	NEK-114ec_03713	NEK-116ec_01989	NEK-118ec_04727	NEK-119ec_00635	NEK-11ec_04558	NEK-121ec_01988	NEK-122ec_02184	NEK-123ec_00221	NEK-124ec_04405	NEK-125ec_04648	NEK-126ec_01555	NEK-127ec_05005	NEK-12ec_03565	NEK-13ec_04966	NEK-15ec_04908	NEK-16ec_00922	NEK-18ec_00006	NEK-19ec_00642	NEK-1ec_00876	NEK-21ec_04544	NEK-22ec_04292	NEK-23ec_00608	NEK-24ec_01836	NEK-26ec_04521	NEK-28ec_01563	NEK-29ec_02852
pepT		Peptidase T	96	96	1	2895	5858				1229	1232	1231	NEK-101ec_04721	NEK-102ec_02753	NEK-103ec_02350	NEK-104ec_04998	NEK-105ec_02547	NEK-106ec_03051	NEK-108ec_03130	NEK-10ec_04695	NEK-112ec_01330	NEK-113ec_04491	NEK-114ec_03712	NEK-116ec_01988	NEK-118ec_04726	NEK-119ec_00636	NEK-11ec_04559	NEK-121ec_01987	NEK-122ec_02183	NEK-123ec_00220	NEK-124ec_04404	NEK-125ec_04649	NEK-126ec_01556	NEK-127ec_05006	NEK-12ec_03566	NEK-13ec_04967	NEK-15ec_04907	NEK-16ec_00923	NEK-18ec_00007	NEK-19ec_00643	NEK-1ec_00875	NEK-21ec_04543	NEK-22ec_04293	NEK-23ec_00607	NEK-24ec_01835	NEK-26ec_04520	NEK-28ec_01562	NEK-29ec_02851
ybiT		putative ABC transporter ATP-binding protein YbiT	96	96	1	2895	5430				1592	1592	1592	NEK-101ec_04836	NEK-102ec_03464	NEK-103ec_03291	NEK-104ec_02441	NEK-105ec_00818	NEK-106ec_02904	NEK-108ec_03604	NEK-10ec_02069	NEK-112ec_03293	NEK-113ec_02995	NEK-114ec_01408	NEK-116ec_02530	NEK-118ec_04071	NEK-119ec_03705	NEK-11ec_02084	NEK-121ec_04076	NEK-122ec_02795	NEK-123ec_00510	NEK-124ec_03027	NEK-125ec_03207	NEK-126ec_03261	NEK-127ec_03109	NEK-12ec_01379	NEK-13ec_01472	NEK-15ec_03744	NEK-16ec_03209	NEK-18ec_02940	NEK-19ec_02663	NEK-1ec_02814	NEK-21ec_02047	NEK-22ec_02325	NEK-23ec_02246	NEK-24ec_03813	NEK-26ec_01902	NEK-28ec_03290	NEK-29ec_00545
group_3828		hypothetical protein	96	96	1	2895	5410				614	632	614	NEK-101ec_04853	NEK-102ec_03481	NEK-103ec_03274	NEK-104ec_02458	NEK-105ec_00801	NEK-106ec_02887	NEK-108ec_03587	NEK-10ec_02052	NEK-112ec_03310	NEK-113ec_02978	NEK-114ec_01425	NEK-116ec_02513	NEK-118ec_04054	NEK-119ec_03688	NEK-11ec_02067	NEK-121ec_04093	NEK-122ec_02812	NEK-123ec_00527	NEK-124ec_03044	NEK-125ec_03190	NEK-126ec_03279	NEK-127ec_03092	NEK-12ec_01362	NEK-13ec_01489	NEK-15ec_03761	NEK-16ec_03187	NEK-18ec_02957	NEK-19ec_02680	NEK-1ec_02797	NEK-21ec_02030	NEK-22ec_02308	NEK-23ec_02229	NEK-24ec_03796	NEK-26ec_01919	NEK-28ec_03273	NEK-29ec_00528
nudC		NADH pyrophosphatase	96	96	1	2898	67				773	773	773	NEK-101ec_04928	NEK-102ec_04895	NEK-103ec_04566	NEK-104ec_04843	NEK-105ec_04655	NEK-106ec_04915	NEK-108ec_04760	NEK-10ec_04861	NEK-112ec_04643	NEK-113ec_04744	NEK-114ec_04350	NEK-116ec_04929	NEK-118ec_04932	NEK-119ec_04870	NEK-11ec_04802	NEK-121ec_04691	NEK-122ec_04678	NEK-123ec_04767	NEK-124ec_04714	NEK-125ec_04730	NEK-126ec_04664	NEK-127ec_04742	NEK-12ec_04684	NEK-13ec_04253	NEK-15ec_04758	NEK-16ec_04983	NEK-18ec_04825	NEK-19ec_04830	NEK-1ec_05028	NEK-21ec_04742	NEK-22ec_04783	NEK-23ec_04582	NEK-24ec_04819	NEK-26ec_04603	NEK-28ec_04831	NEK-29ec_04698
group_3843		hypothetical protein	96	96	1	2898	64				590	590	590	NEK-101ec_04931	NEK-102ec_04892	NEK-103ec_04569	NEK-104ec_04846	NEK-105ec_04658	NEK-106ec_04918	NEK-108ec_04763	NEK-10ec_04858	NEK-112ec_04646	NEK-113ec_04747	NEK-114ec_04353	NEK-116ec_04932	NEK-118ec_04935	NEK-119ec_04873	NEK-11ec_04805	NEK-121ec_04694	NEK-122ec_04681	NEK-123ec_04770	NEK-124ec_04717	NEK-125ec_04727	NEK-126ec_04661	NEK-127ec_04739	NEK-12ec_04687	NEK-13ec_04250	NEK-15ec_04755	NEK-16ec_04986	NEK-18ec_04828	NEK-19ec_04833	NEK-1ec_05031	NEK-21ec_04745	NEK-22ec_04786	NEK-23ec_04579	NEK-24ec_04816	NEK-26ec_04606	NEK-28ec_04834	NEK-29ec_04701
purD		Phosphoribosylamine--glycine ligase	96	96	1	2898	57				1292	1295	1294	NEK-101ec_04937	NEK-102ec_04886	NEK-103ec_04575	NEK-104ec_04852	NEK-105ec_04664	NEK-106ec_04924	NEK-108ec_04769	NEK-10ec_04852	NEK-112ec_04652	NEK-113ec_04753	NEK-114ec_04359	NEK-116ec_04938	NEK-118ec_04941	NEK-119ec_04879	NEK-11ec_04811	NEK-121ec_04700	NEK-122ec_04687	NEK-123ec_04776	NEK-124ec_04723	NEK-125ec_04721	NEK-126ec_04655	NEK-127ec_04733	NEK-12ec_04693	NEK-13ec_04244	NEK-15ec_04749	NEK-16ec_04992	NEK-18ec_04834	NEK-19ec_04839	NEK-1ec_05037	NEK-21ec_04751	NEK-22ec_04792	NEK-23ec_04573	NEK-24ec_04810	NEK-26ec_04612	NEK-28ec_04840	NEK-29ec_04707
rluD		Ribosomal large subunit pseudouridine synthase D	96	96	1	2895	9968				980	980	980	NEK-101ec_04994	NEK-102ec_04081	NEK-103ec_03893	NEK-104ec_03586	NEK-105ec_04116	NEK-106ec_04245	NEK-108ec_04384	NEK-10ec_04331	NEK-112ec_03741	NEK-113ec_04722	NEK-114ec_04487	NEK-116ec_03842	NEK-118ec_04091	NEK-119ec_04111	NEK-11ec_04043	NEK-121ec_04471	NEK-122ec_04213	NEK-123ec_03960	NEK-124ec_04562	NEK-125ec_04908	NEK-126ec_03921	NEK-127ec_04009	NEK-12ec_04697	NEK-13ec_03025	NEK-15ec_04204	NEK-16ec_04997	NEK-18ec_04255	NEK-19ec_04900	NEK-1ec_04028	NEK-21ec_04652	NEK-22ec_04616	NEK-23ec_04026	NEK-24ec_04580	NEK-26ec_04004	NEK-28ec_04809	NEK-29ec_04676
bfr		Bacterioferritin	96	96	1	2897	7				476	476	476	NEK-101ec_05023	NEK-102ec_04951	NEK-103ec_04641	NEK-104ec_04912	NEK-105ec_04668	NEK-106ec_04955	NEK-108ec_04803	NEK-10ec_04906	NEK-112ec_04656	NEK-113ec_04806	NEK-114ec_04491	NEK-116ec_04995	NEK-118ec_04980	NEK-119ec_04883	NEK-11ec_04888	NEK-121ec_04704	NEK-122ec_04692	NEK-123ec_04838	NEK-124ec_04810	NEK-125ec_04821	NEK-126ec_04708	NEK-127ec_04798	NEK-12ec_04765	NEK-13ec_04360	NEK-15ec_04916	NEK-16ec_05030	NEK-18ec_04838	NEK-19ec_04999	NEK-1ec_05106	NEK-21ec_04780	NEK-22ec_06054	NEK-23ec_04603	NEK-24ec_04905	NEK-26ec_04849	NEK-28ec_04980	NEK-29ec_04792
cysW_2		Sulfate transport system permease protein CysW	96	96	1	2895	11349				461	1673	1642	NEK-101ec_00544	NEK-102ec_00742	NEK-103ec_00333	NEK-104ec_03133	NEK-105ec_00382	NEK-106ec_00319	NEK-108ec_00322	NEK-10ec_01089	NEK-112ec_02693	NEK-113ec_00374	NEK-114ec_01855	NEK-116ec_02068	NEK-118ec_00834	NEK-119ec_03292	NEK-11ec_00030	NEK-121ec_00320	NEK-122ec_01162	NEK-123ec_03195	NEK-124ec_01320	NEK-125ec_03323	NEK-126ec_00606	NEK-127ec_00324	NEK-12ec_00524	NEK-13ec_02495	NEK-15ec_00677	NEK-16ec_03764	NEK-18ec_00708	NEK-19ec_03451	NEK-1ec_03145	NEK-21ec_01348	NEK-22ec_00873	NEK-23ec_01219	NEK-24ec_01126	NEK-26ec_00353	NEK-28ec_00978	NEK-29ec_00390
pqiB_2		Paraquat-inducible protein B	96	96	1	2895	5639				1610	1640	1637	NEK-101ec_02959	NEK-102ec_04616	NEK-103ec_01609	NEK-104ec_04505	NEK-105ec_00945	NEK-106ec_03032	NEK-108ec_03187	NEK-10ec_02942	NEK-112ec_01486	NEK-113ec_03542	NEK-114ec_02498	NEK-116ec_04446	NEK-118ec_03860	NEK-119ec_04761	NEK-11ec_02205	NEK-121ec_03199	NEK-122ec_02674	NEK-123ec_00382	NEK-124ec_03114	NEK-125ec_02968	NEK-126ec_03968	NEK-127ec_04452	NEK-12ec_01501	NEK-13ec_01343	NEK-15ec_03109	NEK-16ec_03337	NEK-18ec_03559	NEK-19ec_02541	NEK-1ec_04652	NEK-21ec_02175	NEK-22ec_03712	NEK-23ec_02374	NEK-24ec_04054	NEK-26ec_01775	NEK-28ec_03538	NEK-29ec_00673
yohK_1		Inner membrane protein YohK	96	96	1	2895	15056				695	698	695	NEK-101ec_02114	NEK-102ec_02021	NEK-103ec_03394	NEK-104ec_02348	NEK-105ec_02774	NEK-106ec_02180	NEK-108ec_02753	NEK-10ec_00368	NEK-112ec_00774	NEK-113ec_02060	NEK-114ec_02879	NEK-116ec_00163	NEK-118ec_02292	NEK-119ec_03038	NEK-11ec_00747	NEK-121ec_03109	NEK-122ec_03360	NEK-123ec_02751	NEK-124ec_02151	NEK-125ec_02450	NEK-126ec_00173	NEK-127ec_00811	NEK-12ec_01756	NEK-13ec_02548	NEK-15ec_00380	NEK-16ec_00175	NEK-18ec_01122	NEK-19ec_02938	NEK-1ec_01913	NEK-21ec_01970	NEK-22ec_00040	NEK-23ec_03297	NEK-24ec_00514	NEK-26ec_02770	NEK-28ec_01316	NEK-29ec_01553
dnaK_2		Chaperone protein DnaK	96	96	1	2895	15209				1352	1463	1355	NEK-101ec_02176	NEK-102ec_02083	NEK-103ec_03458	NEK-104ec_04407	NEK-105ec_04099	NEK-106ec_02242	NEK-108ec_02691	NEK-10ec_00306	NEK-112ec_00842	NEK-113ec_01997	NEK-114ec_02935	NEK-116ec_00226	NEK-118ec_02352	NEK-119ec_03100	NEK-11ec_00680	NEK-121ec_01248	NEK-122ec_03423	NEK-123ec_01830	NEK-124ec_04548	NEK-125ec_04060	NEK-126ec_00235	NEK-127ec_00873	NEK-12ec_01816	NEK-13ec_02625	NEK-15ec_00318	NEK-16ec_00274	NEK-18ec_01184	NEK-19ec_03002	NEK-1ec_01849	NEK-21ec_04711	NEK-22ec_04536	NEK-23ec_03359	NEK-24ec_00576	NEK-26ec_04561	NEK-28ec_00365	NEK-29ec_01615
deoA		Thymidine phosphorylase	96	96	1	2895	9705				1322	1334	1323	NEK-101ec_00830	NEK-102ec_00436	NEK-103ec_00510	NEK-104ec_00969	NEK-105ec_03280	NEK-106ec_00840	NEK-108ec_01538	NEK-10ec_03970	NEK-112ec_01630	NEK-113ec_00800	NEK-114ec_03766	NEK-116ec_00412	NEK-118ec_03503	NEK-119ec_02481	NEK-11ec_02783	NEK-121ec_02429	NEK-122ec_02494	NEK-123ec_01718	NEK-124ec_01859	NEK-125ec_00445	NEK-126ec_03768	NEK-127ec_01702	NEK-12ec_00816	NEK-13ec_01720	NEK-15ec_01587	NEK-16ec_02658	NEK-18ec_03400	NEK-19ec_02009	NEK-1ec_01432	NEK-21ec_00737	NEK-22ec_03310	NEK-23ec_01785	NEK-24ec_02259	NEK-26ec_01170	NEK-28ec_00098	NEK-29ec_01875
dhaR		PTS-dependent dihydroxyacetone kinase operon regulatory protein	96	96	1	2895	4879				1574	1931	1921	NEK-101ec_01495	NEK-102ec_01693	NEK-103ec_01988	NEK-104ec_02012	NEK-105ec_01935	NEK-106ec_01559	NEK-108ec_02500	NEK-10ec_03150	NEK-112ec_00435	NEK-113ec_01808	NEK-114ec_00610	NEK-116ec_01353	NEK-118ec_02708	NEK-119ec_02707	NEK-11ec_02830	NEK-121ec_03454	NEK-122ec_00468	NEK-123ec_01086	NEK-124ec_00680	NEK-125ec_00807	NEK-126ec_02401	NEK-127ec_02271	NEK-12ec_02754	NEK-13ec_03436	NEK-15ec_02597	NEK-16ec_01643	NEK-18ec_02554	NEK-19ec_01199	NEK-1ec_03567	NEK-21ec_02881	NEK-22ec_02915	NEK-23ec_02967	NEK-24ec_02927	NEK-26ec_04316	NEK-28ec_02004	NEK-29ec_01294
smrA_1		putative DNA endonuclease SmrA	96	96	1	2895	14796				182	557	547	NEK-101ec_01971	NEK-102ec_01884	NEK-103ec_02716	NEK-104ec_02204	NEK-105ec_02912	NEK-106ec_02043	NEK-108ec_02890	NEK-10ec_00505	NEK-112ec_00636	NEK-113ec_02197	NEK-114ec_02087	NEK-116ec_00025	NEK-118ec_02147	NEK-119ec_02900	NEK-11ec_00892	NEK-121ec_02972	NEK-122ec_03215	NEK-123ec_02888	NEK-124ec_02014	NEK-125ec_02308	NEK-126ec_00030	NEK-127ec_00669	NEK-12ec_01611	NEK-13ec_02235	NEK-15ec_00517	NEK-16ec_00033	NEK-18ec_00985	NEK-19ec_02793	NEK-1ec_02050	NEK-21ec_01833	NEK-22ec_00188	NEK-23ec_03160	NEK-24ec_03316	NEK-26ec_02633	NEK-28ec_01179	NEK-29ec_04125
emrB_2		Multidrug export protein EmrB	96	96	1	2895	8726				1538	1544	1538	NEK-101ec_04647	NEK-102ec_04161	NEK-103ec_03981	NEK-104ec_03691	NEK-105ec_04193	NEK-106ec_04166	NEK-108ec_04467	NEK-10ec_04247	NEK-112ec_03844	NEK-113ec_04352	NEK-114ec_04422	NEK-116ec_03720	NEK-118ec_04191	NEK-119ec_04240	NEK-11ec_03960	NEK-121ec_04547	NEK-122ec_04110	NEK-123ec_04081	NEK-124ec_04685	NEK-125ec_03776	NEK-126ec_03825	NEK-127ec_04120	NEK-12ec_04286	NEK-13ec_03104	NEK-15ec_04296	NEK-16ec_04784	NEK-18ec_04331	NEK-19ec_04573	NEK-1ec_04116	NEK-21ec_04689	NEK-22ec_03879	NEK-23ec_04111	NEK-24ec_04659	NEK-26ec_04094	NEK-28ec_04286	NEK-29ec_04393
purL		Phosphoribosylformylglycinamidine synthase	96	96	1	2895	14207				2792	3944	3879	NEK-101ec_03315	NEK-102ec_03060	NEK-103ec_02560	NEK-104ec_02917	NEK-105ec_03071	NEK-106ec_03428	NEK-108ec_03709	NEK-10ec_02435	NEK-112ec_03148	NEK-113ec_02647	NEK-114ec_01571	NEK-116ec_02402	NEK-118ec_03667	NEK-119ec_04080	NEK-11ec_04074	NEK-121ec_03731	NEK-122ec_03881	NEK-123ec_03702	NEK-124ec_03273	NEK-125ec_03849	NEK-126ec_03648	NEK-127ec_03312	NEK-12ec_03122	NEK-13ec_03563	NEK-15ec_03633	NEK-16ec_03985	NEK-18ec_03164	NEK-19ec_03880	NEK-1ec_02302	NEK-21ec_03283	NEK-22ec_00402	NEK-23ec_03769	NEK-24ec_03471	NEK-26ec_02809	NEK-28ec_02815	NEK-29ec_02100
nagC_1		N-acetylglucosamine repressor	96	96	1	2895	10436				1220	1235	1223	NEK-101ec_00005	NEK-102ec_02742	NEK-103ec_04429	NEK-104ec_00129	NEK-105ec_01049	NEK-106ec_02776	NEK-108ec_04712	NEK-10ec_02304	NEK-112ec_02964	NEK-113ec_04574	NEK-114ec_01110	NEK-116ec_04844	NEK-118ec_00273	NEK-119ec_01076	NEK-11ec_04329	NEK-121ec_01629	NEK-122ec_03663	NEK-123ec_02475	NEK-124ec_04878	NEK-125ec_02635	NEK-126ec_02998	NEK-127ec_04674	NEK-12ec_03978	NEK-13ec_02169	NEK-15ec_00993	NEK-16ec_01281	NEK-18ec_00383	NEK-19ec_03935	NEK-1ec_04942	NEK-21ec_03093	NEK-22ec_05143	NEK-23ec_00250	NEK-24ec_04778	NEK-26ec_00028	NEK-28ec_04591	NEK-29ec_04610
gltC_7		HTH-type transcriptional regulator GltC	96	96	1	2895	10407				926	926	926	NEK-101ec_00023	NEK-102ec_02724	NEK-103ec_04447	NEK-104ec_00147	NEK-105ec_01031	NEK-106ec_02794	NEK-108ec_04730	NEK-10ec_02286	NEK-112ec_02982	NEK-113ec_04593	NEK-114ec_01091	NEK-116ec_04862	NEK-118ec_00292	NEK-119ec_01058	NEK-11ec_04348	NEK-121ec_01647	NEK-122ec_03683	NEK-123ec_02457	NEK-124ec_04896	NEK-125ec_02654	NEK-126ec_02980	NEK-127ec_04692	NEK-12ec_03958	NEK-13ec_02187	NEK-15ec_01011	NEK-16ec_01263	NEK-18ec_00365	NEK-19ec_03916	NEK-1ec_04960	NEK-21ec_03075	NEK-22ec_01799	NEK-23ec_00268	NEK-24ec_04796	NEK-26ec_00009	NEK-28ec_04609	NEK-29ec_04628
group_4188		hypothetical protein	96	96	1	2895	10392				383	389	388	NEK-101ec_00034	NEK-102ec_02713	NEK-103ec_04458	NEK-104ec_00160	NEK-105ec_03232	NEK-106ec_04331	NEK-108ec_03966	NEK-10ec_02274	NEK-112ec_02994	NEK-113ec_04605	NEK-114ec_01080	NEK-116ec_03349	NEK-118ec_00302	NEK-119ec_01047	NEK-11ec_01521	NEK-121ec_01658	NEK-122ec_01779	NEK-123ec_03957	NEK-124ec_03904	NEK-125ec_02666	NEK-126ec_02969	NEK-127ec_03341	NEK-12ec_03946	NEK-13ec_00368	NEK-15ec_05061	NEK-16ec_01252	NEK-18ec_00353	NEK-19ec_01032	NEK-1ec_00471	NEK-21ec_03817	NEK-22ec_01786	NEK-23ec_00279	NEK-24ec_01435	NEK-26ec_02210	NEK-28ec_04620	NEK-29ec_04605
ogt		Methylated-DNA--protein-cysteine methyltransferase	96	96	1	2895	10379				515	617	516	NEK-101ec_00047	NEK-102ec_02700	NEK-103ec_02948	NEK-104ec_00173	NEK-105ec_03219	NEK-106ec_04408	NEK-108ec_03953	NEK-10ec_02261	NEK-112ec_03007	NEK-113ec_04618	NEK-114ec_01067	NEK-116ec_03336	NEK-118ec_00315	NEK-119ec_01034	NEK-11ec_01534	NEK-121ec_01671	NEK-122ec_01792	NEK-123ec_03944	NEK-124ec_03891	NEK-125ec_02679	NEK-126ec_02956	NEK-127ec_03354	NEK-12ec_01273	NEK-13ec_00381	NEK-15ec_03460	NEK-16ec_01239	NEK-18ec_00340	NEK-19ec_01019	NEK-1ec_00484	NEK-21ec_03830	NEK-22ec_01773	NEK-23ec_00292	NEK-24ec_01448	NEK-26ec_02223	NEK-28ec_03131	NEK-29ec_04592
pntA		NAD(P) transhydrogenase subunit alpha	96	96	1	2895	10359				1529	1529	1529	NEK-101ec_00052	NEK-102ec_02695	NEK-103ec_02943	NEK-104ec_00178	NEK-105ec_03214	NEK-106ec_04413	NEK-108ec_03948	NEK-10ec_02256	NEK-112ec_03012	NEK-113ec_04623	NEK-114ec_01062	NEK-116ec_03331	NEK-118ec_00320	NEK-119ec_01029	NEK-11ec_01539	NEK-121ec_01676	NEK-122ec_01797	NEK-123ec_03939	NEK-124ec_03886	NEK-125ec_02684	NEK-126ec_02951	NEK-127ec_03359	NEK-12ec_01268	NEK-13ec_00386	NEK-15ec_03455	NEK-16ec_01234	NEK-18ec_00335	NEK-19ec_01014	NEK-1ec_00505	NEK-21ec_03835	NEK-22ec_01768	NEK-23ec_00297	NEK-24ec_01453	NEK-26ec_02228	NEK-28ec_03136	NEK-29ec_04587
group_4198		hypothetical protein	96	96	1	2895	10283				407	443	409	NEK-101ec_00097	NEK-102ec_02651	NEK-103ec_02899	NEK-104ec_00222	NEK-105ec_03170	NEK-106ec_03934	NEK-108ec_03903	NEK-10ec_02212	NEK-112ec_03057	NEK-113ec_02483	NEK-114ec_01018	NEK-116ec_03287	NEK-118ec_00368	NEK-119ec_00985	NEK-11ec_01590	NEK-121ec_01720	NEK-122ec_01848	NEK-123ec_03895	NEK-124ec_03842	NEK-125ec_02728	NEK-126ec_02907	NEK-127ec_03403	NEK-12ec_01217	NEK-13ec_00431	NEK-15ec_03411	NEK-16ec_01190	NEK-18ec_00291	NEK-19ec_00963	NEK-1ec_00549	NEK-21ec_03879	NEK-22ec_01724	NEK-23ec_00341	NEK-24ec_01498	NEK-26ec_02272	NEK-28ec_03180	NEK-29ec_03373
dapH		Putative acetyltransferase	96	96	1	2895	10282				590	596	595	NEK-101ec_00098	NEK-102ec_02650	NEK-103ec_02898	NEK-104ec_00223	NEK-105ec_03169	NEK-106ec_03933	NEK-108ec_03902	NEK-10ec_02211	NEK-112ec_03058	NEK-113ec_02484	NEK-114ec_01017	NEK-116ec_03286	NEK-118ec_00369	NEK-119ec_00984	NEK-11ec_01591	NEK-121ec_01721	NEK-122ec_01849	NEK-123ec_03894	NEK-124ec_03841	NEK-125ec_02729	NEK-126ec_02906	NEK-127ec_03404	NEK-12ec_01216	NEK-13ec_00432	NEK-15ec_03410	NEK-16ec_01189	NEK-18ec_00290	NEK-19ec_00962	NEK-1ec_00550	NEK-21ec_03880	NEK-22ec_01723	NEK-23ec_00342	NEK-24ec_01499	NEK-26ec_02273	NEK-28ec_03181	NEK-29ec_03374
paaX		Transcriptional repressor PaaX	96	96	1	2895	10281				935	935	935	NEK-101ec_00099	NEK-102ec_02649	NEK-103ec_02897	NEK-104ec_00224	NEK-105ec_03168	NEK-106ec_03932	NEK-108ec_03901	NEK-10ec_02210	NEK-112ec_03059	NEK-113ec_02485	NEK-114ec_01016	NEK-116ec_03285	NEK-118ec_00370	NEK-119ec_00983	NEK-11ec_01592	NEK-121ec_01722	NEK-122ec_01850	NEK-123ec_03893	NEK-124ec_03840	NEK-125ec_02730	NEK-126ec_02905	NEK-127ec_03405	NEK-12ec_01215	NEK-13ec_00433	NEK-15ec_03409	NEK-16ec_01188	NEK-18ec_00289	NEK-19ec_00961	NEK-1ec_00551	NEK-21ec_03881	NEK-22ec_01722	NEK-23ec_00343	NEK-24ec_01500	NEK-26ec_02274	NEK-28ec_03182	NEK-29ec_03375
paaG		1,2-epoxyphenylacetyl-CoA isomerase	96	96	1	2895	10275				788	788	788	NEK-101ec_00105	NEK-102ec_02644	NEK-103ec_02892	NEK-104ec_00229	NEK-105ec_03163	NEK-106ec_03927	NEK-108ec_03896	NEK-10ec_02205	NEK-112ec_03064	NEK-113ec_02490	NEK-114ec_01011	NEK-116ec_03280	NEK-118ec_00375	NEK-119ec_00978	NEK-11ec_01597	NEK-121ec_01727	NEK-122ec_01855	NEK-123ec_03888	NEK-124ec_03835	NEK-125ec_02735	NEK-126ec_02900	NEK-127ec_03410	NEK-12ec_01209	NEK-13ec_00438	NEK-15ec_03404	NEK-16ec_01183	NEK-18ec_00284	NEK-19ec_00956	NEK-1ec_00556	NEK-21ec_03886	NEK-22ec_01717	NEK-23ec_00348	NEK-24ec_01505	NEK-26ec_02279	NEK-28ec_03187	NEK-29ec_03380
paaA		1,2-phenylacetyl-CoA epoxidase, subunit A	96	96	1	2895	10267				929	1022	930	NEK-101ec_00111	NEK-102ec_02638	NEK-103ec_02886	NEK-104ec_00235	NEK-105ec_03157	NEK-106ec_03921	NEK-108ec_03890	NEK-10ec_02199	NEK-112ec_03070	NEK-113ec_02496	NEK-114ec_01005	NEK-116ec_03274	NEK-118ec_00381	NEK-119ec_00972	NEK-11ec_01603	NEK-121ec_01733	NEK-122ec_01861	NEK-123ec_03882	NEK-124ec_03829	NEK-125ec_02741	NEK-126ec_02894	NEK-127ec_03416	NEK-12ec_01203	NEK-13ec_00444	NEK-15ec_03398	NEK-16ec_01177	NEK-18ec_00278	NEK-19ec_00950	NEK-1ec_00562	NEK-21ec_03892	NEK-22ec_01711	NEK-23ec_00354	NEK-24ec_01511	NEK-26ec_02285	NEK-28ec_03193	NEK-29ec_03386
paaZ		Bifunctional protein PaaZ	96	96	1	2895	10265				347	2045	2027	NEK-101ec_00112	NEK-102ec_02637	NEK-103ec_02885	NEK-104ec_00236	NEK-105ec_03156	NEK-106ec_03920	NEK-108ec_03889	NEK-10ec_02198	NEK-112ec_03071	NEK-113ec_02497	NEK-114ec_01004	NEK-116ec_03273	NEK-118ec_00382	NEK-119ec_00971	NEK-11ec_01604	NEK-121ec_01734	NEK-122ec_01862	NEK-123ec_03881	NEK-124ec_01754	NEK-125ec_02742	NEK-126ec_02893	NEK-127ec_03417	NEK-12ec_01202	NEK-13ec_00445	NEK-15ec_03397	NEK-16ec_01176	NEK-18ec_00277	NEK-19ec_00949	NEK-1ec_00563	NEK-21ec_03893	NEK-22ec_01710	NEK-23ec_00355	NEK-24ec_01512	NEK-26ec_02286	NEK-28ec_03194	NEK-29ec_03387
mppA		Periplasmic murein peptide-binding protein	96	96	1	2895	8522				1616	1616	1616	NEK-101ec_00193	NEK-102ec_04721	NEK-103ec_02166	NEK-104ec_00323	NEK-105ec_02743	NEK-106ec_04744	NEK-108ec_02945	NEK-10ec_03465	NEK-112ec_01138	NEK-113ec_02589	NEK-114ec_04040	NEK-116ec_01804	NEK-118ec_00471	NEK-119ec_00880	NEK-11ec_01676	NEK-121ec_01803	NEK-122ec_01991	NEK-123ec_04451	NEK-124ec_01677	NEK-125ec_02146	NEK-126ec_02820	NEK-127ec_01819	NEK-12ec_01128	NEK-13ec_00522	NEK-15ec_02520	NEK-16ec_01099	NEK-18ec_00188	NEK-19ec_00875	NEK-1ec_00653	NEK-21ec_02411	NEK-22ec_01623	NEK-23ec_00429	NEK-24ec_01586	NEK-26ec_02376	NEK-28ec_01378	NEK-29ec_04275
fabI		Enoyl-[acyl-carrier-protein] reductase [NADH] FabI	96	96	1	2895	6252				788	788	788	NEK-101ec_00220	NEK-102ec_03819	NEK-103ec_02193	NEK-104ec_00351	NEK-105ec_02715	NEK-106ec_03207	NEK-108ec_02972	NEK-10ec_03438	NEK-112ec_01165	NEK-113ec_03285	NEK-114ec_04013	NEK-116ec_01832	NEK-118ec_02872	NEK-119ec_00787	NEK-11ec_01705	NEK-121ec_01830	NEK-122ec_02022	NEK-123ec_00067	NEK-124ec_01650	NEK-125ec_02173	NEK-126ec_01711	NEK-127ec_01909	NEK-12ec_01098	NEK-13ec_00549	NEK-15ec_02492	NEK-16ec_01072	NEK-18ec_00161	NEK-19ec_00845	NEK-1ec_00680	NEK-21ec_02384	NEK-22ec_01596	NEK-23ec_00456	NEK-24ec_01679	NEK-26ec_02966	NEK-28ec_01405	NEK-29ec_04248
rluB		Ribosomal large subunit pseudouridine synthase B	96	96	1	2895	6224				887	902	901	NEK-101ec_00240	NEK-102ec_03799	NEK-103ec_02213	NEK-104ec_00371	NEK-105ec_02695	NEK-106ec_03187	NEK-108ec_02992	NEK-10ec_03418	NEK-112ec_01185	NEK-113ec_03305	NEK-114ec_03342	NEK-116ec_01852	NEK-118ec_02892	NEK-119ec_00767	NEK-11ec_01725	NEK-121ec_01850	NEK-122ec_02042	NEK-123ec_00087	NEK-124ec_01630	NEK-125ec_02193	NEK-126ec_01691	NEK-127ec_01929	NEK-12ec_01078	NEK-13ec_00569	NEK-15ec_02472	NEK-16ec_01052	NEK-18ec_00141	NEK-19ec_00825	NEK-1ec_00700	NEK-21ec_02364	NEK-22ec_01576	NEK-23ec_00476	NEK-24ec_01699	NEK-26ec_02986	NEK-28ec_01425	NEK-29ec_02721
tcyP		L-cystine uptake protein TcyP	96	96	1	2895	6101				1391	1391	1391	NEK-101ec_00267	NEK-102ec_02900	NEK-103ec_02239	NEK-104ec_00404	NEK-105ec_02666	NEK-106ec_03157	NEK-108ec_03019	NEK-10ec_03800	NEK-112ec_01226	NEK-113ec_03333	NEK-114ec_03380	NEK-116ec_01885	NEK-118ec_02920	NEK-119ec_00741	NEK-11ec_01751	NEK-121ec_01876	NEK-122ec_02065	NEK-123ec_00117	NEK-124ec_01596	NEK-125ec_02219	NEK-126ec_01666	NEK-127ec_01999	NEK-12ec_01050	NEK-13ec_00611	NEK-15ec_02442	NEK-16ec_01026	NEK-18ec_00114	NEK-19ec_00797	NEK-1ec_00731	NEK-21ec_02330	NEK-22ec_01547	NEK-23ec_00506	NEK-24ec_01726	NEK-26ec_03014	NEK-28ec_01451	NEK-29ec_02748
chbF		6-phospho-beta-glucosidase	96	96	1	2895	6097				1184	1346	1344	NEK-101ec_00271	NEK-102ec_02896	NEK-103ec_02243	NEK-104ec_00408	NEK-105ec_02662	NEK-106ec_03153	NEK-108ec_03023	NEK-10ec_03796	NEK-112ec_01230	NEK-113ec_03337	NEK-114ec_03384	NEK-116ec_01889	NEK-118ec_02924	NEK-119ec_00737	NEK-11ec_01755	NEK-121ec_01880	NEK-122ec_02069	NEK-123ec_00121	NEK-124ec_01592	NEK-125ec_02223	NEK-126ec_01662	NEK-127ec_02003	NEK-12ec_01046	NEK-13ec_00615	NEK-15ec_02438	NEK-16ec_01022	NEK-18ec_00110	NEK-19ec_00793	NEK-1ec_00735	NEK-21ec_02326	NEK-22ec_01543	NEK-23ec_00510	NEK-24ec_01730	NEK-26ec_03018	NEK-28ec_01455	NEK-29ec_02752
topB		DNA topoisomerase 3	96	96	1	2895	6052				1154	1955	1937	NEK-101ec_00297	NEK-102ec_02870	NEK-103ec_02269	NEK-104ec_00434	NEK-105ec_02636	NEK-106ec_03127	NEK-108ec_03049	NEK-10ec_03770	NEK-112ec_01256	NEK-113ec_03363	NEK-114ec_03410	NEK-116ec_01915	NEK-118ec_02951	NEK-119ec_00711	NEK-11ec_01782	NEK-121ec_01906	NEK-122ec_02095	NEK-123ec_00147	NEK-124ec_01565	NEK-125ec_02249	NEK-126ec_01636	NEK-127ec_02029	NEK-12ec_01020	NEK-13ec_00642	NEK-15ec_02412	NEK-16ec_00996	NEK-18ec_00084	NEK-19ec_00767	NEK-1ec_00761	NEK-21ec_02300	NEK-22ec_01517	NEK-23ec_00536	NEK-24ec_01756	NEK-26ec_03044	NEK-28ec_01481	NEK-29ec_02778
ansA		L-asparaginase 1	96	96	1	2895	6046				1016	1019	1018	NEK-101ec_00302	NEK-102ec_02865	NEK-103ec_02274	NEK-104ec_00439	NEK-105ec_02631	NEK-106ec_03121	NEK-108ec_03054	NEK-10ec_03765	NEK-112ec_01262	NEK-113ec_04423	NEK-114ec_04260	NEK-116ec_01921	NEK-118ec_02956	NEK-119ec_00706	NEK-11ec_01787	NEK-121ec_01911	NEK-122ec_02100	NEK-123ec_00152	NEK-124ec_01560	NEK-125ec_02255	NEK-126ec_01631	NEK-127ec_02035	NEK-12ec_01015	NEK-13ec_00647	NEK-15ec_02407	NEK-16ec_00990	NEK-18ec_00078	NEK-19ec_00762	NEK-1ec_00766	NEK-21ec_02295	NEK-22ec_04797	NEK-23ec_00541	NEK-24ec_01761	NEK-26ec_03049	NEK-28ec_01486	NEK-29ec_02783
gapA		Glyceraldehyde-3-phosphate dehydrogenase A	96	96	1	2895	6040				995	995	995	NEK-101ec_00316	NEK-102ec_02859	NEK-103ec_02288	NEK-104ec_00445	NEK-105ec_02625	NEK-106ec_03115	NEK-108ec_03068	NEK-10ec_03759	NEK-112ec_01268	NEK-113ec_04429	NEK-114ec_04266	NEK-116ec_01927	NEK-118ec_02962	NEK-119ec_00700	NEK-11ec_01793	NEK-121ec_01925	NEK-122ec_02106	NEK-123ec_00158	NEK-124ec_01554	NEK-125ec_02261	NEK-126ec_01617	NEK-127ec_02041	NEK-12ec_01009	NEK-13ec_00653	NEK-15ec_02401	NEK-16ec_00984	NEK-18ec_00072	NEK-19ec_00756	NEK-1ec_00772	NEK-21ec_02289	NEK-22ec_04803	NEK-23ec_00547	NEK-24ec_01767	NEK-26ec_03055	NEK-28ec_01500	NEK-29ec_02789
group_4250		hypothetical protein	96	96	1	2895	5950				494	497	494	NEK-101ec_00359	NEK-102ec_02779	NEK-103ec_02331	NEK-104ec_00489	NEK-105ec_02581	NEK-106ec_03071	NEK-108ec_03111	NEK-10ec_04677	NEK-112ec_01311	NEK-113ec_04472	NEK-114ec_03694	NEK-116ec_01970	NEK-118ec_03024	NEK-119ec_00654	NEK-11ec_04580	NEK-121ec_01968	NEK-122ec_02161	NEK-123ec_00201	NEK-124ec_04386	NEK-125ec_04282	NEK-126ec_01574	NEK-127ec_02124	NEK-12ec_00955	NEK-13ec_00696	NEK-15ec_02322	NEK-16ec_00941	NEK-18ec_00025	NEK-19ec_00664	NEK-1ec_00815	NEK-21ec_04525	NEK-22ec_04313	NEK-23ec_00589	NEK-24ec_01810	NEK-26ec_04501	NEK-28ec_01543	NEK-29ec_02833
pucI		putative allantoin permease	96	96	1	2895	11212				1232	1496	1493	NEK-101ec_00451	NEK-102ec_02351	NEK-103ec_04305	NEK-104ec_04026	NEK-105ec_01271	NEK-106ec_02541	NEK-108ec_00414	NEK-10ec_04147	NEK-112ec_02300	NEK-113ec_00470	NEK-114ec_04321	NEK-116ec_04012	NEK-118ec_00028	NEK-119ec_03579	NEK-11ec_03385	NEK-121ec_00228	NEK-122ec_03473	NEK-123ec_02686	NEK-124ec_01230	NEK-125ec_01839	NEK-126ec_00699	NEK-127ec_00416	NEK-12ec_02553	NEK-13ec_02396	NEK-15ec_00771	NEK-16ec_03677	NEK-18ec_00612	NEK-19ec_03360	NEK-1ec_04578	NEK-21ec_01438	NEK-22ec_04511	NEK-23ec_00025	NEK-24ec_01220	NEK-26ec_00257	NEK-28ec_05036	NEK-29ec_03262
flr		Flavoredoxin	96	96	1	2895	11358				581	581	581	NEK-101ec_00547	NEK-102ec_00745	NEK-103ec_00330	NEK-104ec_03136	NEK-105ec_00379	NEK-106ec_00316	NEK-108ec_00319	NEK-10ec_01086	NEK-112ec_02690	NEK-113ec_00371	NEK-114ec_01852	NEK-116ec_02071	NEK-118ec_00831	NEK-119ec_03289	NEK-11ec_00033	NEK-121ec_00323	NEK-122ec_01159	NEK-123ec_03198	NEK-124ec_01323	NEK-125ec_03320	NEK-126ec_00603	NEK-127ec_00321	NEK-12ec_00521	NEK-13ec_02498	NEK-15ec_00674	NEK-16ec_03767	NEK-18ec_00711	NEK-19ec_00003	NEK-1ec_03142	NEK-21ec_01345	NEK-22ec_00876	NEK-23ec_01216	NEK-24ec_01123	NEK-26ec_00356	NEK-28ec_00981	NEK-29ec_00387
fliY_1		L-cystine-binding protein FliY	96	96	1	2895	11373				878	941	931	NEK-101ec_00560	NEK-102ec_00758	NEK-103ec_00318	NEK-104ec_03149	NEK-105ec_00366	NEK-106ec_00306	NEK-108ec_00303	NEK-10ec_01070	NEK-112ec_02678	NEK-113ec_00358	NEK-114ec_01845	NEK-116ec_02083	NEK-118ec_00819	NEK-119ec_03277	NEK-11ec_00044	NEK-121ec_00335	NEK-122ec_01148	NEK-123ec_03211	NEK-124ec_01336	NEK-125ec_03304	NEK-126ec_00590	NEK-127ec_00305	NEK-12ec_00510	NEK-13ec_02508	NEK-15ec_00667	NEK-16ec_03780	NEK-18ec_00724	NEK-19ec_00014	NEK-1ec_03130	NEK-21ec_01332	NEK-22ec_00883	NEK-23ec_01204	NEK-24ec_01113	NEK-26ec_00369	NEK-28ec_00994	NEK-29ec_00372
yxeP_2		putative hydrolase YxeP	96	96	1	2895	11375				899	1121	1118	NEK-101ec_00562	NEK-102ec_00760	NEK-103ec_00316	NEK-104ec_03151	NEK-105ec_00364	NEK-106ec_00304	NEK-108ec_00301	NEK-10ec_01068	NEK-112ec_02676	NEK-113ec_00356	NEK-114ec_01843	NEK-116ec_02085	NEK-118ec_00817	NEK-119ec_03275	NEK-11ec_00046	NEK-121ec_00337	NEK-122ec_01146	NEK-123ec_03213	NEK-124ec_01338	NEK-125ec_03302	NEK-126ec_00588	NEK-127ec_00303	NEK-12ec_00508	NEK-13ec_02510	NEK-15ec_00665	NEK-16ec_03782	NEK-18ec_00726	NEK-19ec_00016	NEK-1ec_03128	NEK-21ec_01330	NEK-22ec_00885	NEK-23ec_01202	NEK-24ec_01111	NEK-26ec_00371	NEK-28ec_00996	NEK-29ec_00370
sutR_2		HTH-type transcriptional regulator SutR	96	96	1	2895	11396				575	581	580	NEK-101ec_00574	NEK-102ec_00772	NEK-103ec_00304	NEK-104ec_03163	NEK-105ec_00352	NEK-106ec_00292	NEK-108ec_00289	NEK-10ec_01056	NEK-112ec_02664	NEK-113ec_00344	NEK-114ec_01831	NEK-116ec_02097	NEK-118ec_00806	NEK-119ec_03263	NEK-11ec_00059	NEK-121ec_00349	NEK-122ec_01134	NEK-123ec_03225	NEK-124ec_01350	NEK-125ec_03290	NEK-126ec_00576	NEK-127ec_00291	NEK-12ec_00496	NEK-13ec_02522	NEK-15ec_00653	NEK-16ec_03794	NEK-18ec_00738	NEK-19ec_00027	NEK-1ec_03116	NEK-21ec_01318	NEK-22ec_00897	NEK-23ec_01190	NEK-24ec_01099	NEK-26ec_00383	NEK-28ec_01008	NEK-29ec_00358
rsxA		Electron transport complex subunit RsxA	96	96	1	2895	11468				581	581	581	NEK-101ec_00627	NEK-102ec_00824	NEK-103ec_00252	NEK-104ec_03450	NEK-105ec_00300	NEK-106ec_00240	NEK-108ec_00237	NEK-10ec_01004	NEK-112ec_02612	NEK-113ec_00292	NEK-114ec_01779	NEK-116ec_02148	NEK-118ec_00757	NEK-119ec_03211	NEK-11ec_00110	NEK-121ec_00401	NEK-122ec_01083	NEK-123ec_03277	NEK-124ec_01402	NEK-125ec_01533	NEK-126ec_00524	NEK-127ec_00238	NEK-12ec_00445	NEK-13ec_01000	NEK-15ec_00601	NEK-16ec_03846	NEK-18ec_00790	NEK-19ec_00078	NEK-1ec_03064	NEK-21ec_01266	NEK-22ec_00950	NEK-23ec_01138	NEK-24ec_01047	NEK-26ec_00435	NEK-28ec_01060	NEK-29ec_00306
anmK		Anhydro-N-acetylmuramic acid kinase	96	96	1	2895	11502				1124	1124	1124	NEK-101ec_00641	NEK-102ec_00837	NEK-103ec_00238	NEK-104ec_03436	NEK-105ec_00287	NEK-106ec_00226	NEK-108ec_00224	NEK-10ec_00990	NEK-112ec_02598	NEK-113ec_00278	NEK-114ec_01765	NEK-116ec_02162	NEK-118ec_00744	NEK-119ec_03197	NEK-11ec_00123	NEK-121ec_00415	NEK-122ec_01070	NEK-123ec_03291	NEK-124ec_01416	NEK-125ec_01519	NEK-126ec_02782	NEK-127ec_00224	NEK-12ec_00432	NEK-13ec_00986	NEK-15ec_00587	NEK-16ec_04849	NEK-18ec_00803	NEK-19ec_00091	NEK-1ec_00012	NEK-21ec_01252	NEK-22ec_00964	NEK-23ec_01124	NEK-24ec_01033	NEK-26ec_00449	NEK-28ec_01074	NEK-29ec_00292
nemR		HTH-type transcriptional repressor NemR	96	96	1	2895	11517				536	599	596	NEK-101ec_00651	NEK-102ec_00847	NEK-103ec_00228	NEK-104ec_03426	NEK-105ec_00277	NEK-106ec_00216	NEK-108ec_00214	NEK-10ec_00980	NEK-112ec_02588	NEK-113ec_00268	NEK-114ec_03565	NEK-116ec_02172	NEK-118ec_00734	NEK-119ec_03187	NEK-11ec_00133	NEK-121ec_00425	NEK-122ec_01060	NEK-123ec_03301	NEK-124ec_01426	NEK-125ec_01509	NEK-126ec_02772	NEK-127ec_00214	NEK-12ec_00422	NEK-13ec_00976	NEK-15ec_00577	NEK-16ec_04839	NEK-18ec_00813	NEK-19ec_00101	NEK-1ec_00022	NEK-21ec_01242	NEK-22ec_00974	NEK-23ec_01114	NEK-24ec_01023	NEK-26ec_00459	NEK-28ec_01084	NEK-29ec_00282
sodB		Superoxide dismutase [Fe]	96	96	1	2895	11525				581	581	581	NEK-101ec_00658	NEK-102ec_00854	NEK-103ec_00221	NEK-104ec_03419	NEK-105ec_00270	NEK-106ec_00209	NEK-108ec_00207	NEK-10ec_00973	NEK-112ec_02581	NEK-113ec_00261	NEK-114ec_03558	NEK-116ec_02179	NEK-118ec_00727	NEK-119ec_03180	NEK-11ec_00140	NEK-121ec_00432	NEK-122ec_01053	NEK-123ec_03308	NEK-124ec_01433	NEK-125ec_01502	NEK-126ec_02765	NEK-127ec_00207	NEK-12ec_00415	NEK-13ec_00969	NEK-15ec_00570	NEK-16ec_04832	NEK-18ec_00820	NEK-19ec_00108	NEK-1ec_00029	NEK-21ec_01235	NEK-22ec_00981	NEK-23ec_01107	NEK-24ec_01016	NEK-26ec_00466	NEK-28ec_01091	NEK-29ec_00275
frlB_1		Fructosamine deglycase FrlB	96	96	1	2895	9737				1010	1010	1010	NEK-101ec_00801	NEK-102ec_00407	NEK-103ec_00480	NEK-104ec_00938	NEK-105ec_03309	NEK-106ec_00810	NEK-108ec_01507	NEK-10ec_03939	NEK-112ec_01598	NEK-113ec_00771	NEK-114ec_03475	NEK-116ec_00383	NEK-118ec_03472	NEK-119ec_02512	NEK-11ec_02754	NEK-121ec_02400	NEK-122ec_02523	NEK-123ec_01747	NEK-124ec_01829	NEK-125ec_00415	NEK-126ec_03739	NEK-127ec_01731	NEK-12ec_00845	NEK-13ec_03118	NEK-15ec_01616	NEK-16ec_02688	NEK-18ec_03429	NEK-19ec_02038	NEK-1ec_01461	NEK-21ec_00766	NEK-22ec_03339	NEK-23ec_01814	NEK-24ec_02230	NEK-26ec_01139	NEK-28ec_00069	NEK-29ec_01904
yjjP		Inner membrane protein YjjP	96	96	1	2895	9729				182	776	769	NEK-101ec_00808	NEK-102ec_00414	NEK-103ec_00487	NEK-104ec_00945	NEK-105ec_03302	NEK-106ec_00817	NEK-108ec_01514	NEK-10ec_03946	NEK-112ec_01605	NEK-113ec_00778	NEK-114ec_03482	NEK-116ec_00390	NEK-118ec_03479	NEK-119ec_02504	NEK-11ec_02761	NEK-121ec_02407	NEK-122ec_02516	NEK-123ec_01740	NEK-124ec_01836	NEK-125ec_00422	NEK-126ec_03746	NEK-127ec_01724	NEK-12ec_00838	NEK-13ec_06105	NEK-15ec_01609	NEK-16ec_02681	NEK-18ec_03422	NEK-19ec_02031	NEK-1ec_01454	NEK-21ec_00759	NEK-22ec_03332	NEK-23ec_01807	NEK-24ec_02237	NEK-26ec_01146	NEK-28ec_00076	NEK-29ec_01897
rsmC		Ribosomal RNA small subunit methyltransferase C	96	96	1	2895	9717				1028	1028	1028	NEK-101ec_00819	NEK-102ec_00425	NEK-103ec_00499	NEK-104ec_00958	NEK-105ec_03291	NEK-106ec_00829	NEK-108ec_01527	NEK-10ec_03959	NEK-112ec_01619	NEK-113ec_00789	NEK-114ec_03777	NEK-116ec_00401	NEK-118ec_03492	NEK-119ec_02492	NEK-11ec_02772	NEK-121ec_02418	NEK-122ec_02505	NEK-123ec_01729	NEK-124ec_01848	NEK-125ec_00434	NEK-126ec_03757	NEK-127ec_01713	NEK-12ec_00827	NEK-13ec_01731	NEK-15ec_01598	NEK-16ec_02669	NEK-18ec_03411	NEK-19ec_02020	NEK-1ec_01443	NEK-21ec_00748	NEK-22ec_03321	NEK-23ec_01796	NEK-24ec_02248	NEK-26ec_01159	NEK-28ec_00087	NEK-29ec_01886
prfC		Peptide chain release factor RF3	96	96	1	2895	9712				1589	1589	1589	NEK-101ec_00823	NEK-102ec_00429	NEK-103ec_00503	NEK-104ec_00962	NEK-105ec_03287	NEK-106ec_00833	NEK-108ec_01531	NEK-10ec_03963	NEK-112ec_01623	NEK-113ec_00793	NEK-114ec_03773	NEK-116ec_00405	NEK-118ec_03496	NEK-119ec_02488	NEK-11ec_02776	NEK-121ec_02422	NEK-122ec_02501	NEK-123ec_01725	NEK-124ec_01852	NEK-125ec_00438	NEK-126ec_03761	NEK-127ec_01709	NEK-12ec_00823	NEK-13ec_01727	NEK-15ec_01594	NEK-16ec_02665	NEK-18ec_03407	NEK-19ec_02016	NEK-1ec_01439	NEK-21ec_00744	NEK-22ec_03317	NEK-23ec_01792	NEK-24ec_02252	NEK-26ec_01163	NEK-28ec_00091	NEK-29ec_01882
deoB		Phosphopentomutase	96	96	1	2895	9704				1223	1223	1223	NEK-101ec_00831	NEK-102ec_00437	NEK-103ec_00511	NEK-104ec_00970	NEK-105ec_03279	NEK-106ec_00841	NEK-108ec_01539	NEK-10ec_03971	NEK-112ec_01631	NEK-113ec_00801	NEK-114ec_03765	NEK-116ec_00413	NEK-118ec_03504	NEK-119ec_02480	NEK-11ec_02784	NEK-121ec_02430	NEK-122ec_02493	NEK-123ec_01717	NEK-124ec_01860	NEK-125ec_00446	NEK-126ec_03769	NEK-127ec_01701	NEK-12ec_00815	NEK-13ec_01719	NEK-15ec_01586	NEK-16ec_02657	NEK-18ec_03399	NEK-19ec_02008	NEK-1ec_01431	NEK-21ec_00736	NEK-22ec_03309	NEK-23ec_01784	NEK-24ec_02260	NEK-26ec_01171	NEK-28ec_00099	NEK-29ec_01874
ettA		Energy-dependent translational throttle protein EttA	96	96	1	2895	9697				1034	1667	1660	NEK-101ec_00838	NEK-102ec_00444	NEK-103ec_00518	NEK-104ec_00977	NEK-105ec_03272	NEK-106ec_00848	NEK-108ec_01546	NEK-10ec_03978	NEK-112ec_01638	NEK-113ec_00808	NEK-114ec_03758	NEK-116ec_00420	NEK-118ec_03511	NEK-119ec_02473	NEK-11ec_02791	NEK-121ec_02437	NEK-122ec_02486	NEK-123ec_01710	NEK-124ec_01867	NEK-125ec_00453	NEK-126ec_03776	NEK-127ec_01694	NEK-12ec_00808	NEK-13ec_01712	NEK-15ec_01579	NEK-16ec_02650	NEK-18ec_03392	NEK-19ec_02001	NEK-1ec_01424	NEK-21ec_00729	NEK-22ec_05806	NEK-23ec_01777	NEK-24ec_02267	NEK-26ec_01178	NEK-28ec_00106	NEK-29ec_01867
trpR		Trp operon repressor	96	96	1	2895	9693				329	443	334	NEK-101ec_00840	NEK-102ec_00446	NEK-103ec_00520	NEK-104ec_00979	NEK-105ec_03270	NEK-106ec_00850	NEK-108ec_01548	NEK-10ec_03980	NEK-112ec_01640	NEK-113ec_00810	NEK-114ec_03756	NEK-116ec_00422	NEK-118ec_03513	NEK-119ec_02471	NEK-11ec_02793	NEK-121ec_02439	NEK-122ec_02484	NEK-123ec_01708	NEK-124ec_01869	NEK-125ec_00455	NEK-126ec_03778	NEK-127ec_01692	NEK-12ec_00806	NEK-13ec_01710	NEK-15ec_01577	NEK-16ec_02648	NEK-18ec_03390	NEK-19ec_01999	NEK-1ec_01422	NEK-21ec_00727	NEK-22ec_04397	NEK-23ec_01775	NEK-24ec_02269	NEK-26ec_01180	NEK-28ec_00108	NEK-29ec_01865
ispH		4-hydroxy-3-methylbut-2-enyl diphosphate reductase	96	96	1	2895	9547				950	950	950	NEK-101ec_00871	NEK-102ec_00477	NEK-103ec_00551	NEK-104ec_01010	NEK-105ec_03239	NEK-106ec_00881	NEK-108ec_01579	NEK-10ec_04011	NEK-112ec_01671	NEK-113ec_00841	NEK-114ec_03725	NEK-116ec_00453	NEK-118ec_03547	NEK-119ec_02440	NEK-11ec_02823	NEK-121ec_02470	NEK-122ec_02454	NEK-123ec_01677	NEK-124ec_01900	NEK-125ec_00486	NEK-126ec_03809	NEK-127ec_01661	NEK-12ec_00776	NEK-13ec_01679	NEK-15ec_01546	NEK-16ec_02617	NEK-18ec_03359	NEK-19ec_01969	NEK-1ec_01391	NEK-21ec_00696	NEK-22ec_04428	NEK-23ec_01744	NEK-24ec_02300	NEK-26ec_01211	NEK-28ec_00139	NEK-29ec_01834
rihC		Non-specific ribonucleoside hydrolase RihC	96	96	1	2895	9546				914	914	914	NEK-101ec_00872	NEK-102ec_00478	NEK-103ec_00552	NEK-104ec_01011	NEK-105ec_03238	NEK-106ec_00882	NEK-108ec_01580	NEK-10ec_04012	NEK-112ec_01672	NEK-113ec_00842	NEK-114ec_03724	NEK-116ec_00454	NEK-118ec_03548	NEK-119ec_02439	NEK-11ec_02824	NEK-121ec_02471	NEK-122ec_02453	NEK-123ec_01676	NEK-124ec_01901	NEK-125ec_00487	NEK-126ec_03810	NEK-127ec_01660	NEK-12ec_00775	NEK-13ec_01678	NEK-15ec_01545	NEK-16ec_02616	NEK-18ec_03358	NEK-19ec_01968	NEK-1ec_01390	NEK-21ec_00695	NEK-22ec_04429	NEK-23ec_01743	NEK-24ec_02301	NEK-26ec_01212	NEK-28ec_00140	NEK-29ec_01833
rsmA		Ribosomal RNA small subunit methyltransferase A	96	96	1	2895	9497				821	821	821	NEK-101ec_00896	NEK-102ec_00491	NEK-103ec_00576	NEK-104ec_01024	NEK-105ec_03948	NEK-106ec_00895	NEK-108ec_01604	NEK-10ec_01954	NEK-112ec_01685	NEK-113ec_00855	NEK-114ec_00772	NEK-116ec_00467	NEK-118ec_03061	NEK-119ec_02426	NEK-11ec_03135	NEK-121ec_02495	NEK-122ec_02424	NEK-123ec_01663	NEK-124ec_01914	NEK-125ec_00511	NEK-126ec_03169	NEK-127ec_01636	NEK-12ec_00751	NEK-13ec_01654	NEK-15ec_01521	NEK-16ec_02603	NEK-18ec_02702	NEK-19ec_01944	NEK-1ec_01377	NEK-21ec_00682	NEK-22ec_02058	NEK-23ec_01719	NEK-24ec_02325	NEK-26ec_01225	NEK-28ec_00164	NEK-29ec_01820
rapA		RNA polymerase-associated protein RapA	96	96	1	2895	9487				2861	2906	2905	NEK-101ec_00906	NEK-102ec_00501	NEK-103ec_00586	NEK-104ec_01034	NEK-105ec_03938	NEK-106ec_00905	NEK-108ec_01614	NEK-10ec_01944	NEK-112ec_01695	NEK-113ec_00865	NEK-114ec_00782	NEK-116ec_00477	NEK-118ec_03071	NEK-119ec_02416	NEK-11ec_03145	NEK-121ec_02505	NEK-122ec_02414	NEK-123ec_01653	NEK-124ec_01924	NEK-125ec_00521	NEK-126ec_03159	NEK-127ec_01626	NEK-12ec_00741	NEK-13ec_01644	NEK-15ec_01511	NEK-16ec_02593	NEK-18ec_02712	NEK-19ec_01934	NEK-1ec_01367	NEK-21ec_00672	NEK-22ec_02068	NEK-23ec_01709	NEK-24ec_02335	NEK-26ec_01235	NEK-28ec_00174	NEK-29ec_01810
araC_2		Arabinose operon regulatory protein	96	96	1	2895	9479				311	845	839	NEK-101ec_00911	NEK-102ec_00506	NEK-103ec_00591	NEK-104ec_01039	NEK-105ec_03933	NEK-106ec_00910	NEK-108ec_01619	NEK-10ec_01939	NEK-112ec_01700	NEK-113ec_00870	NEK-114ec_00787	NEK-116ec_00482	NEK-118ec_03076	NEK-119ec_02411	NEK-11ec_03150	NEK-121ec_02510	NEK-122ec_02409	NEK-123ec_01648	NEK-124ec_01929	NEK-125ec_00526	NEK-126ec_03154	NEK-127ec_01621	NEK-12ec_00736	NEK-13ec_01639	NEK-15ec_01506	NEK-16ec_02588	NEK-18ec_02717	NEK-19ec_01929	NEK-1ec_01362	NEK-21ec_00667	NEK-22ec_02073	NEK-23ec_01704	NEK-24ec_02340	NEK-26ec_01240	NEK-28ec_00179	NEK-29ec_01805
thiB		Thiamine-binding periplasmic protein	96	96	1	2895	9472				983	983	983	NEK-101ec_00915	NEK-102ec_00510	NEK-103ec_00595	NEK-104ec_01043	NEK-105ec_03929	NEK-106ec_00914	NEK-108ec_01623	NEK-10ec_01935	NEK-112ec_01704	NEK-113ec_00874	NEK-114ec_00791	NEK-116ec_00486	NEK-118ec_03080	NEK-119ec_02407	NEK-11ec_03154	NEK-121ec_02514	NEK-122ec_02405	NEK-123ec_01644	NEK-124ec_01933	NEK-125ec_00530	NEK-126ec_03150	NEK-127ec_01617	NEK-12ec_00732	NEK-13ec_01635	NEK-15ec_01502	NEK-16ec_02584	NEK-18ec_02721	NEK-19ec_01925	NEK-1ec_01358	NEK-21ec_00663	NEK-22ec_02077	NEK-23ec_01700	NEK-24ec_02344	NEK-26ec_01244	NEK-28ec_00183	NEK-29ec_01801
leuB		3-isopropylmalate dehydrogenase	96	96	1	2895	9457				1091	1091	1091	NEK-101ec_00927	NEK-102ec_00522	NEK-103ec_00607	NEK-104ec_01055	NEK-105ec_03917	NEK-106ec_00926	NEK-108ec_01635	NEK-10ec_01923	NEK-112ec_01716	NEK-113ec_00886	NEK-114ec_00803	NEK-116ec_00498	NEK-118ec_03092	NEK-119ec_02395	NEK-11ec_03166	NEK-121ec_02526	NEK-122ec_02393	NEK-123ec_01632	NEK-124ec_01945	NEK-125ec_00542	NEK-126ec_03138	NEK-127ec_01605	NEK-12ec_00720	NEK-13ec_01623	NEK-15ec_01490	NEK-16ec_02572	NEK-18ec_02733	NEK-19ec_01913	NEK-1ec_01346	NEK-21ec_00651	NEK-22ec_02089	NEK-23ec_01688	NEK-24ec_02356	NEK-26ec_01256	NEK-28ec_00195	NEK-29ec_02264
ilvI_1		Acetolactate synthase isozyme 3 large subunit	96	96	1	2895	9454				1724	1724	1724	NEK-101ec_00930	NEK-102ec_00525	NEK-103ec_00610	NEK-104ec_01058	NEK-105ec_03914	NEK-106ec_00929	NEK-108ec_01638	NEK-10ec_01920	NEK-112ec_01719	NEK-113ec_00889	NEK-114ec_00806	NEK-116ec_00501	NEK-118ec_03095	NEK-119ec_02392	NEK-11ec_03169	NEK-121ec_02529	NEK-122ec_02390	NEK-123ec_01629	NEK-124ec_01948	NEK-125ec_00545	NEK-126ec_03135	NEK-127ec_01602	NEK-12ec_00717	NEK-13ec_01620	NEK-15ec_01487	NEK-16ec_02569	NEK-18ec_02736	NEK-19ec_01910	NEK-1ec_01343	NEK-21ec_00648	NEK-22ec_02092	NEK-23ec_01685	NEK-24ec_02359	NEK-26ec_01259	NEK-28ec_00198	NEK-29ec_02261
murE		UDP-N-acetylmuramoyl-L-alanyl-D-glutamate--2,6-diaminopimelate ligase	96	96	1	2895	9447				1487	1487	1487	NEK-101ec_00937	NEK-102ec_00532	NEK-103ec_00617	NEK-104ec_01065	NEK-105ec_03907	NEK-106ec_00936	NEK-108ec_01645	NEK-10ec_01913	NEK-112ec_01726	NEK-113ec_00896	NEK-114ec_00813	NEK-116ec_00508	NEK-118ec_03102	NEK-119ec_02385	NEK-11ec_03176	NEK-121ec_02536	NEK-122ec_02383	NEK-123ec_01622	NEK-124ec_01955	NEK-125ec_00552	NEK-126ec_03128	NEK-127ec_01595	NEK-12ec_00710	NEK-13ec_01613	NEK-15ec_01480	NEK-16ec_02562	NEK-18ec_02743	NEK-19ec_01903	NEK-1ec_01336	NEK-21ec_00641	NEK-22ec_02099	NEK-23ec_01678	NEK-24ec_02366	NEK-26ec_01266	NEK-28ec_00205	NEK-29ec_02254
lpxC		UDP-3-O-acyl-N-acetylglucosamine deacetylase	96	96	1	2895	9435				917	917	917	NEK-101ec_00948	NEK-102ec_00543	NEK-103ec_00628	NEK-104ec_01076	NEK-105ec_03896	NEK-106ec_00947	NEK-108ec_01656	NEK-10ec_01902	NEK-112ec_01737	NEK-113ec_00907	NEK-114ec_00824	NEK-116ec_00519	NEK-118ec_03113	NEK-119ec_02374	NEK-11ec_03187	NEK-121ec_02547	NEK-122ec_02372	NEK-123ec_01611	NEK-124ec_01966	NEK-125ec_00563	NEK-126ec_03117	NEK-127ec_01584	NEK-12ec_00699	NEK-13ec_01602	NEK-15ec_01469	NEK-16ec_02551	NEK-18ec_02754	NEK-19ec_01892	NEK-1ec_01325	NEK-21ec_00630	NEK-22ec_02110	NEK-23ec_01667	NEK-24ec_02377	NEK-26ec_01277	NEK-28ec_00216	NEK-29ec_02243
aceE		Pyruvate dehydrogenase E1 component	96	96	1	2895	9409				2663	2663	2663	NEK-101ec_00966	NEK-102ec_00561	NEK-103ec_00646	NEK-104ec_01094	NEK-105ec_03590	NEK-106ec_00965	NEK-108ec_01674	NEK-10ec_01884	NEK-112ec_01755	NEK-113ec_00925	NEK-114ec_00842	NEK-116ec_00537	NEK-118ec_03131	NEK-119ec_02356	NEK-11ec_03205	NEK-121ec_02565	NEK-122ec_02354	NEK-123ec_01593	NEK-124ec_01984	NEK-125ec_00581	NEK-126ec_03099	NEK-127ec_01566	NEK-12ec_00681	NEK-13ec_01584	NEK-15ec_01451	NEK-16ec_02533	NEK-18ec_02772	NEK-19ec_01874	NEK-1ec_01307	NEK-21ec_00612	NEK-22ec_02128	NEK-23ec_01649	NEK-24ec_02395	NEK-26ec_01295	NEK-28ec_00234	NEK-29ec_02225
speD		S-adenosylmethionine decarboxylase proenzyme	96	96	1	2895	9398				794	794	794	NEK-101ec_00974	NEK-102ec_00569	NEK-103ec_00654	NEK-104ec_01102	NEK-105ec_03582	NEK-106ec_00973	NEK-108ec_01682	NEK-10ec_01876	NEK-112ec_01763	NEK-113ec_00933	NEK-114ec_00850	NEK-116ec_00545	NEK-118ec_03139	NEK-119ec_02348	NEK-11ec_03213	NEK-121ec_02573	NEK-122ec_02346	NEK-123ec_01585	NEK-124ec_01992	NEK-125ec_00589	NEK-126ec_03091	NEK-127ec_01558	NEK-12ec_00673	NEK-13ec_01576	NEK-15ec_01443	NEK-16ec_02525	NEK-18ec_02780	NEK-19ec_01866	NEK-1ec_01299	NEK-21ec_00604	NEK-22ec_02136	NEK-23ec_01641	NEK-24ec_02403	NEK-26ec_01303	NEK-28ec_00242	NEK-29ec_02217
hpt		Hypoxanthine phosphoribosyltransferase	96	96	1	2895	9376				536	569	536	NEK-101ec_00981	NEK-102ec_00576	NEK-103ec_00661	NEK-104ec_01109	NEK-105ec_03575	NEK-106ec_00980	NEK-108ec_01689	NEK-10ec_01869	NEK-112ec_01771	NEK-113ec_00940	NEK-114ec_00857	NEK-116ec_00552	NEK-118ec_03146	NEK-119ec_02341	NEK-11ec_03782	NEK-121ec_02580	NEK-122ec_02339	NEK-123ec_01578	NEK-124ec_03589	NEK-125ec_00596	NEK-126ec_03084	NEK-127ec_01551	NEK-12ec_00666	NEK-13ec_01569	NEK-15ec_01436	NEK-16ec_02518	NEK-18ec_02787	NEK-19ec_01859	NEK-1ec_01292	NEK-21ec_00597	NEK-22ec_02143	NEK-23ec_01634	NEK-24ec_02410	NEK-26ec_01310	NEK-28ec_00249	NEK-29ec_02210
can_1		Carbonic anhydrase 2	96	96	1	2895	9375				662	662	662	NEK-101ec_00982	NEK-102ec_00577	NEK-103ec_00662	NEK-104ec_01110	NEK-105ec_03574	NEK-106ec_00981	NEK-108ec_01690	NEK-10ec_01868	NEK-112ec_01772	NEK-113ec_00941	NEK-114ec_00858	NEK-116ec_00553	NEK-118ec_03147	NEK-119ec_02340	NEK-11ec_03783	NEK-121ec_02581	NEK-122ec_02338	NEK-123ec_01577	NEK-124ec_03588	NEK-125ec_00597	NEK-126ec_03083	NEK-127ec_01550	NEK-12ec_00665	NEK-13ec_01568	NEK-15ec_01435	NEK-16ec_02517	NEK-18ec_02788	NEK-19ec_01858	NEK-1ec_01291	NEK-21ec_00596	NEK-22ec_02144	NEK-23ec_01633	NEK-24ec_02411	NEK-26ec_01311	NEK-28ec_00250	NEK-29ec_02209
yadH		Inner membrane transport permease YadH	96	96	1	2895	9373				767	770	768	NEK-101ec_00984	NEK-102ec_00579	NEK-103ec_00664	NEK-104ec_01112	NEK-105ec_03572	NEK-106ec_00983	NEK-108ec_01692	NEK-10ec_01866	NEK-112ec_01774	NEK-113ec_00943	NEK-114ec_00860	NEK-116ec_00555	NEK-118ec_03149	NEK-119ec_02338	NEK-11ec_03785	NEK-121ec_02583	NEK-122ec_02336	NEK-123ec_01575	NEK-124ec_03586	NEK-125ec_00599	NEK-126ec_03081	NEK-127ec_01548	NEK-12ec_00663	NEK-13ec_01566	NEK-15ec_01433	NEK-16ec_02515	NEK-18ec_02790	NEK-19ec_01856	NEK-1ec_01289	NEK-21ec_00594	NEK-22ec_02146	NEK-23ec_01631	NEK-24ec_02413	NEK-26ec_01313	NEK-28ec_00252	NEK-29ec_02207
icaB		Poly-beta-1,6-N-acetyl-D-glucosamine N-deacetylase	96	96	1	2895	9369				716	1253	1247	NEK-101ec_00986	NEK-102ec_00581	NEK-103ec_00666	NEK-104ec_01114	NEK-105ec_03570	NEK-106ec_00985	NEK-108ec_01694	NEK-10ec_01864	NEK-112ec_01776	NEK-113ec_00945	NEK-114ec_00862	NEK-116ec_00557	NEK-118ec_03151	NEK-119ec_02336	NEK-11ec_03787	NEK-121ec_02585	NEK-122ec_02334	NEK-123ec_01573	NEK-124ec_03584	NEK-125ec_00601	NEK-126ec_03079	NEK-127ec_01546	NEK-12ec_00661	NEK-13ec_01564	NEK-15ec_01431	NEK-16ec_02513	NEK-18ec_02792	NEK-19ec_01854	NEK-1ec_01287	NEK-21ec_00592	NEK-22ec_02148	NEK-23ec_01629	NEK-24ec_02415	NEK-26ec_01315	NEK-28ec_00254	NEK-29ec_02205
panB		3-methyl-2-oxobutanoate hydroxymethyltransferase	96	96	1	2895	9357				782	791	790	NEK-101ec_00989	NEK-102ec_00584	NEK-103ec_00669	NEK-104ec_01117	NEK-105ec_03567	NEK-106ec_00988	NEK-108ec_01697	NEK-10ec_01861	NEK-112ec_01779	NEK-113ec_00948	NEK-114ec_00865	NEK-116ec_00560	NEK-118ec_03154	NEK-119ec_02333	NEK-11ec_03790	NEK-121ec_02588	NEK-122ec_02331	NEK-123ec_01570	NEK-124ec_03581	NEK-125ec_00604	NEK-126ec_03076	NEK-127ec_01543	NEK-12ec_00658	NEK-13ec_01561	NEK-15ec_01428	NEK-16ec_02510	NEK-18ec_02795	NEK-19ec_01851	NEK-1ec_01284	NEK-21ec_00589	NEK-22ec_02151	NEK-23ec_01626	NEK-24ec_02418	NEK-26ec_01318	NEK-28ec_00257	NEK-29ec_02202
hemL		Glutamate-1-semialdehyde 2,1-aminomutase	96	96	1	2895	9302				1280	1280	1280	NEK-101ec_01017	NEK-102ec_00612	NEK-103ec_00698	NEK-104ec_01145	NEK-105ec_03539	NEK-106ec_01016	NEK-108ec_01725	NEK-10ec_01833	NEK-112ec_01807	NEK-113ec_00976	NEK-114ec_00893	NEK-116ec_00588	NEK-118ec_03183	NEK-119ec_02305	NEK-11ec_03818	NEK-121ec_02616	NEK-122ec_02303	NEK-123ec_01542	NEK-124ec_03553	NEK-125ec_00632	NEK-126ec_03048	NEK-127ec_01515	NEK-12ec_00630	NEK-13ec_05075	NEK-15ec_01400	NEK-16ec_02482	NEK-18ec_02823	NEK-19ec_01822	NEK-1ec_01256	NEK-21ec_00561	NEK-22ec_02180	NEK-23ec_01598	NEK-24ec_02446	NEK-26ec_01346	NEK-28ec_00285	NEK-29ec_02174
clcA_2		H( )/Cl(-) exchange transporter ClcA	96	96	1	2895	9298				176	1511	1490	NEK-101ec_01018	NEK-102ec_00613	NEK-103ec_00699	NEK-104ec_01146	NEK-105ec_03538	NEK-106ec_01017	NEK-108ec_01726	NEK-10ec_01832	NEK-112ec_01808	NEK-113ec_00977	NEK-114ec_00894	NEK-116ec_00589	NEK-118ec_03184	NEK-119ec_02304	NEK-11ec_03819	NEK-121ec_02617	NEK-122ec_02302	NEK-123ec_01541	NEK-124ec_03552	NEK-125ec_00633	NEK-126ec_03047	NEK-127ec_01514	NEK-12ec_00629	NEK-13ec_05076	NEK-15ec_01399	NEK-16ec_02481	NEK-18ec_02824	NEK-19ec_01821	NEK-1ec_01255	NEK-21ec_00560	NEK-22ec_02181	NEK-23ec_01597	NEK-24ec_02447	NEK-26ec_01347	NEK-28ec_00286	NEK-29ec_02173
erpA		Iron-sulfur cluster insertion protein ErpA	96	96	1	2895	9297				344	344	344	NEK-101ec_01019	NEK-102ec_00614	NEK-103ec_00700	NEK-104ec_01147	NEK-105ec_03537	NEK-106ec_01018	NEK-108ec_01727	NEK-10ec_01831	NEK-112ec_01809	NEK-113ec_00978	NEK-114ec_00895	NEK-116ec_00590	NEK-118ec_03185	NEK-119ec_02303	NEK-11ec_03820	NEK-121ec_02618	NEK-122ec_02301	NEK-123ec_01540	NEK-124ec_03551	NEK-125ec_00634	NEK-126ec_03046	NEK-127ec_01513	NEK-12ec_00628	NEK-13ec_05077	NEK-15ec_01398	NEK-16ec_02480	NEK-18ec_02825	NEK-19ec_01820	NEK-1ec_01254	NEK-21ec_00559	NEK-22ec_02182	NEK-23ec_01596	NEK-24ec_02448	NEK-26ec_01348	NEK-28ec_00287	NEK-29ec_02172
mtnN		5'-methylthioadenosine/S-adenosylhomocysteine nucleosidase	96	96	1	2895	9294				698	698	698	NEK-101ec_01022	NEK-102ec_00617	NEK-103ec_00703	NEK-104ec_01150	NEK-105ec_03534	NEK-106ec_01021	NEK-108ec_01730	NEK-10ec_01828	NEK-112ec_01812	NEK-113ec_00981	NEK-114ec_00898	NEK-116ec_00593	NEK-118ec_03188	NEK-119ec_02300	NEK-11ec_03823	NEK-121ec_02621	NEK-122ec_02298	NEK-123ec_01537	NEK-124ec_03548	NEK-125ec_00637	NEK-126ec_03043	NEK-127ec_01510	NEK-12ec_00625	NEK-13ec_05080	NEK-15ec_01395	NEK-16ec_02477	NEK-18ec_02828	NEK-19ec_01817	NEK-1ec_01251	NEK-21ec_00556	NEK-22ec_02185	NEK-23ec_01593	NEK-24ec_02451	NEK-26ec_01351	NEK-28ec_00290	NEK-29ec_02169
group_4417		hypothetical protein	96	96	1	2895	9290				386	389	386	NEK-101ec_01026	NEK-102ec_00621	NEK-103ec_00707	NEK-104ec_01154	NEK-105ec_03530	NEK-106ec_01025	NEK-108ec_01734	NEK-10ec_01824	NEK-112ec_01816	NEK-113ec_00985	NEK-114ec_00902	NEK-116ec_00597	NEK-118ec_03192	NEK-119ec_02296	NEK-11ec_03827	NEK-121ec_02625	NEK-122ec_02294	NEK-123ec_01533	NEK-124ec_03544	NEK-125ec_00641	NEK-126ec_03039	NEK-127ec_01506	NEK-12ec_00621	NEK-13ec_04006	NEK-15ec_01391	NEK-16ec_02473	NEK-18ec_02832	NEK-19ec_01813	NEK-1ec_01247	NEK-21ec_00552	NEK-22ec_02189	NEK-23ec_01589	NEK-24ec_02455	NEK-26ec_01355	NEK-28ec_00294	NEK-29ec_02165
bamA_1		Outer membrane protein assembly factor BamA	96	96	1	2895	9274				494	2438	2408	NEK-101ec_01038	NEK-102ec_00633	NEK-103ec_00719	NEK-104ec_01166	NEK-105ec_03518	NEK-106ec_01037	NEK-108ec_01746	NEK-10ec_01812	NEK-112ec_01828	NEK-113ec_00997	NEK-114ec_00914	NEK-116ec_00609	NEK-118ec_03204	NEK-119ec_02284	NEK-11ec_03839	NEK-121ec_02637	NEK-122ec_02282	NEK-123ec_01521	NEK-124ec_03532	NEK-125ec_00653	NEK-126ec_03027	NEK-127ec_01494	NEK-12ec_00609	NEK-13ec_03994	NEK-15ec_01379	NEK-16ec_02461	NEK-18ec_02844	NEK-19ec_01801	NEK-1ec_01235	NEK-21ec_00540	NEK-22ec_02201	NEK-23ec_01577	NEK-24ec_02467	NEK-26ec_01367	NEK-28ec_00306	NEK-29ec_02153
group_4422		hypothetical protein	96	96	1	2895	9258				545	545	545	NEK-101ec_01052	NEK-102ec_00647	NEK-103ec_00733	NEK-104ec_01180	NEK-105ec_03504	NEK-106ec_01051	NEK-108ec_01760	NEK-10ec_01798	NEK-112ec_01842	NEK-113ec_01011	NEK-114ec_00928	NEK-116ec_00623	NEK-118ec_03218	NEK-119ec_02270	NEK-11ec_03853	NEK-121ec_02651	NEK-122ec_02268	NEK-123ec_01507	NEK-124ec_03518	NEK-125ec_00667	NEK-126ec_03013	NEK-127ec_01479	NEK-12ec_00595	NEK-13ec_03980	NEK-15ec_01365	NEK-16ec_02447	NEK-18ec_02858	NEK-19ec_01787	NEK-1ec_01221	NEK-21ec_00526	NEK-22ec_02215	NEK-23ec_01563	NEK-24ec_02481	NEK-26ec_01381	NEK-28ec_00320	NEK-29ec_02139
arfB		Peptidyl-tRNA hydrolase ArfB	96	96	1	2895	9257				413	413	413	NEK-101ec_01053	NEK-102ec_00648	NEK-103ec_00734	NEK-104ec_01181	NEK-105ec_03503	NEK-106ec_01052	NEK-108ec_01761	NEK-10ec_01797	NEK-112ec_01843	NEK-113ec_01012	NEK-114ec_00929	NEK-116ec_00624	NEK-118ec_03219	NEK-119ec_02269	NEK-11ec_03854	NEK-121ec_02652	NEK-122ec_02267	NEK-123ec_01506	NEK-124ec_03517	NEK-125ec_00668	NEK-126ec_03012	NEK-127ec_01478	NEK-12ec_00594	NEK-13ec_03979	NEK-15ec_01364	NEK-16ec_02446	NEK-18ec_02859	NEK-19ec_01786	NEK-1ec_01220	NEK-21ec_00525	NEK-22ec_02216	NEK-23ec_01562	NEK-24ec_02482	NEK-26ec_01382	NEK-28ec_00321	NEK-29ec_02138
rcsF		Outer membrane lipoprotein RcsF	96	96	1	2895	9247				407	407	407	NEK-101ec_01058	NEK-102ec_00653	NEK-103ec_00739	NEK-104ec_01186	NEK-105ec_03498	NEK-106ec_01057	NEK-108ec_01766	NEK-10ec_01792	NEK-112ec_01848	NEK-113ec_01017	NEK-114ec_00934	NEK-116ec_00629	NEK-118ec_03224	NEK-119ec_02264	NEK-11ec_03859	NEK-121ec_02657	NEK-122ec_02262	NEK-123ec_01501	NEK-124ec_03512	NEK-125ec_00673	NEK-126ec_03007	NEK-127ec_01473	NEK-12ec_00589	NEK-13ec_03974	NEK-15ec_01359	NEK-16ec_02441	NEK-18ec_02864	NEK-19ec_01781	NEK-1ec_01215	NEK-21ec_00520	NEK-22ec_02221	NEK-23ec_01557	NEK-24ec_02487	NEK-26ec_01387	NEK-28ec_00326	NEK-29ec_02133
bglH_1		Aryl-phospho-beta-D-glucosidase BglH	96	96	1	2895	3684				467	1424	1414	NEK-101ec_01090	NEK-102ec_01266	NEK-103ec_00771	NEK-104ec_01523	NEK-105ec_00479	NEK-106ec_01985	NEK-108ec_01798	NEK-10ec_01190	NEK-112ec_00028	NEK-113ec_01049	NEK-114ec_01627	NEK-116ec_00999	NEK-118ec_01544	NEK-119ec_01944	NEK-11ec_01831	NEK-121ec_03972	NEK-122ec_00033	NEK-123ec_00635	NEK-124ec_01159	NEK-125ec_01024	NEK-126ec_04232	NEK-127ec_02775	NEK-12ec_02148	NEK-13ec_01039	NEK-15ec_01707	NEK-16ec_04686	NEK-18ec_02155	NEK-19ec_03060	NEK-1ec_03334	NEK-21ec_01136	NEK-22ec_01222	NEK-23ec_02181	NEK-24ec_02518	NEK-26ec_01419	NEK-28ec_04923	NEK-29ec_02885
group_4434		hypothetical protein	96	96	1	2895	3687				410	410	410	NEK-101ec_01093	NEK-102ec_01263	NEK-103ec_00774	NEK-104ec_01526	NEK-105ec_00482	NEK-106ec_01982	NEK-108ec_01801	NEK-10ec_01193	NEK-112ec_00031	NEK-113ec_01052	NEK-114ec_01630	NEK-116ec_01002	NEK-118ec_01541	NEK-119ec_01947	NEK-11ec_01834	NEK-121ec_03969	NEK-122ec_00036	NEK-123ec_00638	NEK-124ec_01156	NEK-125ec_01027	NEK-126ec_04235	NEK-127ec_02778	NEK-12ec_02151	NEK-13ec_01042	NEK-15ec_01710	NEK-16ec_04689	NEK-18ec_02158	NEK-19ec_03063	NEK-1ec_03331	NEK-21ec_01133	NEK-22ec_01225	NEK-23ec_02178	NEK-24ec_02521	NEK-26ec_01422	NEK-28ec_04920	NEK-29ec_02888
hycG		Formate hydrogenlyase subunit 7	96	96	1	2895	3688				767	767	767	NEK-101ec_01094	NEK-102ec_01262	NEK-103ec_00775	NEK-104ec_01527	NEK-105ec_00483	NEK-106ec_01981	NEK-108ec_01802	NEK-10ec_01194	NEK-112ec_00032	NEK-113ec_01053	NEK-114ec_01631	NEK-116ec_01003	NEK-118ec_01540	NEK-119ec_01948	NEK-11ec_01835	NEK-121ec_03968	NEK-122ec_00037	NEK-123ec_00639	NEK-124ec_01155	NEK-125ec_01028	NEK-126ec_04236	NEK-127ec_02779	NEK-12ec_02152	NEK-13ec_01043	NEK-15ec_01711	NEK-16ec_04690	NEK-18ec_02159	NEK-19ec_03064	NEK-1ec_03330	NEK-21ec_01132	NEK-22ec_01226	NEK-23ec_02177	NEK-24ec_02522	NEK-26ec_01423	NEK-28ec_04919	NEK-29ec_02889
nuoI_1		NADH-quinone oxidoreductase subunit I	96	96	1	2895	3689				542	542	542	NEK-101ec_01095	NEK-102ec_01261	NEK-103ec_00776	NEK-104ec_01528	NEK-105ec_00484	NEK-106ec_01980	NEK-108ec_01803	NEK-10ec_01195	NEK-112ec_00033	NEK-113ec_01054	NEK-114ec_01632	NEK-116ec_01004	NEK-118ec_01539	NEK-119ec_01949	NEK-11ec_01836	NEK-121ec_03967	NEK-122ec_00038	NEK-123ec_00640	NEK-124ec_01154	NEK-125ec_01029	NEK-126ec_04237	NEK-127ec_02780	NEK-12ec_02153	NEK-13ec_01044	NEK-15ec_01712	NEK-16ec_04691	NEK-18ec_02160	NEK-19ec_03065	NEK-1ec_03329	NEK-21ec_01131	NEK-22ec_01227	NEK-23ec_02176	NEK-24ec_02523	NEK-26ec_01424	NEK-28ec_04918	NEK-29ec_02890
cysH_1		Phosphoadenosine phosphosulfate reductase	96	96	1	2895	3886				734	734	734	NEK-101ec_01155	NEK-102ec_01202	NEK-103ec_00836	NEK-104ec_01586	NEK-105ec_00543	NEK-106ec_01922	NEK-108ec_01863	NEK-10ec_01253	NEK-112ec_00091	NEK-113ec_01114	NEK-114ec_01692	NEK-116ec_01064	NEK-118ec_01492	NEK-119ec_02007	NEK-11ec_01891	NEK-121ec_03908	NEK-122ec_00093	NEK-123ec_00698	NEK-124ec_01085	NEK-125ec_01089	NEK-126ec_02030	NEK-127ec_02840	NEK-12ec_02222	NEK-13ec_01104	NEK-15ec_01772	NEK-16ec_02075	NEK-18ec_02220	NEK-19ec_03121	NEK-1ec_03269	NEK-21ec_01062	NEK-22ec_01288	NEK-23ec_02118	NEK-24ec_02583	NEK-26ec_01484	NEK-28ec_01930	NEK-29ec_02959
cysJ_1		Sulfite reductase [NADPH] flavoprotein alpha-component	96	96	1	2895	3888				1748	1799	1798	NEK-101ec_01157	NEK-102ec_01200	NEK-103ec_00838	NEK-104ec_01588	NEK-105ec_00545	NEK-106ec_01920	NEK-108ec_01865	NEK-10ec_01255	NEK-112ec_00093	NEK-113ec_01116	NEK-114ec_01694	NEK-116ec_01066	NEK-118ec_01490	NEK-119ec_02009	NEK-11ec_01893	NEK-121ec_03906	NEK-122ec_00095	NEK-123ec_00700	NEK-124ec_01083	NEK-125ec_01091	NEK-126ec_02028	NEK-127ec_02842	NEK-12ec_02224	NEK-13ec_01106	NEK-15ec_01774	NEK-16ec_02073	NEK-18ec_02222	NEK-19ec_03123	NEK-1ec_03267	NEK-21ec_01060	NEK-22ec_01290	NEK-23ec_02116	NEK-24ec_02585	NEK-26ec_01486	NEK-28ec_01928	NEK-29ec_02961
queD		6-carboxy-5,6,7,8-tetrahydropterin synthase	96	96	1	2895	3904				362	365	364	NEK-101ec_01158	NEK-102ec_01199	NEK-103ec_00839	NEK-104ec_01589	NEK-105ec_00546	NEK-106ec_01919	NEK-108ec_01866	NEK-10ec_01256	NEK-112ec_00094	NEK-113ec_01117	NEK-114ec_01695	NEK-116ec_01067	NEK-118ec_01489	NEK-119ec_02010	NEK-11ec_01894	NEK-121ec_03905	NEK-122ec_00096	NEK-123ec_00701	NEK-124ec_01082	NEK-125ec_01092	NEK-126ec_02027	NEK-127ec_02843	NEK-12ec_02225	NEK-13ec_01107	NEK-15ec_01775	NEK-16ec_02072	NEK-18ec_02223	NEK-19ec_03124	NEK-1ec_03266	NEK-21ec_01059	NEK-22ec_01291	NEK-23ec_02115	NEK-24ec_02586	NEK-26ec_01487	NEK-28ec_01927	NEK-29ec_02962
queE		7-carboxy-7-deazaguanine synthase	96	96	1	2895	3910				671	671	671	NEK-101ec_01159	NEK-102ec_01198	NEK-103ec_00840	NEK-104ec_01590	NEK-105ec_00547	NEK-106ec_01918	NEK-108ec_01867	NEK-10ec_01257	NEK-112ec_00095	NEK-113ec_01118	NEK-114ec_01696	NEK-116ec_01068	NEK-118ec_01488	NEK-119ec_02011	NEK-11ec_01895	NEK-121ec_03904	NEK-122ec_00107	NEK-123ec_00702	NEK-124ec_01081	NEK-125ec_01093	NEK-126ec_02026	NEK-127ec_02844	NEK-12ec_02226	NEK-13ec_01108	NEK-15ec_01776	NEK-16ec_02071	NEK-18ec_02224	NEK-19ec_03125	NEK-1ec_03265	NEK-21ec_01058	NEK-22ec_01292	NEK-23ec_02114	NEK-24ec_02587	NEK-26ec_01488	NEK-28ec_01926	NEK-29ec_02963
gudD		Glucarate dehydratase	96	96	1	2895	3922				1340	1340	1340	NEK-101ec_01168	NEK-102ec_01189	NEK-103ec_00849	NEK-104ec_01599	NEK-105ec_00556	NEK-106ec_01909	NEK-108ec_01876	NEK-10ec_01266	NEK-112ec_00104	NEK-113ec_01127	NEK-114ec_01705	NEK-116ec_01077	NEK-118ec_01479	NEK-119ec_02020	NEK-11ec_01904	NEK-121ec_03895	NEK-122ec_00116	NEK-123ec_00711	NEK-124ec_01072	NEK-125ec_01102	NEK-126ec_02017	NEK-127ec_02853	NEK-12ec_02235	NEK-13ec_01117	NEK-15ec_01785	NEK-16ec_02062	NEK-18ec_02233	NEK-19ec_03134	NEK-1ec_03256	NEK-21ec_01049	NEK-22ec_01301	NEK-23ec_02105	NEK-24ec_02596	NEK-26ec_01497	NEK-28ec_01917	NEK-29ec_02972
gudX		Glucarate dehydratase-related protein	96	96	1	2895	3923				1328	1340	1339	NEK-101ec_01169	NEK-102ec_01188	NEK-103ec_00850	NEK-104ec_01600	NEK-105ec_00557	NEK-106ec_01908	NEK-108ec_01877	NEK-10ec_01267	NEK-112ec_00105	NEK-113ec_01128	NEK-114ec_01706	NEK-116ec_01078	NEK-118ec_01478	NEK-119ec_02021	NEK-11ec_01905	NEK-121ec_03894	NEK-122ec_00117	NEK-123ec_00712	NEK-124ec_01071	NEK-125ec_01103	NEK-126ec_02016	NEK-127ec_02854	NEK-12ec_02236	NEK-13ec_01118	NEK-15ec_01786	NEK-16ec_02061	NEK-18ec_02234	NEK-19ec_03135	NEK-1ec_03255	NEK-21ec_01048	NEK-22ec_01302	NEK-23ec_02104	NEK-24ec_02597	NEK-26ec_01498	NEK-28ec_01916	NEK-29ec_02973
gudP_2		putative glucarate transporter	96	96	1	2895	3925				1352	1358	1352	NEK-101ec_01170	NEK-102ec_01187	NEK-103ec_00851	NEK-104ec_01601	NEK-105ec_00558	NEK-106ec_01907	NEK-108ec_01878	NEK-10ec_01268	NEK-112ec_00106	NEK-113ec_01129	NEK-114ec_01707	NEK-116ec_01079	NEK-118ec_01477	NEK-119ec_02022	NEK-11ec_01906	NEK-121ec_03893	NEK-122ec_00118	NEK-123ec_00713	NEK-124ec_01070	NEK-125ec_01104	NEK-126ec_02015	NEK-127ec_02855	NEK-12ec_02237	NEK-13ec_01119	NEK-15ec_01787	NEK-16ec_02060	NEK-18ec_02235	NEK-19ec_03136	NEK-1ec_03254	NEK-21ec_01047	NEK-22ec_01303	NEK-23ec_02103	NEK-24ec_02598	NEK-26ec_01499	NEK-28ec_01915	NEK-29ec_02974
truC		tRNA pseudouridine synthase C	96	96	1	2895	3929				794	794	794	NEK-101ec_01172	NEK-102ec_01185	NEK-103ec_00853	NEK-104ec_01603	NEK-105ec_00560	NEK-106ec_01905	NEK-108ec_01880	NEK-10ec_01270	NEK-112ec_00108	NEK-113ec_01131	NEK-114ec_01709	NEK-116ec_01081	NEK-118ec_01475	NEK-119ec_02024	NEK-11ec_01908	NEK-121ec_03891	NEK-122ec_00120	NEK-123ec_00715	NEK-124ec_01068	NEK-125ec_01106	NEK-126ec_02013	NEK-127ec_02857	NEK-12ec_02239	NEK-13ec_01121	NEK-15ec_01789	NEK-16ec_02058	NEK-18ec_02237	NEK-19ec_03138	NEK-1ec_03252	NEK-21ec_01045	NEK-22ec_01305	NEK-23ec_02101	NEK-24ec_02600	NEK-26ec_01501	NEK-28ec_01913	NEK-29ec_02976
fucU		L-fucose mutarotase	96	96	1	2895	3955				422	422	422	NEK-101ec_01195	NEK-102ec_01162	NEK-103ec_00876	NEK-104ec_01626	NEK-105ec_00583	NEK-106ec_01882	NEK-108ec_01903	NEK-10ec_01293	NEK-112ec_00131	NEK-113ec_01154	NEK-114ec_01732	NEK-116ec_01104	NEK-118ec_01452	NEK-119ec_02047	NEK-11ec_01931	NEK-121ec_03868	NEK-122ec_00143	NEK-123ec_00738	NEK-124ec_01045	NEK-125ec_01129	NEK-126ec_01990	NEK-127ec_02880	NEK-12ec_02262	NEK-13ec_01146	NEK-15ec_01813	NEK-16ec_02035	NEK-18ec_02260	NEK-19ec_03161	NEK-1ec_03229	NEK-21ec_01022	NEK-22ec_01328	NEK-23ec_02078	NEK-24ec_02623	NEK-26ec_01524	NEK-28ec_01889	NEK-29ec_04482
rlmM		Ribosomal RNA large subunit methyltransferase M	96	96	1	2895	3957				1100	1100	1100	NEK-101ec_01197	NEK-102ec_01160	NEK-103ec_00878	NEK-104ec_01628	NEK-105ec_00585	NEK-106ec_01880	NEK-108ec_01905	NEK-10ec_01295	NEK-112ec_00133	NEK-113ec_01156	NEK-114ec_01734	NEK-116ec_01106	NEK-118ec_01450	NEK-119ec_02049	NEK-11ec_01933	NEK-121ec_03866	NEK-122ec_00145	NEK-123ec_00740	NEK-124ec_01043	NEK-125ec_01131	NEK-126ec_01988	NEK-127ec_02882	NEK-12ec_02264	NEK-13ec_01148	NEK-15ec_01815	NEK-16ec_02033	NEK-18ec_02262	NEK-19ec_03163	NEK-1ec_03227	NEK-21ec_01020	NEK-22ec_01330	NEK-23ec_02076	NEK-24ec_02625	NEK-26ec_01526	NEK-28ec_01887	NEK-29ec_04484
mltA		Membrane-bound lytic murein transglycosylase A	96	96	1	2895	3964				1097	1097	1097	NEK-101ec_01204	NEK-102ec_01153	NEK-103ec_00885	NEK-104ec_01635	NEK-105ec_00592	NEK-106ec_01873	NEK-108ec_01912	NEK-10ec_01302	NEK-112ec_00140	NEK-113ec_01163	NEK-114ec_01741	NEK-116ec_01113	NEK-118ec_01443	NEK-119ec_02056	NEK-11ec_01940	NEK-121ec_03859	NEK-122ec_00152	NEK-123ec_00747	NEK-124ec_01036	NEK-125ec_01138	NEK-126ec_01981	NEK-127ec_02889	NEK-12ec_02271	NEK-13ec_01155	NEK-15ec_01822	NEK-16ec_02026	NEK-18ec_02269	NEK-19ec_03170	NEK-1ec_03220	NEK-21ec_01013	NEK-22ec_01337	NEK-23ec_02069	NEK-24ec_02632	NEK-26ec_01533	NEK-28ec_01880	NEK-29ec_04491
cobU		Bifunctional adenosylcobalamin biosynthesis protein CobU	96	96	1	2895	3966				545	545	545	NEK-101ec_01207	NEK-102ec_01150	NEK-103ec_00888	NEK-104ec_01650	NEK-105ec_00608	NEK-106ec_01870	NEK-108ec_01915	NEK-10ec_01305	NEK-112ec_00143	NEK-113ec_01166	NEK-114ec_01744	NEK-116ec_01128	NEK-118ec_01440	NEK-119ec_02059	NEK-11ec_01943	NEK-121ec_03700	NEK-122ec_00155	NEK-123ec_00750	NEK-124ec_01016	NEK-125ec_01141	NEK-126ec_01978	NEK-127ec_02892	NEK-12ec_02274	NEK-13ec_01158	NEK-15ec_01843	NEK-16ec_02023	NEK-18ec_02272	NEK-19ec_03173	NEK-1ec_02712	NEK-21ec_00993	NEK-22ec_01340	NEK-23ec_02054	NEK-24ec_02635	NEK-26ec_01536	NEK-28ec_01877	NEK-29ec_04494
cbiO		Cobalt import ATP-binding protein CbiO	96	96	1	2895	3968				815	824	823	NEK-101ec_01209	NEK-102ec_01148	NEK-103ec_00890	NEK-104ec_01652	NEK-105ec_00610	NEK-106ec_01868	NEK-108ec_01917	NEK-10ec_01307	NEK-112ec_00145	NEK-113ec_01168	NEK-114ec_01746	NEK-116ec_01130	NEK-118ec_01438	NEK-119ec_02061	NEK-11ec_01945	NEK-121ec_03698	NEK-122ec_00157	NEK-123ec_00752	NEK-124ec_01014	NEK-125ec_01143	NEK-126ec_01976	NEK-127ec_02894	NEK-12ec_02276	NEK-13ec_01160	NEK-15ec_01845	NEK-16ec_02021	NEK-18ec_02274	NEK-19ec_03175	NEK-1ec_02710	NEK-21ec_00991	NEK-22ec_01342	NEK-23ec_02052	NEK-24ec_02637	NEK-26ec_01538	NEK-28ec_01875	NEK-29ec_04496
cbiD		Cobalt-precorrin-5B C(1)-methyltransferase	96	96	1	2895	3984				1139	1139	1139	NEK-101ec_01221	NEK-102ec_01136	NEK-103ec_00902	NEK-104ec_01664	NEK-105ec_00622	NEK-106ec_01856	NEK-108ec_01929	NEK-10ec_01319	NEK-112ec_00157	NEK-113ec_01180	NEK-114ec_01758	NEK-116ec_01142	NEK-118ec_01426	NEK-119ec_02073	NEK-11ec_01957	NEK-121ec_03686	NEK-122ec_00169	NEK-123ec_00764	NEK-124ec_01002	NEK-125ec_01155	NEK-126ec_01964	NEK-127ec_02906	NEK-12ec_02288	NEK-13ec_01172	NEK-15ec_01857	NEK-16ec_02009	NEK-18ec_02286	NEK-19ec_03187	NEK-1ec_02698	NEK-21ec_00979	NEK-22ec_01354	NEK-23ec_02040	NEK-24ec_02649	NEK-26ec_01550	NEK-28ec_01863	NEK-29ec_04508
pduB		Propanediol utilization protein PduB	96	96	1	2895	3991				701	812	810	NEK-101ec_01228	NEK-102ec_01129	NEK-103ec_00909	NEK-104ec_01671	NEK-105ec_00629	NEK-106ec_01849	NEK-108ec_01936	NEK-10ec_01326	NEK-112ec_00164	NEK-113ec_01187	NEK-114ec_02743	NEK-116ec_01149	NEK-118ec_01419	NEK-119ec_02080	NEK-11ec_01964	NEK-121ec_03679	NEK-122ec_00176	NEK-123ec_00771	NEK-124ec_00995	NEK-125ec_01162	NEK-126ec_01957	NEK-127ec_02913	NEK-12ec_02295	NEK-13ec_01179	NEK-15ec_01864	NEK-16ec_02002	NEK-18ec_02293	NEK-19ec_03194	NEK-1ec_02691	NEK-21ec_00972	NEK-22ec_01361	NEK-23ec_02033	NEK-24ec_02656	NEK-26ec_01557	NEK-28ec_01856	NEK-29ec_04515
argA		Amino-acid acetyltransferase	96	96	1	2895	4026				1331	1331	1331	NEK-101ec_01250	NEK-102ec_01107	NEK-103ec_00931	NEK-104ec_01693	NEK-105ec_00651	NEK-106ec_01827	NEK-108ec_01958	NEK-10ec_01348	NEK-112ec_00186	NEK-113ec_01209	NEK-114ec_02721	NEK-116ec_01171	NEK-118ec_01397	NEK-119ec_02102	NEK-11ec_01986	NEK-121ec_03657	NEK-122ec_00198	NEK-123ec_00793	NEK-124ec_00973	NEK-125ec_01184	NEK-126ec_01935	NEK-127ec_02935	NEK-12ec_02317	NEK-13ec_01201	NEK-15ec_01886	NEK-16ec_01980	NEK-18ec_02315	NEK-19ec_03216	NEK-1ec_02669	NEK-21ec_00950	NEK-22ec_01383	NEK-23ec_02011	NEK-24ec_02678	NEK-26ec_01579	NEK-28ec_01834	NEK-29ec_03967
fldB		Flavodoxin 2	96	96	1	2895	4195				521	521	521	NEK-101ec_01348	NEK-102ec_00994	NEK-103ec_01029	NEK-104ec_04630	NEK-105ec_00750	NEK-106ec_04832	NEK-108ec_02057	NEK-10ec_04531	NEK-112ec_00283	NEK-113ec_01306	NEK-114ec_04562	NEK-116ec_04808	NEK-118ec_01298	NEK-119ec_02200	NEK-11ec_04515	NEK-121ec_03559	NEK-122ec_00297	NEK-123ec_00928	NEK-124ec_00875	NEK-125ec_01283	NEK-126ec_01836	NEK-127ec_04773	NEK-12ec_04658	NEK-13ec_01308	NEK-15ec_01984	NEK-16ec_01864	NEK-18ec_02413	NEK-19ec_01394	NEK-1ec_02527	NEK-21ec_00852	NEK-22ec_01483	NEK-23ec_01912	NEK-24ec_02783	NEK-26ec_01676	NEK-28ec_04157	NEK-29ec_04065
ubiI		2-octaprenylphenol hydroxylase	96	96	1	2895	4212				1202	1202	1202	NEK-101ec_01364	NEK-102ec_05008	NEK-103ec_01045	NEK-104ec_04646	NEK-105ec_04715	NEK-106ec_05039	NEK-108ec_02073	NEK-10ec_04890	NEK-112ec_00299	NEK-113ec_01322	NEK-114ec_04641	NEK-116ec_04824	NEK-118ec_01282	NEK-119ec_02216	NEK-11ec_04499	NEK-121ec_03543	NEK-122ec_00313	NEK-123ec_00944	NEK-124ec_04982	NEK-125ec_04957	NEK-126ec_01820	NEK-127ec_04878	NEK-12ec_03360	NEK-13ec_04982	NEK-15ec_05019	NEK-16ec_01848	NEK-18ec_04885	NEK-19ec_01378	NEK-1ec_02511	NEK-21ec_04928	NEK-22ec_01500	NEK-23ec_01896	NEK-24ec_02799	NEK-26ec_01692	NEK-28ec_04173	NEK-29ec_04081
pepP		Xaa-Pro aminopeptidase	96	96	1	2895	4214				446	1316	1306	NEK-101ec_01366	NEK-102ec_05006	NEK-103ec_01047	NEK-104ec_04648	NEK-105ec_04717	NEK-106ec_05041	NEK-108ec_02075	NEK-10ec_04892	NEK-112ec_00301	NEK-113ec_01324	NEK-114ec_04643	NEK-116ec_04826	NEK-118ec_01280	NEK-119ec_02218	NEK-11ec_04497	NEK-121ec_03541	NEK-122ec_00315	NEK-123ec_00946	NEK-124ec_04980	NEK-125ec_04959	NEK-126ec_01818	NEK-127ec_04876	NEK-12ec_03358	NEK-13ec_04984	NEK-15ec_05017	NEK-16ec_01846	NEK-18ec_04887	NEK-19ec_01376	NEK-1ec_02509	NEK-21ec_04926	NEK-22ec_01502	NEK-23ec_01894	NEK-24ec_02801	NEK-26ec_01694	NEK-28ec_04175	NEK-29ec_04083
group_4514		26 kDa periplasmic immunogenic protein	96	96	1	2895	4240				755	767	766	NEK-101ec_01373	NEK-102ec_04999	NEK-103ec_01054	NEK-104ec_04655	NEK-105ec_04724	NEK-106ec_05048	NEK-108ec_02082	NEK-10ec_04899	NEK-112ec_00308	NEK-113ec_01331	NEK-114ec_04650	NEK-116ec_04833	NEK-118ec_01273	NEK-119ec_02225	NEK-11ec_04490	NEK-121ec_03534	NEK-122ec_00322	NEK-123ec_00953	NEK-124ec_04973	NEK-125ec_04966	NEK-126ec_01811	NEK-127ec_04869	NEK-12ec_03351	NEK-13ec_05102	NEK-15ec_05010	NEK-16ec_01839	NEK-18ec_04894	NEK-19ec_01369	NEK-1ec_02502	NEK-21ec_04919	NEK-22ec_01509	NEK-23ec_01887	NEK-24ec_02808	NEK-26ec_01701	NEK-28ec_05192	NEK-29ec_04090
argO		Arginine exporter protein ArgO	96	96	1	2895	4241				593	635	633	NEK-101ec_01374	NEK-102ec_04998	NEK-103ec_01055	NEK-104ec_04656	NEK-105ec_04725	NEK-106ec_05049	NEK-108ec_02083	NEK-10ec_04900	NEK-112ec_00309	NEK-113ec_01332	NEK-114ec_04651	NEK-116ec_04834	NEK-118ec_01272	NEK-119ec_02226	NEK-11ec_04489	NEK-121ec_03533	NEK-122ec_00323	NEK-123ec_00954	NEK-124ec_04972	NEK-125ec_04967	NEK-126ec_01810	NEK-127ec_04868	NEK-12ec_03350	NEK-13ec_05103	NEK-15ec_05009	NEK-16ec_01838	NEK-18ec_04895	NEK-19ec_01368	NEK-1ec_02501	NEK-21ec_04918	NEK-22ec_01510	NEK-23ec_01886	NEK-24ec_02809	NEK-26ec_01702	NEK-28ec_05193	NEK-29ec_04091
metK		S-adenosylmethionine synthase	96	96	1	2895	4265				1154	1154	1154	NEK-101ec_01382	NEK-102ec_01576	NEK-103ec_04252	NEK-104ec_04858	NEK-105ec_01827	NEK-106ec_01395	NEK-108ec_02387	NEK-10ec_02615	NEK-112ec_00318	NEK-113ec_01694	NEK-114ec_00500	NEK-116ec_04944	NEK-118ec_01262	NEK-119ec_02235	NEK-11ec_03337	NEK-121ec_03341	NEK-122ec_00348	NEK-123ec_00963	NEK-124ec_00532	NEK-125ec_00697	NEK-126ec_01800	NEK-127ec_02161	NEK-12ec_03325	NEK-13ec_03305	NEK-15ec_04781	NEK-16ec_01813	NEK-18ec_02444	NEK-19ec_01342	NEK-1ec_03620	NEK-21ec_03549	NEK-22ec_03866	NEK-23ec_02850	NEK-24ec_02817	NEK-26ec_03383	NEK-28ec_03788	NEK-29ec_01142
sprT		Protein SprT	96	96	1	2895	4267				458	500	458	NEK-101ec_01384	NEK-102ec_01578	NEK-103ec_04250	NEK-104ec_04860	NEK-105ec_01829	NEK-106ec_01397	NEK-108ec_02389	NEK-10ec_02613	NEK-112ec_00320	NEK-113ec_01696	NEK-114ec_00502	NEK-116ec_04946	NEK-118ec_01260	NEK-119ec_02237	NEK-11ec_03335	NEK-121ec_03343	NEK-122ec_00350	NEK-123ec_00965	NEK-124ec_00534	NEK-125ec_00699	NEK-126ec_01798	NEK-127ec_02163	NEK-12ec_03323	NEK-13ec_03303	NEK-15ec_04783	NEK-16ec_01811	NEK-18ec_02446	NEK-19ec_01340	NEK-1ec_03622	NEK-21ec_03547	NEK-22ec_03864	NEK-23ec_02852	NEK-24ec_02819	NEK-26ec_03385	NEK-28ec_03790	NEK-29ec_01144
mutY		Adenine DNA glycosylase	96	96	1	2895	4323				887	1058	1056	NEK-101ec_01403	NEK-102ec_01597	NEK-103ec_04231	NEK-104ec_04879	NEK-105ec_01845	NEK-106ec_01416	NEK-108ec_02408	NEK-10ec_02594	NEK-112ec_00339	NEK-113ec_01712	NEK-114ec_00518	NEK-116ec_04965	NEK-118ec_02800	NEK-119ec_02253	NEK-11ec_03316	NEK-121ec_03362	NEK-122ec_00369	NEK-123ec_00981	NEK-124ec_00550	NEK-125ec_00715	NEK-126ec_01782	NEK-127ec_02179	NEK-12ec_03304	NEK-13ec_03287	NEK-15ec_04802	NEK-16ec_01795	NEK-18ec_02462	NEK-19ec_01321	NEK-1ec_03641	NEK-21ec_03531	NEK-22ec_03845	NEK-23ec_02871	NEK-24ec_02835	NEK-26ec_03401	NEK-28ec_03809	NEK-29ec_01160
nupG		Nucleoside permease NupG	96	96	1	2895	4328				569	1256	1245	NEK-101ec_01406	NEK-102ec_01600	NEK-103ec_04228	NEK-104ec_04882	NEK-105ec_01848	NEK-106ec_01419	NEK-108ec_02411	NEK-10ec_02591	NEK-112ec_00342	NEK-113ec_01715	NEK-114ec_00521	NEK-116ec_04968	NEK-118ec_02797	NEK-119ec_02256	NEK-11ec_03313	NEK-121ec_03365	NEK-122ec_00372	NEK-123ec_00984	NEK-124ec_00553	NEK-125ec_00718	NEK-126ec_01779	NEK-127ec_02182	NEK-12ec_03301	NEK-13ec_03284	NEK-15ec_04805	NEK-16ec_01792	NEK-18ec_02465	NEK-19ec_01318	NEK-1ec_03644	NEK-21ec_03528	NEK-22ec_03842	NEK-23ec_02874	NEK-24ec_02838	NEK-26ec_03404	NEK-28ec_03812	NEK-29ec_01163
qseB		Transcriptional regulatory protein QseB	96	96	1	2895	4448				659	659	659	NEK-101ec_01440	NEK-102ec_01638	NEK-103ec_04194	NEK-104ec_04793	NEK-105ec_01880	NEK-106ec_01461	NEK-108ec_02445	NEK-10ec_02557	NEK-112ec_00380	NEK-113ec_01753	NEK-114ec_00555	NEK-116ec_01298	NEK-118ec_02766	NEK-119ec_02614	NEK-11ec_03282	NEK-121ec_03399	NEK-122ec_00403	NEK-123ec_01027	NEK-124ec_00587	NEK-125ec_00752	NEK-126ec_02296	NEK-127ec_02216	NEK-12ec_03270	NEK-13ec_03249	NEK-15ec_04742	NEK-16ec_01757	NEK-18ec_02499	NEK-19ec_01285	NEK-1ec_03682	NEK-21ec_03494	NEK-22ec_03803	NEK-23ec_02912	NEK-24ec_02872	NEK-26ec_03442	NEK-28ec_03846	NEK-29ec_01197
mdaB		Modulator of drug activity B	96	96	1	2895	4450				581	581	581	NEK-101ec_01442	NEK-102ec_01640	NEK-103ec_04192	NEK-104ec_04791	NEK-105ec_01882	NEK-106ec_01463	NEK-108ec_02447	NEK-10ec_02555	NEK-112ec_00382	NEK-113ec_01755	NEK-114ec_00557	NEK-116ec_01300	NEK-118ec_02764	NEK-119ec_02616	NEK-11ec_03280	NEK-121ec_03401	NEK-122ec_00405	NEK-123ec_01029	NEK-124ec_00589	NEK-125ec_00754	NEK-126ec_02298	NEK-127ec_02218	NEK-12ec_03268	NEK-13ec_03247	NEK-15ec_04744	NEK-16ec_01755	NEK-18ec_02501	NEK-19ec_01283	NEK-1ec_03684	NEK-21ec_03492	NEK-22ec_03801	NEK-23ec_02914	NEK-24ec_02874	NEK-26ec_03444	NEK-28ec_03848	NEK-29ec_01199
ygiN		putative quinol monooxygenase YgiN	96	96	1	2895	4451				314	314	314	NEK-101ec_01443	NEK-102ec_01641	NEK-103ec_04191	NEK-104ec_04790	NEK-105ec_01883	NEK-106ec_01464	NEK-108ec_02448	NEK-10ec_02554	NEK-112ec_00383	NEK-113ec_01756	NEK-114ec_00558	NEK-116ec_01301	NEK-118ec_02763	NEK-119ec_02617	NEK-11ec_03279	NEK-121ec_03402	NEK-122ec_00406	NEK-123ec_01030	NEK-124ec_00590	NEK-125ec_00755	NEK-126ec_02299	NEK-127ec_02219	NEK-12ec_03267	NEK-13ec_03246	NEK-15ec_04745	NEK-16ec_01754	NEK-18ec_02502	NEK-19ec_01282	NEK-1ec_03685	NEK-21ec_03491	NEK-22ec_03800	NEK-23ec_02915	NEK-24ec_02875	NEK-26ec_03445	NEK-28ec_03849	NEK-29ec_01200
group_4533		hypothetical protein	96	96	1	2895	4459				668	671	670	NEK-101ec_01450	NEK-102ec_01648	NEK-103ec_04184	NEK-104ec_01967	NEK-105ec_01890	NEK-106ec_01471	NEK-108ec_02455	NEK-10ec_02547	NEK-112ec_00390	NEK-113ec_01763	NEK-114ec_00565	NEK-116ec_01308	NEK-118ec_02756	NEK-119ec_02624	NEK-11ec_03272	NEK-121ec_03409	NEK-122ec_00413	NEK-123ec_01037	NEK-124ec_00597	NEK-125ec_00762	NEK-126ec_02306	NEK-127ec_02226	NEK-12ec_03260	NEK-13ec_03827	NEK-15ec_02538	NEK-16ec_01747	NEK-18ec_02509	NEK-19ec_01275	NEK-1ec_03692	NEK-21ec_03484	NEK-22ec_02856	NEK-23ec_02922	NEK-24ec_02882	NEK-26ec_03452	NEK-28ec_03856	NEK-29ec_01207
group_4536		hypothetical protein	96	96	1	2895	4466				272	281	272	NEK-101ec_01455	NEK-102ec_01653	NEK-103ec_04179	NEK-104ec_01972	NEK-105ec_01895	NEK-106ec_01476	NEK-108ec_02460	NEK-10ec_02542	NEK-112ec_00395	NEK-113ec_01768	NEK-114ec_00570	NEK-116ec_01313	NEK-118ec_02751	NEK-119ec_02629	NEK-11ec_03267	NEK-121ec_03414	NEK-122ec_00418	NEK-123ec_01042	NEK-124ec_00602	NEK-125ec_00767	NEK-126ec_02311	NEK-127ec_02231	NEK-12ec_03255	NEK-13ec_03832	NEK-15ec_02543	NEK-16ec_01742	NEK-18ec_02514	NEK-19ec_01270	NEK-1ec_03697	NEK-21ec_03479	NEK-22ec_02861	NEK-23ec_02927	NEK-24ec_02887	NEK-26ec_03457	NEK-28ec_03861	NEK-29ec_01212
plsY		putative glycerol-3-phosphate acyltransferase	96	96	1	2895	4476				617	620	617	NEK-101ec_01464	NEK-102ec_01662	NEK-103ec_04170	NEK-104ec_01981	NEK-105ec_01904	NEK-106ec_01485	NEK-108ec_02469	NEK-10ec_02533	NEK-112ec_00404	NEK-113ec_01777	NEK-114ec_00579	NEK-116ec_01322	NEK-118ec_02742	NEK-119ec_02638	NEK-11ec_03258	NEK-121ec_03423	NEK-122ec_00427	NEK-123ec_01051	NEK-124ec_00611	NEK-125ec_00776	NEK-126ec_02320	NEK-127ec_02240	NEK-12ec_03246	NEK-13ec_03841	NEK-15ec_02552	NEK-16ec_01733	NEK-18ec_02523	NEK-19ec_01261	NEK-1ec_03706	NEK-21ec_03470	NEK-22ec_02870	NEK-23ec_02936	NEK-24ec_02896	NEK-26ec_03466	NEK-28ec_03870	NEK-29ec_01221
tsaD		tRNA N6-adenosine threonylcarbamoyltransferase	96	96	1	2895	4486				1013	1013	1013	NEK-101ec_01473	NEK-102ec_01671	NEK-103ec_01966	NEK-104ec_01990	NEK-105ec_01913	NEK-106ec_01494	NEK-108ec_02478	NEK-10ec_02524	NEK-112ec_00413	NEK-113ec_01786	NEK-114ec_00588	NEK-116ec_01331	NEK-118ec_02733	NEK-119ec_02647	NEK-11ec_03249	NEK-121ec_03432	NEK-122ec_00436	NEK-123ec_01060	NEK-124ec_00620	NEK-125ec_00785	NEK-126ec_02329	NEK-127ec_02249	NEK-12ec_03237	NEK-13ec_03851	NEK-15ec_02561	NEK-16ec_01724	NEK-18ec_02532	NEK-19ec_01252	NEK-1ec_03715	NEK-21ec_03461	NEK-22ec_02879	NEK-23ec_02945	NEK-24ec_02905	NEK-26ec_03475	NEK-28ec_01982	NEK-29ec_01230
[truncated: 30,508 more rows]
[truncated: 60 more columns]
